# Supplementary material for: The plague of 1720 and migration in Martigues (France) in the 17th and 18th centuries
Source: PLoS One. 2026 Apr 16;21(4):e0346747. doi: 10.1371/journal.pone.0346747 (PMC13086348; doi:10.1371/journal.pone.0346747)
Supplement: S7 File — (XLSX) [file pone.0346747.s007.xlsx]

## Sheet: Martigues
Surnames	Sum	Cour-1	Ferr-1	Isle-1	Jonq-1	Cour-2	Ferr-2	Isle-2	Jonq-2	N_1	N_2		Surname_P	District	Age		Sheet Matrigues
Nb of year		32	27	32	26	67	69	53	69				Abeille	Ferrière	18		Surnames	Surnames extracted from the Baptism registers
AALIMAN	1	0	0	0	1	0	0	0	0	1	0		Abeille	Ferrière	25		Nb of year	Number of year with baptisms available by district and period
AARON	1	0	0	0	0	0	0	1	0	0	1		Agard?	Ferrière	70		Sum	Number of baptisms between 1689 and 1789
ABEILLE	77	0	22	26	0	0	10	7	12	48	29		Agnelle	Ferrière	26		Cour-1	Number of baptisms, first period [1689-1720], La Couronne
ABILLE	1	0	0	1	0	0	0	0	0	1	0		Am???	Ferrière	?		Ferr-1	Number of baptisms, first period [1689-1720], Ferrière
ABRIL	1	0	0	0	0	0	0	1	0	0	1		Am???	Ferrière	?		Isle-1	Number of baptism, first period [1689-1720], L'Île
ACHAR	2	0	0	0	1	0	0	0	1	1	1		Am???	Ferrière	?		Jonq-1	Number of baptisms, first period [1689-1720], Jonquières
ACHARD	133	0	3	6	32	0	33	7	52	41	92		Amigue?	Ferrière	50		Cour-2	Number of baptisms, second period [1720-1789], La Couronne
ACHARDE	4	0	1	1	1	0	0	1	0	3	1		Andre	Ferrière	?		Ferr-2	Number of baptisms, second period [1720-1789], Ferrière
ADAM	4	0	0	0	0	0	0	4	0	0	4		Anglesis	Ferrière	42		Isle-2	Number of baptisms, second period [1720-1789], L'Île
ADILCEIR	1	0	0	0	1	0	0	0	0	1	0		Anglesy	Ferrière	16		Jonq-2	Number of baptisms, second period [1720-1789], Jonquières
ADRIAN	6	0	0	0	1	0	0	2	3	1	5		Arnaud	Ferrière	50		N_1	Number of baptims, first period [1689-1720], all districts
ADRIEN	1	0	0	0	0	0	0	0	1	0	1		Arnaud	Ferrière	60		N_2	Number of baptims, second period [1720-1789], all districts
ADSOU	1	0	0	1	0	0	0	0	0	1	0		Arnoux	Ferrière	35		Surname_P	Names of people died from the plague
AGARD	2	0	2	0	0	0	0	0	0	2	0		Audal?	Ferrière	40		Age at death
AGIER	1	0	0	0	0	1	0	0	0	0	1		Aufant	Ferrière	16
AGNAUD	2	0	0	0	0	0	0	1	1	0	2		Barbier	Ferrière	?		Sheet Matrigues+D13
AGNEAU	2	0	0	1	0	0	0	0	1	1	1		Barbier?	Ferrière	19		Periode	P1=[1689-1720]; P2=[1721-1789]
AGNEL	4	0	0	0	0	0	0	0	4	0	4		Barde?	Ferrière	60		Surname
AGNELLE	2	0	0	2	0	0	0	0	0	2	0		Barlet?	Ferrière	40		Geohapax	Surname found in only one geographical area
AGULAS	1	0	0	0	1	0	0	0	0	1	0		Barthelemy	Ferrière	55		Sum of births
AIE	2	0	0	0	0	0	2	0	0	0	2		Basset	Ferrière	50		Column E to DP	Number of births in each municipality (INSEE Code)
AIGASIER	1	0	0	1	0	0	0	0	0	1	0		Bastet?	Ferrière	25
AIGIN	1	0	0	0	0	0	0	0	1	0	1		Benoit	Ferrière	7
AIGLIER	1	0	0	0	0	0	0	1	0	0	1		Benoit	Ferrière	22
AIGNAUD	2	0	0	0	0	0	0	1	1	0	2		Benoit	Ferrière	50
AIGNEL	1	0	0	0	0	0	0	0	1	0	1		Berger?	Ferrière	10
AIGUIN	5	0	0	0	0	0	0	0	5	0	5		Berle	Ferrière	40
AIGUINE	1	0	0	0	0	0	0	1	0	0	1		Bernard	Ferrière	7
AILAUD	1	0	0	1	0	0	0	0	0	1	0		Bernard	Ferrière	9
AILHAUD	5	0	0	1	0	0	0	0	4	1	4		Bernard	Ferrière	35
AILLAUD	66	0	0	5	3	0	3	21	34	8	58		Bernard	Ferrière	40
AILLAUDE	3	0	0	2	1	0	0	0	0	3	0		Bernard	Ferrière	40
AILLE	1	0	1	0	0	0	0	0	0	1	0		Bernard	Ferrière	50
AILLEAUD	4	0	0	0	0	0	0	0	4	0	4		Bernard	Ferrière	?
AIMA	6	0	0	0	1	0	0	0	5	1	5		Bernard	Ferrière	?
AIMAR	1	0	0	0	0	0	0	0	1	0	1		Bernard	Ferrière	?
AIMARD	3	0	0	0	1	0	0	0	2	1	2		Bernard	Ferrière	?
AIMAT	1	0	0	0	1	0	0	0	0	1	0		Bernard	Ferrière	?
AINAUD	5	0	1	0	0	0	1	1	2	1	4		Bernard	Ferrière	?
ALAMENE	1	0	0	0	0	0	0	0	1	0	1		Bernard?	Ferrière	1 m
ALAN	1	0	0	0	0	0	1	0	0	0	1		Bernet	Ferrière	40
ALARD	14	0	1	1	9	0	2	0	1	11	3		Bertrand	Ferrière	18
ALARDE	1	0	0	0	1	0	0	0	0	1	0		Bertrand	Ferrière	30
ALART	1	0	0	0	1	0	0	0	0	1	0		Biançon	Ferrière	?
ALBERT	1	0	0	0	0	0	0	1	0	0	1		Blonde	Ferrière	60
ALEGRE	1	0	0	0	1	0	0	0	0	1	0		Bon?	Ferrière	30
ALEINE	1	0	0	0	0	0	0	1	0	0	1		Bonfort	Ferrière	?
ALEMAND	10	0	0	0	4	0	0	5	1	4	6		Bonfort?	Ferrière	65
ALENE	2	0	0	1	1	0	0	0	0	2	0		Bons?	Ferrière	25
ALEZEAUD	1	0	0	0	0	0	0	1	0	0	1		Bose	Ferrière	60
ALGEME	2	0	0	1	0	0	0	0	1	1	1		Bose	Ferrière	60
ALIMAN	7	0	0	0	7	0	0	0	0	7	0		Boutin	Ferrière	50
ALIS	2	0	0	0	0	0	1	1	0	0	2		Bouy?	Ferrière	1
ALIVONS	1	0	0	0	0	0	0	0	1	0	1		Bouy?	Ferrière	55
ALIX	14	0	7	0	0	0	5	2	0	7	7		Boyer	Ferrière	?
ALIXE	2	0	0	1	0	0	1	0	0	1	1		Brianson	Ferrière	45
ALLARD	9	0	0	1	0	0	2	5	1	1	8		Brianson	Ferrière	?
ALLART	1	0	0	0	0	0	0	0	1	0	1		Brunelle?	Ferrière	40
ALLEMAN	1	0	0	0	1	0	0	0	0	1	0		Canote?	Ferrière	60
ALLEMAND	9	0	0	0	4	0	0	3	2	4	5		Chabert	Ferrière	40
ALLIAUD	2	0	0	0	1	0	0	0	1	1	1		Chaix?	Ferrière	10
ALLIMAN	1	0	0	0	1	0	0	0	0	1	0		Chalue?	Ferrière	25
ALLY	1	0	0	0	0	0	0	1	0	0	1		Champion	Ferrière	21
ALMOND	1	0	0	0	1	0	0	0	0	1	0		Chapelle	Ferrière	80
ALOUARD	1	0	0	0	1	0	0	0	0	1	0		Chaux?	Ferrière	15
AMAILLEN	1	0	0	0	0	0	0	1	0	0	1		Colomb	Ferrière	30
AMEDEE	1	0	0	1	0	0	0	0	0	1	0		Cornan	Ferrière	45
AMIEILLE	3	0	0	3	0	0	0	0	0	3	0		Coste	Ferrière	60
AMIEL	23	0	0	3	11	0	0	0	9	14	9		Coudounel?	Ferrière	40
AMIELH	16	0	0	6	0	0	0	5	5	6	10		Coulet	Ferrière	4
AMIELL	1	0	0	0	0	0	0	1	0	0	1		Coulet	Ferrière	5
AMIELLE	1	0	0	0	1	0	0	0	0	1	0		Coulet	Ferrière	18
AMIELLS	2	0	0	0	0	0	0	2	0	0	2		Coulet	Ferrière	25
AMIELS	3	0	0	0	0	0	0	3	0	0	3		Coulet	Ferrière	27
AMILLE	1	0	0	0	1	0	0	0	0	1	0		Coulet	Ferrière	30
AMOUR DE DIEU	1	0	0	0	0	0	1	0	0	0	1		Coulet	Ferrière	40
AMOURDEDIEU	5	0	2	3	0	0	0	0	0	5	0		Coulet	Ferrière	45
AMOURETTE	2	0	0	0	0	0	2	0	0	0	2		Coulet	Ferrière	45
AMOUVETE	1	0	0	0	0	0	1	0	0	0	1		Coulet	Ferrière	50
AMPHOUS	1	0	0	0	0	0	0	0	1	0	1		Coulet	Ferrière	80
AMPHOUX	10	0	0	0	0	0	2	0	8	0	10		Coulet	Ferrière	?
AMPHOUXNE	1	0	0	0	0	0	0	0	1	0	1		Coulet	Ferrière	?
ANDIBERT	1	0	0	0	0	0	0	0	1	0	1		Coulet	Ferrière	?
ANDRE	90	0	3	14	1	0	26	6	40	18	72		Coulet	Ferrière	?
ANDREE	1	0	0	0	0	0	0	0	1	0	1		Coulet	Ferrière	?
ANDRETTE	1	0	0	0	0	0	0	0	1	0	1		Coulet?	Ferrière	42
ANDRIAN	1	0	0	0	0	0	0	1	0	0	1		Daniel?	Ferrière	35
ANDRIEU	7	0	0	0	0	0	1	3	3	0	7		Daumas	Ferrière	50
ANDRIGUE	1	0	0	1	0	0	0	0	0	1	0		Dausine	Ferrière	56
ANDRONE	1	0	0	0	0	0	0	0	1	0	1		David	Ferrière	10
ANEZIN	3	0	3	0	0	0	0	0	0	3	0		D'Hostagier	Ferrière	26
ANFOUX	4	0	1	0	0	0	2	0	1	1	3		D'Hostagier	Ferrière	37
ANGE	1	0	0	0	0	1	0	0	0	0	1		Dian	Ferrière	40
ANGLADE	2	0	2	0	0	0	0	0	0	2	0		Dosi?	Ferrière	50
ANGLESE	1	0	1	0	0	0	0	0	0	1	0		Dou?	Ferrière	55
ANGLESI	6	0	2	2	2	0	0	0	0	6	0		Durand	Ferrière	40
ANGLESY	16	0	3	5	8	0	0	0	0	16	0		Escafier	Ferrière	10
ANGLEZY	1	0	0	1	0	0	0	0	0	1	0		Escoffier	Ferrière	55
ANIEHL	1	0	0	0	0	0	0	1	0	0	1		Estiene?	Ferrière	50
ANSELME	6	0	0	0	0	0	0	6	0	0	6		Estrier?	Ferrière	60
ANTEAUME	4	0	0	0	0	0	2	2	0	0	4		Eymier?	Ferrière	7
ANTELME	5	0	1	0	0	0	4	0	0	1	4		Eynaud	Ferrière	50
ANTEOUME	14	0	0	0	0	0	14	0	0	0	14		Fabre	Ferrière	?
ANTHELME	1	0	1	0	0	0	0	0	0	1	0		Ferrand?	Ferrière	30
ANTHOINE	47	0	0	2	7	0	1	4	33	9	38		Flayesse	Ferrière	26
ANTOINE	133	0	0	10	67	0	8	12	36	77	56		Flaysse?	Ferrière	35
ANTOUR	1	0	0	0	0	0	0	0	1	0	1		Flesan?	Ferrière	?
ANTROUENE	1	0	0	0	0	0	1	0	0	0	1		Florens	Ferrière	40
ARAMON	1	0	1	0	0	0	0	0	0	1	0		Florens	Ferrière	40
ARBAUD	1	0	0	0	0	0	0	1	0	0	1		Florens?	Ferrière	5
ARCHIF	1	0	0	1	0	0	0	0	0	1	0		Florens?	Ferrière	17
ARCHINAR	1	0	0	0	0	0	1	0	0	0	1		Florens?	Ferrière	40
ARCHINAT	1	0	0	0	0	0	0	1	0	0	1		Fouque	Ferrière	40
ARDISON	1	0	0	1	0	0	0	0	0	1	0		Fouque	Ferrière	45
ARDISSON	5	0	0	1	4	0	0	0	0	5	0		Freissan	Ferrière	60
ARENE	3	0	1	2	0	0	0	0	0	3	0		Garrel	Ferrière	40
ARGEINE	1	0	0	0	1	0	0	0	0	1	0		Gasset	Ferrière	40
ARGEME	42	0	0	12	17	0	3	2	8	29	13		Gaudin	Ferrière	50
ARGENE	1	0	0	0	1	0	0	0	0	1	0		Gautier?	Ferrière	50
ARGENTIN	3	0	0	0	0	0	3	0	0	0	3		Gilloux	Ferrière	40
ARLAUD	3	0	0	0	0	0	0	3	0	0	3		Gilloux	Ferrière	45
ARLOT	5	0	0	0	1	0	0	0	4	1	4		Gilloux	Ferrière	50
ARLOTE	1	0	0	0	0	0	0	0	1	0	1		Giran	Ferrière	65
ARMAGNE	1	0	0	0	0	0	0	1	0	0	1		Giraud	Ferrière	40
ARMAGNIER	5	0	0	0	0	0	0	5	0	0	5		Gouin?	Ferrière	50
ARMAINIER	1	0	0	0	0	0	0	0	1	0	1		Gouiran	Ferrière	40
ARMALINE	1	0	0	0	1	0	0	0	0	1	0		Henne?	Ferrière	50
ARMAN	1	0	0	0	1	0	0	0	0	1	0		Heraile?	Ferrière	?
ARMAND	26	2	0	0	4	0	0	3	17	6	20		Hermit?	Ferrière	50
ARMANDE	3	1	0	0	2	0	0	0	0	3	0		Hermit?	Ferrière	?
ARMANGOLE	1	0	0	0	0	0	0	0	1	0	1		Hermit?	Ferrière	?
ARMANIER	1	0	0	0	0	0	0	0	1	0	1		Imbert?	Ferrière	18
ARMELIN	12	0	3	3	0	0	0	1	5	6	6		Imberte	Ferrière	?
ARMELINE	1	0	1	0	0	0	0	0	0	1	0		Issalene	Ferrière	42
ARMET	1	0	0	0	1	0	0	0	0	1	0		Issalene	Ferrière	60
ARMIEU	4	0	0	3	1	0	0	0	0	4	0		Jaubert	Ferrière	6
ARMIOU	1	0	0	0	1	0	0	0	0	1	0		Jaubert	Ferrière	6
ARMITTE	2	0	1	1	0	0	0	0	0	2	0		Jaubert	Ferrière	8
ARMOND	1	0	0	0	1	0	0	0	0	1	0		Jaubert	Ferrière	15
ARNAUD	199	0	21	23	59	0	8	15	73	103	96		Jaubert	Ferrière	30
ARNAUDE	22	0	2	12	8	0	0	0	0	22	0		Jaubert	Ferrière	47
ARNAUX	2	0	0	0	0	0	0	1	1	0	2		Jaubert	Ferrière	?
ARNOUD	2	0	0	0	0	0	0	1	1	0	2		Jaume	Ferrière	14
ARNOUS	4	0	0	0	0	0	4	0	0	0	4		Jaume	Ferrière	16
ARNOUSE	1	0	0	1	0	0	0	0	0	1	0		Jaume	Ferrière	?
ARNOUSSE	1	0	0	0	0	0	1	0	0	0	1		Jourdan	Ferrière	60
ARNOUX	77	0	8	3	0	1	30	16	19	11	66		Jourdan	Ferrière	?
ARON	4	0	0	0	0	0	2	2	0	0	4		Laurin?	Ferrière	30
ARRIANT	1	0	0	0	1	0	0	0	0	1	0		Lautren	Ferrière	57
ARSALLINE	1	0	0	0	1	0	0	0	0	1	0		Leydier	Ferrière	60
ARTAU	2	0	0	0	0	0	0	2	0	0	2		Lhomme	Ferrière	10
ARTAUD	5	0	0	0	0	0	2	1	2	0	5		Lhomme	Ferrière	11
ARTFELE	1	0	0	1	0	0	0	0	0	1	0		Lhomme	Ferrière	16
ARTIS	3	0	0	0	0	0	3	0	0	0	3		Lhomme	Ferrière	45
ASGENLI	1	0	0	0	0	0	0	1	0	0	1		Lieutaud	Ferrière	40
ASOUSE	1	0	0	1	0	0	0	0	0	1	0		Magnen	Ferrière	50
ASSOU	2	0	0	2	0	0	0	0	0	2	0		Majuran	Ferrière	40
ASSOUS	1	0	0	1	0	0	0	0	0	1	0		Malbec	Ferrière	40
ASSOUSE	1	0	0	1	0	0	0	0	0	1	0		Martin	Ferrière	25
ASSOUSTE	1	0	0	1	0	0	0	0	0	1	0		Martin	Ferrière	40
ASTIER	8	0	3	0	0	0	4	0	1	3	5		Mauberc?	Ferrière	1
ASTIS	2	0	0	0	0	0	2	0	0	0	2		Maudine	Ferrière	36
ASTOIN	2	0	0	0	0	0	0	0	2	0	2		Maudine	Ferrière	50
ASTOUIN	4	0	0	0	0	0	0	1	3	0	4		Maudine	Ferrière	?
ASTRINE	3	0	0	0	3	0	0	0	0	3	0		Maudine	Ferrière	?
ATENOUX	3	0	0	3	0	0	0	0	0	3	0		Maudine	Ferrière	?
AUBER	1	0	0	1	0	0	0	0	0	1	0		Maurel?	Ferrière	35
AUBERG	1	0	0	1	0	0	0	0	0	1	0		Meyfren	Ferrière	30
AUBERGI	1	0	0	0	0	0	0	1	0	0	1		Michelis	Ferrière	30
AUBERGIER	1	0	0	1	0	0	0	0	0	1	0		Moine?	Ferrière	55
AUBERGIERE	1	0	0	1	0	0	0	0	0	1	0		Molinier	Ferrière	50
AUBERT	91	0	1	20	4	0	24	15	27	25	66		Mome?	Ferrière	40
AUBERTE	9	0	1	5	2	0	1	0	0	8	1		Mouern?	Ferrière	60
AUBILLON	2	0	0	0	0	0	2	0	0	0	2		Nidal?	Ferrière	28
AUBIN	13	0	5	5	1	0	2	0	0	11	2		Nuiratte	Ferrière	5
AUBINE	2	0	0	2	0	0	0	0	0	2	0		Nuiratte	Ferrière	8
AUBION	2	0	0	0	0	0	2	0	0	0	2		Nuiratte	Ferrière	40
AUBRAN	75	0	0	0	15	0	2	4	54	15	60		Olive	Ferrière	?
AUBRAND	2	0	0	0	1	0	0	0	1	1	1		Olive?	Ferrière	25
AUBRANE	3	0	0	0	3	0	0	0	0	3	0		Olive?	Ferrière	45
AUBRANT	2	0	0	0	1	0	0	0	1	1	1		Olivier	Ferrière	1 j
AUBRE	1	0	0	0	1	0	0	0	0	1	0		Pagon	Ferrière	40
AUBRET	5	0	0	0	5	0	0	0	0	5	0		Pason?	Ferrière	40
AUBRON	1	0	0	0	0	0	1	0	0	0	1		Patot	Ferrière	7
AUCANE	2	0	1	0	1	0	0	0	0	2	0		Patot	Ferrière	60
AUDAN	1	0	0	0	0	0	0	1	0	0	1		Patot	Ferrière	?
AUDIBER	2	0	0	0	0	0	0	2	0	0	2		Paynon	Ferrière	40
AUDIBERD	1	0	0	0	0	1	0	0	0	0	1		Peyron?	Ferrière	60
AUDIBERT	318	1	5	26	29	11	49	47	150	61	257		Peyron?	Ferrière	60
AUDIBERTE	13	0	1	4	5	2	0	0	1	10	3		Pons	Ferrière	35
AUDIER	25	0	0	2	12	0	0	11	0	14	11		Puech	Ferrière	18
AUDIERE	2	0	0	2	0	0	0	0	0	2	0		Puech	Ferrière	28
AUDIFFRET	2	0	0	2	0	0	0	0	0	2	0		Puech	Ferrière	60
AUDIFFRETTE	1	0	0	1	0	0	0	0	0	1	0		Puget	Ferrière	13
AUDIFRE	1	0	0	1	0	0	0	0	0	1	0		Puget	Ferrière	22
AUDIFRET	4	0	0	4	0	0	0	0	0	4	0		Puget	Ferrière	60
AUDIFRETTE	1	0	0	1	0	0	0	0	0	1	0		Reboul	Ferrière	50
AUDIN	1	0	0	0	0	0	1	0	0	0	1		Reboul	Ferrière	65
AUDOIN	1	0	0	1	0	0	0	0	0	1	0		Reboul	Ferrière	70
AUDON	37	0	0	13	0	0	0	21	3	13	24		Reboul	Ferrière	?
AUDOUINE	1	0	0	1	0	0	0	0	0	1	0		Reboul	Ferrière	?
AUDOUNE	1	0	0	1	0	0	0	0	0	1	0		Remusat	Ferrière	60
AUDOYER	10	0	0	0	0	0	0	10	0	0	10		Revestegat	Ferrière	50
AUDRIAN	2	0	0	0	0	0	0	2	0	0	2		Ricard?	Ferrière	50
AUDRIC	1	0	0	1	0	0	0	0	0	1	0		Richier	Ferrière	50
AUFAN	7	0	0	4	1	0	0	0	2	5	2		Rimbaud	Ferrière	8
AUFANT	3	0	1	1	1	0	0	0	0	3	0		Roquet	Ferrière	50
AUFFAN	2	0	0	1	0	0	0	0	1	1	1		Roquet	Ferrière	70
AUFFANT	1	0	0	0	0	0	0	0	1	0	1		Roubaud?	Ferrière	35
AUGA	1	0	0	0	1	0	0	0	0	1	0		Rouche?	Ferrière	60
AUGEME	1	0	0	0	1	0	0	0	0	1	0		Rouet?	Ferrière	40
AUGIER	6	0	0	0	0	0	0	2	4	0	6		Rouet?	Ferrière	50
AUGIN	1	0	0	0	1	0	0	0	0	1	0		Roussin	Ferrière	18
AUGINE	2	0	0	0	1	0	0	0	1	1	1		Sabatier	Ferrière	34
AUGUSTIN	1	0	0	0	0	0	0	0	1	0	1		Sadoul	Ferrière	50
AULIVIERE	1	0	0	1	0	0	0	0	0	1	0		Sibile	Ferrière	60
AUNET	1	0	0	0	1	0	0	0	0	1	0		Silvestre	Ferrière	30
AUPHAN	12	0	3	1	4	0	0	0	4	8	4		Silvestre	Ferrière	31
AUPHANT	2	0	0	0	2	0	0	0	0	2	0		Silvestre	Ferrière	50
AUPHANTE	1	0	0	0	1	0	0	0	0	1	0		Simiot	Ferrière	20
AURANIER	1	0	0	0	0	0	0	0	1	0	1		Simiot	Ferrière	40
AUREILLET	1	0	0	0	0	0	1	0	0	0	1		Simiot	Ferrière	40
AURIE	1	0	1	0	0	0	0	0	0	1	0		Simiot	Ferrière	?
AURIL	5	0	0	3	0	0	0	0	2	3	2		Simiot	Ferrière	?
AURILLE	1	0	0	1	0	0	0	0	0	1	0		Simiot	Ferrière	?
AURION	1	0	1	0	0	0	0	0	0	1	0		Simiot	Ferrière	?
AUSIER	1	0	0	0	0	0	0	0	1	0	1		Simiot	Ferrière	?
AUSIERE	10	1	0	0	8	0	0	0	1	9	1		Simiot	Ferrière	?
AUSSET	1	0	1	0	0	0	0	0	0	1	0		Simiot?	Ferrière	45
AUSSIERE	1	0	0	0	1	0	0	0	0	1	0		Tourre?	Ferrière	50
AUTAR	1	0	0	0	0	0	0	0	1	0	1		Tron?	Ferrière	60
AUTEMAN	3	0	0	0	0	0	0	0	3	0	3		Venel	Ferrière	50
AUTEMAND	1	0	0	0	0	0	0	0	1	0	1		Abeille	Île	15
AUTEMANT	1	0	0	0	0	0	0	0	1	0	1		Abeille	Île	35
AUTHEMAN	30	0	1	0	8	0	5	1	15	9	21		Abeille	Île	50
AUTHEMAND	1	0	0	0	0	0	0	0	1	0	1		Abeille	Île	64
AUTHEMANT	1	0	0	0	0	0	0	0	1	0	1		Abeille	Île	70
AUTHEMEN	1	0	0	0	0	0	1	0	0	0	1		Abeille	Île	?
AUTHEMENT	1	0	0	0	0	0	0	0	1	0	1		Abeille	Île	?
AUTHEMON	2	0	0	0	0	0	0	2	0	0	2		Alemande	Île	30
AUTHEMONT	1	0	0	0	1	0	0	0	0	1	0		Alemande	Île	?
AUTIER	1	0	0	0	1	0	0	0	0	1	0		Alliaud	Île	1
AUTRAN	37	0	3	3	9	0	0	0	22	15	22		Alouarde	Île	70
AUTRAND	4	0	0	1	2	0	0	0	1	3	1		André	Île	50
AUTRANE	4	0	0	1	3	0	0	0	0	4	0		Anglesy	Île	?
AUTRANT	1	0	0	0	0	0	0	0	1	0	1		Antoine	Île	20
AUTTRAN	1	0	0	0	0	0	0	0	1	0	1		Antoine	Île	20
AUVET	8	0	0	0	0	0	8	0	0	0	8		Antoine	Île	23
AUZIER	2	0	0	0	0	0	0	0	2	0	2		Antoine	Île	24
AUZIERE	15	0	0	0	0	0	0	0	15	0	15		Antoine	Île	40
AVENE	1	0	1	0	0	0	0	0	0	1	0		Ardisson	Île	10
AVESQUE	10	0	0	0	8	0	0	0	2	8	2		Arene	Île	55
AVIA	1	0	0	0	1	0	0	0	0	1	0		Arnaud	Île	10
AVIAT	1	0	0	0	1	0	0	0	0	1	0		Aubert	Île	6
AVON	14	0	0	0	0	0	13	1	0	0	14		Aubert	Île	10
AVRIL	13	0	0	2	0	0	2	0	9	2	11		Aubert	Île	30
AYANEL	1	0	0	0	0	0	0	0	1	0	1		Audibert	Île	50
AYE	38	0	2	1	0	0	20	15	0	3	35		Audibert	Île	30
AYES	2	0	0	2	0	0	0	0	0	2	0		Audibert	Île	60
AYGAIN	1	0	0	0	0	0	0	1	0	0	1		Audiberte	Île	65
AYLAUD	6	0	0	1	2	0	0	3	0	3	3		Audifret	Île	?
AYLE	1	0	0	0	0	0	0	1	0	0	1		Audifrete	Île	?
AYLLAU	1	0	0	0	1	0	0	0	0	1	0		Aufant	Île	30
AYLLAUD	6	0	0	0	0	0	0	6	0	0	6		Aufante	Île	?
AYLLHAUD	1	0	0	0	0	0	0	1	0	0	1		Augiere	Île	67
AYLOUD	1	0	0	0	0	0	0	1	0	0	1		Autrane	Île	?
AYMA	2	0	0	0	0	0	0	0	2	0	2		Aye	Île	?
AYMAR	1	0	0	0	0	0	0	0	1	0	1		Baile	Île	19
AYMARD	1	0	0	0	0	0	1	0	0	0	1		Baille	Île	2
AYMAT	2	0	0	0	0	0	2	0	0	0	2		Baille	Île	10
AYME	1	0	0	1	0	0	0	0	0	1	0		Baille	Île	15
AYNAT	1	0	0	1	0	0	0	0	0	1	0		Baille	Île	15
AYNAUD	7	0	2	0	2	0	0	0	3	4	3		Baille	Île	45
AYSOIR	1	0	0	0	1	0	0	0	0	1	0		Baille	Île	18
AYZEGAU	1	0	0	1	0	0	0	0	0	1	0		Baillesse	Île	?
BAFAUDE	1	0	1	0	0	0	0	0	0	1	0		Bargiere	Île	16
BAGARRI	2	0	0	0	0	0	0	0	2	0	2		Barthelemy	Île	20
BAGARY	1	0	0	0	0	0	0	0	1	0	1		Barthelemy	Île	?
BAGNE	4	0	0	0	3	0	0	0	1	3	1		Barthelemy	Île	?
BAIGNE	8	0	0	0	6	0	0	0	2	6	2		Barthelemy	Île	15 j
BAILE	6	0	0	2	1	0	0	3	0	3	3		Beaumond	Île	43
BAILLE	16	0	0	11	0	0	0	2	3	11	5		Beaumond	Île	50
BAILLIF	3	0	0	0	0	0	0	0	3	0	3		Beaumond	Île	55
BAILLIS	1	0	0	0	0	0	0	0	1	0	1		Beaumond	Île	70
BAILLON	1	0	0	0	1	0	0	0	0	1	0		Beaumone	Île	25
BAILLY	1	0	0	0	0	0	0	0	1	0	1		Beaumone	Île	50
BALIRON	1	0	0	0	0	0	1	0	0	0	1		Becheirane?	Île	?
BALISTE	2	0	0	0	0	0	0	0	2	0	2		Becheirone	Île	18
BALLIF	1	0	0	0	0	0	0	0	1	0	1		Bellon	Île	50
BALLISTE	5	0	0	0	0	0	0	0	5	0	5		Berard	Île	70
BALMES	1	0	0	0	0	0	0	0	1	0	1		Berarde	Île	21
BANCAL	1	0	0	1	0	0	0	0	0	1	0		Beraude	Île	?
BANQUALE	1	0	0	1	0	0	0	0	0	1	0		Bergiere	Île	3
BAPTISTE	1	0	0	1	0	0	0	0	0	1	0		Berle	Île	6
BARAS	1	0	0	0	1	0	0	0	0	1	0		Berle	Île	9
BARBARIN	1	0	0	0	0	0	0	1	0	0	1		Berle	Île	12
BARBAROU	1	0	0	0	0	0	0	1	0	0	1		Berle	Île	70
BARBAROUX	31	0	0	1	4	0	7	11	8	5	26		Bernard	Île	50
BARBARROUS	1	0	0	0	0	0	0	1	0	0	1		Bernard	Île	?
BARBE	2	0	0	0	0	0	0	0	2	0	2		Bertand	Île	14
BARBEROUX	8	1	1	1	0	0	1	1	3	3	5		Bertand	Île	80
BARBIER	10	0	9	1	0	0	0	0	0	10	0		Bertrand	Île	40
BARBIERE	1	0	1	0	0	0	0	0	0	1	0		Bertrand	Île	40
BARBIERI	1	0	0	0	0	0	0	1	0	0	1		Bertrand	Île	?
BARBOT	15	0	0	0	0	0	0	0	15	0	15		Bertrane	Île	50
BARBOUILLA	1	0	0	1	0	0	0	0	0	1	0		Bertrane	Île	60
BARBOUILLADE	1	0	0	1	0	0	0	0	0	1	0		Beuf	Île	50
BARBOULLA	1	0	0	1	0	0	0	0	0	1	0		Blanc	Île	28
BARBOUROUX	2	0	1	0	1	0	0	0	0	2	0		Blanc	Île	50
BARCELON	1	0	1	0	0	0	0	0	0	1	0		Blanc	Île	52
BARCILION	1	0	0	1	0	0	0	0	0	1	0		Blanc	Île	?
BARCILLON	11	0	0	3	1	0	2	5	0	4	7		Blanc	Île	?
BARCILLONNE	2	0	0	2	0	0	0	0	0	2	0		Blanc	Île	?
BARCILON	1	0	0	1	0	0	0	0	0	1	0		Bolland	Île	60
BARCILONE	1	0	0	1	0	0	0	0	0	1	0		Bon	Île	35
BARDANECHE	1	0	0	0	1	0	0	0	0	1	0		Bon	Île	75
BARDI	1	0	0	1	0	0	0	0	0	1	0		Bone	Île	27
BARDIER	1	0	1	0	0	0	0	0	0	1	0		Bonnette	Île	45
BARDIN	1	0	1	0	0	0	0	0	0	1	0		Borrelly	Île	45
BARDISSE	1	0	1	0	0	0	0	0	0	1	0		Bose	Île	70
BARDON	1	0	0	0	0	0	0	1	0	0	1		Boufort	Île	?
BARDOUNENCHE	1	0	0	0	1	0	0	0	0	1	0		Bouge	Île	?
BAREILLON	4	0	2	0	2	0	0	0	0	4	0		Bouivegan	Île	50
BAREILON	2	0	0	0	0	0	2	0	0	0	2		Bouivegane	Île	17
BAREL	6	0	0	0	4	0	0	0	2	4	2		Bouquiere	Île	10
BARELE	1	0	0	0	1	0	0	0	0	1	0		Bourrely	Île	7
BARELLE	2	0	0	0	2	0	0	0	0	2	0		Bourrouille	Île	5
BARENON	1	0	0	0	1	0	0	0	0	1	0		Bourrouille	Île	9
BARET	4	0	0	0	0	0	1	1	2	0	4		Boyere	Île	9
BAREU	1	0	0	1	0	0	0	0	0	1	0		Bremond	Île	58
BARGE	7	0	0	0	0	0	0	0	7	0	7		Brillande	Île	70
BARGES	4	0	0	0	0	0	0	2	2	0	4		Brillande	Île	70
BARGI	1	0	0	0	0	0	0	1	0	0	1		Brillande	Île	?
BARGIE	1	0	0	1	0	0	0	0	0	1	0		Brillaude	Île	11
BARGIER	5	0	1	3	1	0	0	0	0	5	0		Brillaude	Île	15
BARGIERE	1	0	0	1	0	0	0	0	0	1	0		Brine	Île	40
BARJE	1	0	0	0	0	0	0	0	1	0	1		Brive	Île	14
BARLATIER	1	0	0	1	0	0	0	0	0	1	0		Brive	Île	?
BARLATIERE	1	0	0	1	0	0	0	0	0	1	0		Broglie	Île	11
BARNA	1	0	0	0	0	0	0	0	1	0	1		Broglie	Île	14
BARNOUIN	1	0	0	0	0	0	1	0	0	0	1		Brossan	Île	?
BARON	13	0	1	0	0	1	0	4	7	1	12		Brun	Île	20
BARRAL	1	0	0	0	0	0	0	0	1	0	1		Brune	Île	40
BARRAS	8	0	0	0	1	0	0	1	6	1	7		Brune	Île	?
BARRASSE	1	0	0	0	0	0	0	0	1	0	1		Brunet	Île	18
BARREAU	1	0	0	1	0	0	0	0	0	1	0		Brunet	Île	40
BARRET	1	0	1	0	0	0	0	0	0	1	0		Brunet	Île	?
BARRIERE	4	0	0	0	0	0	0	0	4	0	4		Buccelle	Île	40
BARSCILONE	1	0	0	1	0	0	0	0	0	1	0		Burelle	Île	25
BARSILON	1	0	0	1	0	0	0	0	0	1	0		Buvele	Île	60
BARTALAIS	3	0	0	0	0	0	0	2	1	0	3		Carbounele	Île	?
BARTELEMY	1	0	1	0	0	0	0	0	0	1	0		Castaniere	Île	?
BARTHALAIS	2	0	0	0	0	0	0	1	1	0	2		Cauvin	Île	1
BARTHELAIS	3	0	0	0	0	0	0	1	2	0	3		Cavaillon	Île	2
BARTHELEMI	6	0	2	0	1	0	0	0	3	3	3		Cavaillon	Île	3
BARTHELEMY	71	0	8	13	21	0	2	8	19	42	29		Cavaillon	Île	4
BARTHELERMY	1	0	0	1	0	0	0	0	0	1	0		Cavaillon	Île	?
BARTHOLIN	2	0	0	0	0	0	2	0	0	0	2		Cavaillon	Île	?
BARTHOULIN	2	0	0	0	0	0	2	0	0	0	2		Cavaillon	Île	?
BARTOLAIS	1	0	0	0	0	0	0	1	0	0	1		Cavausane	Île	?
BARTOULIN	1	0	0	0	0	0	1	0	0	0	1		Cesary?	Île	?
BARTRANNE	1	0	0	1	0	0	0	0	0	1	0		Chabaud	Île	9
BARTULIN	1	0	0	0	0	0	0	0	1	0	1		Chabaud	Île	65
BASSET	29	0	7	1	5	0	13	0	3	13	16		Chabert	Île	15
BASSETTE	2	0	1	0	0	0	1	0	0	1	1		Chaberte	Île	30
BASSINET	11	0	0	2	4	0	0	1	4	6	5		Champion	Île	?
BASSINETE	1	0	0	0	1	0	0	0	0	1	0		Champion	Île	17
BASTALAIS	1	0	0	0	0	0	0	1	0	0	1		Champione	Île	17
BASTIDE	25	0	0	2	8	0	0	1	14	10	15		Champione	Île	23
BATAMAIS	1	0	0	0	0	0	0	1	0	0	1		Charbonier	Île	?
BATET	2	0	0	0	0	0	0	0	2	0	2		Charbonier	Île	?
BATISTE	2	0	0	1	0	0	0	0	1	1	1		Charbonier	Île	?
BATTE	2	0	0	0	0	0	0	0	2	0	2		Charboniere	Île	20
BAUCET	1	0	0	0	0	0	0	0	1	0	1		Charboniere	Île	30
BAUD	1	0	0	0	0	0	0	0	1	0	1		Charboniere	Île	?
BAUDET	4	0	0	3	0	0	0	1	0	3	1		Chauvet	Île	18
BAUDILHON	3	0	0	0	0	3	0	0	0	0	3		Chauvet	Île	22
BAUDILLON	79	16	0	0	1	42	5	8	7	17	62		Chauvet	Île	30
BAUDILLONE	3	2	0	0	0	1	0	0	0	2	1		Chave	Île	8
BAUDILLONNE	3	0	0	0	0	3	0	0	0	0	3		Chave	Île	12
BAUDILON	17	0	0	0	2	14	0	0	1	2	15		Chave	Île	12
BAUDIN	6	0	0	1	0	0	0	3	2	1	5		Chave	Île	13
BAUDIUM	6	0	0	0	0	6	0	0	0	0	6		Chave	Île	15
BAUDOIR	1	0	0	0	0	0	0	0	1	0	1		Chave	Île	20
BAUDON	1	0	0	0	0	1	0	0	0	0	1		Chave	Île	24
BAUDOUAR	1	0	0	0	0	1	0	0	0	0	1		Chave	Île	50
BAUMASSE	1	0	0	1	0	0	0	0	0	1	0		Chave	Île	?
BAUMIER	2	0	0	0	1	0	0	1	0	1	1		Chave	Île	?
BAUMON	6	0	0	0	3	0	0	0	3	3	3		Cheilane	Île	10
BAUMOND	4	0	0	0	2	0	0	0	2	2	2		Chevabot	Île	8
BAUMONE	3	0	0	0	3	0	0	0	0	3	0		Claude	Île	26
BAUSAN	5	0	0	0	0	0	1	4	0	0	5		Colomb	Île	1
BAUSSAN	14	0	0	2	1	0	0	0	11	3	11		Colombe	Île	19
BAUSSANCQ	1	0	0	0	0	0	0	0	1	0	1		Colombe	Île	55
BAUSSET	3	0	0	0	0	0	0	0	3	0	3		Colombe	Île	66
BAUZAN	11	0	0	0	0	0	0	11	0	0	11		Colombe	Île	?
BAVEILLON	1	0	1	0	0	0	0	0	0	1	0		Colombete	Île	66
BAYLE	5	0	0	0	2	0	0	0	3	2	3		Combe	Île	20
BAYNE	1	0	0	0	0	0	0	0	1	0	1		Combe	Île	45
BAYOL	1	0	0	0	0	0	1	0	0	0	1		Combe	Île	50
BAYON	12	0	0	0	10	0	0	0	2	10	2		Combe	Île	50
BEATRIX	1	0	0	0	0	0	0	0	1	0	1		Combe	Île	60
BEAUDIN	1	0	0	0	0	0	0	1	0	0	1		Comte	Île	12
BEAUMIER	3	0	0	0	0	0	0	3	0	0	3		Cordin	Île	1
BEAUMON	38	0	4	8	17	0	0	1	8	29	9		Cornan	Île	30
BEAUMOND	69	0	3	3	27	0	0	4	32	33	36		Cornante	Île	40
BEAUMONE	14	0	2	11	1	0	0	0	0	14	0		Cornante	Île	46
BEAUMONNE	2	0	0	2	0	0	0	0	0	2	0		Coste	Île	6
BEAUMONT	16	0	2	1	4	0	0	2	7	7	9		Coste	Île	35
BEAUSAN	2	0	0	2	0	0	0	0	0	2	0		Coste	Île	35
BEAUSSAN	13	0	0	0	2	0	0	1	10	2	11		Coudouneau	Île	?
BEAUSSIER	1	0	0	0	0	0	0	1	0	0	1		Coudouneau	Île	?
BEAUX	1	0	0	0	0	0	0	0	1	0	1		Coudouneau	Île	?
BECARY	1	0	0	0	0	0	0	1	0	0	1		Coulet	Île	43
BECCARY	1	0	0	1	0	0	0	0	0	1	0		Coulete	Île	45
BECHIRONE	1	0	0	1	0	0	0	0	0	1	0		Coulete	Île	?
BEDO	2	0	0	0	2	0	0	0	0	2	0		Courdan	Île	40
BEDOC	6	0	0	0	3	0	0	0	3	3	3		Courrand	Île	10
BEDOS	3	0	0	0	2	0	1	0	0	2	1		Couture	Île	3
BEDOT	29	0	0	0	8	0	1	6	14	8	21		Couture	Île	10
BEDOUIN	10	0	6	1	3	0	0	0	0	10	0		Couture	Île	16
BEDOUINE	2	0	2	0	0	0	0	0	0	2	0		Couture	Île	16
BEICHEIRON	1	0	0	0	1	0	0	0	0	1	0		Couture	Île	30
BEISSIER	1	0	0	0	0	0	1	0	0	0	1		Couture	Île	30
BELEGANE	1	0	0	1	0	0	0	0	0	1	0		Couture	Île	45
BELION	1	0	0	1	0	0	0	0	0	1	0		Couture	Île	55
BELLE	2	0	0	1	1	0	0	0	0	2	0		Couture	Île	60
BELLI	1	0	0	0	1	0	0	0	0	1	0		Couture	Île	65
BELLON	68	1	1	21	6	11	5	14	9	29	39		Couture	Île	70
BELLONNE	4	0	0	2	1	1	0	0	0	3	1		Couture	Île	1 m
BELLONY	1	0	1	0	0	0	0	0	0	1	0		Creissente	Île	5
BELLOT	1	0	0	0	0	1	0	0	0	0	1		Cuvet	Île	35
BELLUGAN	1	0	0	0	0	0	0	0	1	0	1		Cuvet	Île	2m
BELOGAN	1	0	0	0	0	0	0	1	0	0	1		Dabete	Île	?
BELON	47	3	3	8	7	16	3	2	5	21	26		Daumas	Île	?
BELONE	1	0	0	0	0	1	0	0	0	0	1		Daumas	Île	7m
BELONI	3	0	2	0	1	0	0	0	0	3	0		Dauphin	Île	70
BELONNE	3	0	0	1	2	0	0	0	0	3	0		David	Île	50
BELONY	4	0	3	1	0	0	0	0	0	4	0		David	Île	60
BELTRAN	1	0	0	0	0	0	0	0	1	0	1		De Fleau	Île	?
BELUGAN	1	0	0	0	0	0	0	0	1	0	1		De Fleau	Île	?
BENARD	1	0	0	0	0	0	0	1	0	0	1		De Fleau	Île	?
BENCE	2	0	0	0	0	0	0	0	2	0	2		De Simon	Île	50
BENECH	1	0	0	0	1	0	0	0	0	1	0		Debois	Île	33
BENECHE	1	0	0	0	1	0	0	0	0	1	0		Decaye	Île	4
BENET	7	0	4	0	3	0	0	0	0	7	0		Decoup	Île	40
BENETE	1	0	0	0	1	0	0	0	0	1	0		Dedons	Île	22
BENETON	1	0	0	0	0	0	1	0	0	0	1		Degaye	Île	32
BENEZET	1	0	0	1	0	0	0	0	0	1	0		Degoa	Île	14
BENOIST	1	0	0	0	1	0	0	0	0	1	0		Degoa	Île	20
BENOIT	28	0	8	7	3	0	1	1	8	18	10		Degoa	Île	60
BENOITE	2	0	0	2	0	0	0	0	0	2	0		Degoa	Île	65
BENOITTE	2	0	0	2	0	0	0	0	0	2	0		Degoa	Île	?
BENSE	11	0	0	0	5	0	0	1	5	5	6		Delesty	Île	?
BENZE	1	0	0	0	0	0	0	0	1	0	1		Deleuy	Île	25
BEOUF	1	0	0	0	0	1	0	0	0	0	1		Deleuy	Île	70
BERAND	1	0	0	0	0	0	0	1	0	0	1		Deloute	Île	?
BERARD	74	0	7	10	13	0	6	10	28	30	44		Diegue	Île	7
BERARDE	3	0	0	2	1	0	0	0	0	3	0		Diegue	Île	9
BERAUD	74	0	3	5	0	4	2	12	48	8	66		Diegue	Île	11
BERAUDE	2	0	0	0	1	1	0	0	0	1	1		Diegue	Île	15
BERETO	1	0	0	0	1	0	0	0	0	1	0		Dol	Île	36
BEREUD	2	0	0	0	0	0	0	0	2	0	2		Dol	Île	?
BERGER	3	0	2	0	1	0	0	0	0	3	0		Dominicy	Île	40
BERGIER	23	0	1	8	2	0	0	12	0	11	12		Dominicy	Île	?
BERGIERE	1	0	0	0	1	0	0	0	0	1	0		Douce	Île	60
BERLATIER	1	0	0	1	0	0	0	0	0	1	0		Durand	Île	8
BERLATIERE	1	0	0	1	0	0	0	0	0	1	0		Durand	Île	10
BERLE	37	0	4	11	4	0	0	0	18	19	18		Durand	Île	45
BERLI	1	0	0	0	0	0	0	0	1	0	1		Durand	Île	45
BERLO	1	0	1	0	0	0	0	0	0	1	0		Durante	Île	40
BERLY	10	0	0	0	9	0	0	0	1	9	1		Enceriq	Île	22
BERNARD	255	0	66	13	3	0	138	13	22	82	173		Estaniere	Île	?
BERNARDE	9	0	6	2	0	0	1	0	0	8	1		Estiere	Île	?
BERNARDIN	1	0	0	0	0	0	0	1	0	0	1		Exaquier	Île	70
BERNARDON	2	0	0	0	0	0	0	2	0	0	2		Eymesse	Île	35
BERNE	9	0	1	2	3	0	0	0	3	6	3		Eyssegaud	Île	3
BERSON	1	0	0	0	0	0	1	0	0	0	1		Eyssegaud	Île	8
BERTANE	1	0	0	0	0	0	1	0	0	0	1		Eyssegaud	Île	40
BERTRAN	5	0	2	1	2	0	0	0	0	5	0		Fabre	Île	60
BERTRAND	112	0	4	38	15	0	1	15	39	57	55		Fabre	Île	8 m
BERTRANDE	2	0	0	2	0	0	0	0	0	2	0		Fabresse	Île	24
BERTRANE	8	0	0	7	1	0	0	0	0	8	0		Fabresse	Île	45
BERTRANNE	3	0	0	3	0	0	0	0	0	3	0		Fabresse	Île	60
BERTRONS	2	0	0	0	0	1	1	0	0	0	2		Fabrique	Île	27
BESSET	1	0	0	0	0	0	0	0	1	0	1		Fabrique	Île	?
BESSIER	2	0	0	0	0	0	2	0	0	0	2		Feraude	Île	20
BESTRAND	1	0	0	0	0	0	0	1	0	0	1		Feraude	Île	44
BEUF	17	2	5	0	5	4	0	0	1	12	5		Feraude	Île	50
BEVEU	1	0	0	0	0	0	0	1	0	0	1		Feraude	Île	?
BEZEQUE	1	0	0	1	0	0	0	0	0	1	0		Ferrand	Île	?
BIBAL	5	0	0	0	0	0	0	0	5	0	5		Ferrasse	Île	?
BIBIANE	1	0	0	0	0	0	0	0	1	0	1		Ferraude	Île	2
BICAUDE	1	0	0	1	0	0	0	0	0	1	0		Ferrier	Île	3
BICHERONNE	1	0	0	1	0	0	0	0	0	1	0		Ferrier	Île	6
BILLAUD	1	0	0	0	1	0	0	0	0	1	0		Ferrier	Île	?
BILLON	2	0	0	0	0	1	1	0	0	0	2		Ferriere	Île	10
BINET	1	0	0	0	1	0	0	0	0	1	0		Firmine	Île	60
BIOL	2	0	0	1	0	1	0	0	0	1	1		Foulan	Île	30
BIOU	1	0	1	0	0	0	0	0	0	1	0		François	Île	50
BIRONET	2	0	0	0	1	0	0	0	1	1	1		Fraude	Île	45
BIRONETTE	1	0	0	0	1	0	0	0	0	1	0		Freissan	Île	30
BIRONNET	1	0	0	1	0	0	0	0	0	1	0		Freissan	Île	55
BIRONNETTE	3	0	0	2	1	0	0	0	0	3	0		Freissan	Île	1 m
BLACAS	1	0	0	0	0	0	0	0	1	0	1		Freissane	Île	?
BLACHE	2	0	0	0	0	1	0	0	1	0	2		Freissane	Île	3 m
BLAIAS	1	0	0	0	1	0	0	0	0	1	0		Gache	Île	2
BLAID	1	0	0	0	1	0	0	0	0	1	0		Gagnaud	Île	21
BLAINE	1	0	0	1	0	0	0	0	0	1	0		Gaignaud	Île	60
BLAIS	1	0	0	1	0	0	0	0	0	1	0		Galiniere	Île	?
BLAIY	1	0	0	0	1	0	0	0	0	1	0		Galon	Île	?
BLAN	2	0	0	0	2	0	0	0	0	2	0		Gantelmy	Île	50
BLANC	274	0	16	17	40	7	26	45	123	73	201		Garbe	Île	40
BLANCAR	7	0	2	0	0	0	5	0	0	2	5		Garcin	Île	?
BLANCARD	17	0	4	0	0	0	10	3	0	4	13		Garcine	Île	?
BLANCHE	2	0	0	1	1	0	0	0	0	2	0		Garrele	Île	1
BLANQUAR	2	0	0	2	0	0	0	0	0	2	0		Garrou	Île	36
BLANQUARD	1	0	0	1	0	0	0	0	0	1	0		Gautier	Île	5
BLANQUE	9	0	1	6	2	0	0	0	0	9	0		Gautier	Île	?
BLANQUI	1	0	0	0	1	0	0	0	0	1	0		Gautier	Île	?
BLANQUIN	2	0	0	0	2	0	0	0	0	2	0		Gautier	Île	17
BLAUY	1	0	0	0	1	0	0	0	0	1	0		Gautier	Île	20
BLAVY	1	0	0	0	1	0	0	0	0	1	0		Gautier	Île	50
BLAY	11	0	0	0	5	0	0	0	6	5	6		Gautiere	Île	2
BLAYDE	4	0	0	1	3	0	0	0	0	4	0		Gautiere	Île	2
BLAYE	2	0	0	0	2	0	0	0	0	2	0		Gautiere	Île	60
BLAYET	4	0	0	0	4	0	0	0	0	4	0		Gautiere	Île	60
BLAYS	1	0	0	0	1	0	0	0	0	1	0		Gautiere	Île	?
BLEN	1	0	0	1	0	0	0	0	0	1	0		Gautiere	Île	?
BLOY	1	0	0	0	0	0	0	0	1	0	1		Gautiere	Île	?
BOACHETTE	1	0	0	1	0	0	0	0	0	1	0		Gautiere	Île	?
BOCHA	1	0	0	0	0	0	0	1	0	0	1		Gazan	Île	45
BOET	4	0	0	3	1	0	0	0	0	4	0		Gazane	Île	?
BOEUF	35	7	2	0	2	23	0	0	1	11	24		Geraud	Île	10
BOEUFVE	2	0	0	0	0	2	0	0	0	0	2		Gide	Île	9
BOIL	1	0	0	0	0	0	0	1	0	0	1		Gide	Île	18
BOILLEGAN	2	0	0	2	0	0	0	0	0	2	0		Gilloux	Île	2
BOIREGAND	1	0	0	0	0	0	0	0	1	0	1		Giloux	Île	?
BOISET	1	0	0	1	0	0	0	0	0	1	0		Giraude	Île	22
BOISSE	1	0	0	0	1	0	0	0	0	1	0		Giraude	Île	55
BOISSON	1	0	0	0	0	0	0	0	1	0	1		Gondrane	Île	?
BOIT	1	0	0	1	0	0	0	0	0	1	0		Gouin	Île	27
BOITE	1	0	0	1	0	0	0	0	0	1	0		Gouin	Île	28
BON	24	0	2	8	2	0	0	7	5	12	12		Gouiran	Île	3
BONAFOUS	1	0	0	1	0	0	0	0	0	1	0		Gouiran	Île	5
BONAFOUX	2	0	0	0	0	0	0	2	0	0	2		Gouiran	Île	1 m
BONAVENTURE	1	0	0	0	0	0	0	0	1	0	1		Gouiran	Île	19
BONDI	1	0	0	1	0	0	0	0	0	1	0		Gouirane	Île	30
BONDIL	7	0	0	0	2	0	0	5	0	2	5		Gouirane	Île	?
BONDILLON	1	0	0	0	0	0	0	0	1	0	1		Gouirane	Île	?
BONDIN	2	0	0	0	0	0	0	2	0	0	2		Gouverne	Île	46
BONDY	2	0	0	0	0	0	0	2	0	0	2		Goy	Île	50
BONE	1	0	0	0	0	0	0	0	1	0	1		Gramary	Île	13
BONEAU	6	0	2	1	2	0	0	1	0	5	1		Gramete	Île	36
BONEL	3	0	0	0	0	2	1	0	0	0	3		Gramete	Île	40
BONELL	1	0	0	0	0	0	0	0	1	0	1		Granier	Île	4
BONELLE	1	0	0	0	1	0	0	0	0	1	0		Graniere	Île	4
BONET	12	0	0	0	3	0	1	1	7	3	9		Graniere	Île	21
BONETE	1	0	0	0	1	0	0	0	0	1	0		Gras	Île	32
BONETY	1	0	0	1	0	0	0	0	0	1	0		Gratian	Île	70
BONFILS	1	0	0	0	0	0	1	0	0	0	1		Grimaud	Île	?
BONFORD	2	0	0	0	0	0	0	0	2	0	2		Grimaud	Île	?
BONFORT	46	0	5	8	0	0	11	14	8	13	33		Gueline	Île	60
BONFORTE	3	0	1	2	0	0	0	0	0	3	0		Guilhene	Île	40
BONFOU	1	0	0	0	0	0	0	1	0	0	1		Guillen	Île	11
BONIFAY	3	0	0	3	0	0	0	0	0	3	0		Henry	Île	45
BONIN	7	0	2	0	0	0	4	0	1	2	5		Henry	Île	?
BONINE	1	0	1	0	0	0	0	0	0	1	0		Hermite?	Île	39
BONNAU	1	0	1	0	0	0	0	0	0	1	0		Icard	Île	2
BONNAUD	2	0	0	1	0	0	0	1	0	1	1		Icard	Île	45
BONNE	2	0	0	2	0	0	0	0	0	2	0		Icard	Île	5
BONNEAU	19	0	0	0	17	0	0	0	2	17	2		Icard	Île	?
BONNEFOI	1	0	0	0	0	0	0	1	0	0	1		Icard	Île
BONNEFOUX	3	0	0	0	0	0	0	3	0	0	3		Icarde	Île	45
BONNEFOY	6	0	0	0	0	0	0	2	4	0	6		Icarde	Île	?
BONNELLE	2	0	0	0	2	0	0	0	0	2	0		Icarde	Île	?
BONNELY	1	0	0	1	0	0	0	0	0	1	0		Ida	Île	1
BONNERY	1	0	0	1	0	0	0	0	0	1	0		Ida	Île	3
BONNET	30	0	0	0	6	0	1	12	11	6	24		Ida	Île	8
BONNETI	1	0	0	1	0	0	0	0	0	1	0		Imbert	Île	?
BONNETON	4	0	0	0	4	0	0	0	0	4	0		Imberte	Île	?
BONNIN	2	0	0	0	0	0	2	0	0	0	2		Isnarde	Île	43
BONNOT	9	0	0	1	6	0	0	1	1	7	2		Jacques	Île	10
BONNOTE	2	0	0	0	2	0	0	0	0	2	0		Jacques	Île	14
BONNOTTE	1	0	0	0	1	0	0	0	0	1	0		Jourdan	Île	40
BONOFOUSSE	1	0	0	1	0	0	0	0	0	1	0		Juliene	Île	?
BONSE	1	0	0	0	0	0	0	0	1	0	1		Ladiere	Île	50
BONY	1	0	0	0	0	0	1	0	0	0	1		Lagarde	Île	16
BORDURE	5	0	0	0	0	0	0	0	5	0	5		Lamare	Île	28
BOREL	7	0	1	1	0	0	3	0	2	2	5		Langlade	Île	5
BORELLE	1	0	0	1	0	0	0	0	0	1	0		Langlade	Île	7
BORELLY	1	0	1	0	0	0	0	0	0	1	0		Langlade	Île	15
BORELY	2	0	2	0	0	0	0	0	0	2	0		Langlade	Île	23
BORG	1	0	0	0	0	0	0	1	0	0	1		Langlade	Île	45
BORGAREL	1	0	0	0	1	0	0	0	0	1	0		Langlade	Île	50
BORI	8	0	0	2	2	0	0	1	3	4	4		Langlade	Île	55
BORLI	1	0	0	0	1	0	0	0	0	1	0		Las	Île	70
BORREL	3	0	1	1	1	0	0	0	0	3	0		Laugier	Île	?
BORRELI	5	0	1	0	0	0	4	0	0	1	4		Laurence	Île	?
BORRELLI	1	0	0	0	0	0	0	0	1	0	1		Laurens	Île	10
BORRELLY	3	0	2	0	1	0	0	0	0	3	0		Laurens	Île	?
BORRELY	10	0	4	0	2	0	1	0	3	6	4		Lautier	Île	?
BORY	40	0	3	5	8	0	3	14	7	16	24		Lautrane	Île	40
BOSE	5	0	0	0	0	0	4	1	0	0	5		Lauvine	Île	?
BOSQ	1	0	0	0	0	0	0	0	1	0	1		Lieautaud	Île	40
BOSSE	1	0	1	0	0	0	0	0	0	1	0		Lieutaude	Île	?
BOSSET	1	0	1	0	0	0	0	0	0	1	0		Lion	Île	60
BOSSI	1	0	0	0	0	0	0	1	0	0	1		Lion	Île	?
BOSSY	4	0	0	0	0	0	0	4	0	0	4		Loudiou	Île	6
BOT	1	0	0	0	0	0	0	0	1	0	1		Loudiou	Île	8
BOTTO	2	0	0	0	0	0	0	0	2	0	2		Loudiou	Île	8
BOTTOU	1	0	0	0	0	0	0	0	1	0	1		Loudiou	Île	10
BOUCHE	3	0	0	1	0	0	0	2	0	1	2		Loudiou	Île	45
BOUCHER	3	0	0	1	0	0	0	0	2	1	2		Louvaude?	Île	12
BOUCHERONNE	1	0	0	1	0	0	0	0	0	1	0		Maïol	Île	40
BOUCHET	5	0	0	1	0	0	2	2	0	1	4		Malavarde	Île	8
BOUCHETE	1	0	0	1	0	0	0	0	0	1	0		Malavarde	Île	10
BOUCHETTE	2	0	0	2	0	0	0	0	0	2	0		Martin	Île	3
BOUCHIER	3	0	0	0	0	0	3	0	0	0	3		Martin	Île	10
BOUCQUIERE	1	0	0	1	0	0	0	0	0	1	0		Martin	Île	25
BOUDILION	1	0	0	0	0	0	0	0	1	0	1		Martin	Île	33
BOUDILLON	3	0	0	0	0	2	0	0	1	0	3		Martin	Île	70
BOUDILOUNE	1	0	0	0	1	0	0	0	0	1	0		Martin	Île	?
BOUDOUAR	1	0	0	0	0	0	0	0	1	0	1		Martin	Île	?
BOUDOUARD	2	0	0	0	0	1	0	1	0	0	2		Martin	Île	2
BOUE	1	0	1	0	0	0	0	0	0	1	0		Martin	Île	35
BOUESSE	1	0	0	1	0	0	0	0	0	1	0		Martine	Île	3
BOUET	1	0	0	1	0	0	0	0	0	1	0		Martine	Île	5
BOUETTE	1	0	1	0	0	0	0	0	0	1	0		Martine	Île	25
BOUFFARD	2	0	0	0	0	0	0	0	2	0	2		Martine	Île	32
BOUFOR	1	0	0	0	0	0	0	0	1	0	1		Martine	Île	50
BOUI	1	0	1	0	0	0	0	0	0	1	0		Martine	Île	?
BOUIER	1	0	0	0	0	0	0	1	0	0	1		Martine	Île	?
BOUIERE	2	0	0	1	1	0	0	0	0	2	0		Martine	Île	?
BOUILLE	1	0	0	0	0	0	0	0	1	0	1		Mathieu	Île	10
BOUINEGANT	1	0	0	1	0	0	0	0	0	1	0		Mathieu	Île	12
BOUIREGAN	4	0	0	3	0	0	0	1	0	3	1		Mathieu	Île	18
BOUIREGANT	1	0	0	1	0	0	0	0	0	1	0		Mathieu	Île	50
BOUIREGAS	1	0	0	1	0	0	0	0	0	1	0		Mauniere	Île	30
BOUIS	5	0	5	0	0	0	0	0	0	5	0		Maurel	Île	15
BOUISSE	3	0	0	1	1	0	0	0	1	2	1		Maurin	Île	25
BOUISSEL	1	0	0	1	0	0	0	0	0	1	0		Maurin	Île	60
BOUISSET	2	0	0	2	0	0	0	0	0	2	0		Maurin	Île	8 m
BOUISSON	2	0	0	1	0	0	0	0	1	1	1		Maurrousse	Île	36
BOUIT	5	0	1	1	0	0	0	2	1	2	3		Maurrousse	Île	40
BOUITE	1	0	1	0	0	0	0	0	0	1	0		Mauvic?	Île
BOUIY	1	0	0	1	0	0	0	0	0	1	0		Meraude	Île	50
BOUJERE	1	0	1	0	0	0	0	0	0	1	0		Meric	Île	?
BOUJET	1	0	1	0	0	0	0	0	0	1	0		Michaelis	Île	50
BOUJON	1	0	0	0	0	0	1	0	0	0	1		Michel	Île	30
BOULEFART	1	0	0	0	0	0	0	0	1	0	1		Michel	Île	10 j
BOULFARD	8	0	0	0	0	0	0	0	8	0	8		Mieve	Île	50
BOULFART	1	0	0	0	0	0	0	0	1	0	1		Mifret	Île	10
BOULFFARD	1	0	0	0	0	0	0	0	1	0	1		Mifret	Île	12
BOULIGAN	1	0	0	1	0	0	0	0	0	1	0		Mifret	Île	19
BOULIN	1	0	0	0	0	0	1	0	0	0	1		Mifret	Île	60
BOULPHAR	1	0	0	0	0	0	0	0	1	0	1		Mifret	Île	?
BOULPHARD	1	0	0	0	0	0	0	0	1	0	1		Mille	Île	15
BOUMIER	1	0	0	0	0	0	0	1	0	0	1		Mille	Île	50
BOUNAN	1	0	0	0	0	0	1	0	0	0	1		Minarde	Île	40
BOUNAT	1	0	0	1	0	0	0	0	0	1	0		Minarde	Île	45
BOUNAU	1	0	0	0	0	0	0	1	0	0	1		Misseffive	Île	22
BOUNAUD	2	0	1	1	0	0	0	0	0	2	0		Mistral	Île	10
BOUNAUS	1	0	0	0	0	1	0	0	0	0	1		Mistral	Île	15
BOUNDY	1	0	0	0	1	0	0	0	0	1	0		Mistral	Île	40
BOUNEAU	8	0	1	2	1	1	0	2	1	4	4		Moine	Île	14
BOUNEL	3	0	0	1	2	0	0	0	0	3	0		Moliniere	Île	75
BOUNELLE	3	0	0	0	3	0	0	0	0	3	0		Mouillarde	Île	55
BOUNET	17	0	1	1	1	0	1	3	10	3	14		Moullet	Île	55
BOUNETON	3	0	0	0	2	0	0	1	0	2	1		Mourand	Île	45
BOUNETTE	2	0	0	0	1	0	0	0	1	1	1		Mourgue	Île	40
BOUNETTY	2	0	0	2	0	0	0	0	0	2	0		Moutet	Île	40
BOUNETY	1	0	0	1	0	0	0	0	0	1	0		Mouton	Île	45
BOUNEU	4	0	0	0	0	4	0	0	0	0	4		Moutone	Île	4
BOUNIER	1	0	0	0	0	0	0	1	0	0	1		Nicolas	Île	4
BOUNIERE	1	0	0	1	0	0	0	0	0	1	0		Nicolas	Île	30
BOUNIN	18	0	0	0	0	0	11	0	7	0	18		Nicolas	Île	30
BOUNNETTE	1	0	0	0	0	0	0	1	0	0	1		Nicolas	Île	30
BOUNO	3	0	0	0	0	0	0	3	0	0	3		Nicolas	Île	40
BOUNOT	12	0	0	1	4	0	0	7	0	5	7		Nicolas	Île	40
BOUNOTTE	1	0	0	1	0	0	0	0	0	1	0		Nicolas	Île	45
BOUNSIGNOURE	1	0	0	1	0	0	0	0	0	1	0		Nicolas	Île	50
BOUQUET	3	0	0	0	2	0	0	0	1	2	1		Nicolas	Île	?
BOUQUETTE	1	0	0	0	1	0	0	0	0	1	0		Nicolas	Île	7m
BOUQUIER	3	0	0	3	0	0	0	0	0	3	0		Nicoulone	Île	45
BOURAN	6	0	0	3	0	0	2	1	0	3	3		Noël	Île	40
BOURBOUILADE	1	0	0	0	1	0	0	0	0	1	0		Noële	Île	?
BOURBOUILLA	1	0	0	0	1	0	0	0	0	1	0		Nouveau?	Île	6
BOURBOUILLAT	1	0	0	1	0	0	0	0	0	1	0		Nouveau?	Île	7
BOURDIN	23	0	0	8	0	0	0	15	0	8	15		Nouveau?	Île	45
BOURDINE	3	0	0	3	0	0	0	0	0	3	0		Noyere	Île	60
BOURE	1	0	0	0	0	0	0	0	1	0	1		Nuiratte	Île	4
BOUREAU	1	0	1	0	0	0	0	0	0	1	0		Nuiratte	Île	9
BOUREL	4	0	3	0	0	0	0	1	0	3	1		Nuiratte	Île	10
BOURELLY	3	0	0	0	1	0	0	0	2	1	2		Nuiratte	Île	14
BOURELY	4	0	2	0	0	0	0	0	2	2	2		Nuiratte	Île	18
BOURET	4	0	3	0	0	0	0	0	1	3	1		Nuiratte	Île	18
BOUREVE	1	0	1	0	0	0	0	0	0	1	0		Nuiratte	Île	50
BOURGAREL	19	0	0	0	6	0	0	1	12	6	13		Nuiratte	Île	10j
BOURIGAN	2	0	0	2	0	0	0	0	0	2	0		Olive	Île	30
BOURIGON	1	0	0	0	0	0	0	0	1	0	1		Olivier	Île	40
BOURILLON	2	1	0	0	1	0	0	0	0	2	0		Olivier	Île	?
BOURNEAU	1	0	1	0	0	0	0	0	0	1	0		Oliviere	Île	?
BOURNEL	5	0	0	0	0	0	5	0	0	0	5		Ollive	Île	33
BOUROLLIE	1	0	1	0	0	0	0	0	0	1	0		Orcel	Île	9
BOUROUILLE	6	0	3	1	0	0	0	2	0	4	2		Pagnon	Île	?
BOURRAN	7	0	0	3	0	0	4	0	0	3	4		Paignonne	Île	60
BOURRANE	1	0	0	1	0	0	0	0	0	1	0		Paillet	Île	35
BOURRE	2	0	0	0	1	0	0	0	1	1	1		Paillet	Île	40
BOURREL	2	0	0	0	0	0	1	1	0	0	2		Paillet	Île	?
BOURRELI	6	0	1	0	0	0	2	0	3	1	5		Paillot	Île	?
BOURRELLI	6	0	0	2	0	0	2	0	2	2	4		Pastorelle	Île	30
BOURRELLY	11	0	1	3	0	0	0	1	6	4	7		Pastourel	Île	50
BOURRELY	27	0	2	0	1	0	0	1	23	3	24		Patote	Île	16
BOURRET	18	0	1	0	8	0	0	4	5	9	9		Payane	Île	?
BOURRETE	1	0	0	0	0	0	0	0	1	0	1		Paygnon	Île	50
BOURRILLON	3	0	0	0	3	0	0	0	0	3	0		Paygnon	Île	12 ?
BOURROILLE	6	0	0	0	0	0	0	6	0	0	6		Pessegaude	Île	?
BOURROUILLE	23	0	1	1	0	0	3	18	0	2	21		Pic	Île	3
BOURTOULIN	1	0	0	0	0	0	1	0	0	0	1		Pic	Île	14
BOURTOUMIER	1	0	0	0	1	0	0	0	0	1	0		Pichoune	Île	28
BOURTOUMIEU	1	0	1	0	0	0	0	0	0	1	0		Pin	Île	2
BOUSON	1	0	0	0	0	0	1	0	0	0	1		Pin	Île	5
BOUSQUAUT	1	0	0	1	0	0	0	0	0	1	0		Pin	Île	40
BOUSSAN	2	0	0	0	0	0	0	0	2	0	2		Pin	Île	40
BOUSSET	1	0	0	0	0	0	0	0	1	0	1		Pistoye	Île	9
BOUTAUD	1	0	0	0	1	0	0	0	0	1	0		Pistoye	Île	50
BOUTIER	4	0	0	0	4	0	0	0	0	4	0		Ponsard	Île	4
BOUTIERE	3	0	0	0	3	0	0	0	0	3	0		Portal	Île	18
BOUTIN	19	0	5	0	0	0	12	2	0	5	14		Portal	Île	20
BOUY	3	0	0	0	1	0	0	2	0	1	2		Portal	Île	58
BOUYER	32	0	1	10	19	0	1	0	1	30	2		Portal	Île	60
BOUYERE	7	0	0	1	6	0	0	0	0	7	0		Prade	Île	60
BOUYOL	1	0	0	1	0	0	0	0	0	1	0		Prat	Île	20
BOUYT	1	0	0	0	0	0	0	1	0	0	1		Prat	Île	55
BOUZAN	2	0	0	0	0	0	0	2	0	0	2		Quarantaine	Île	50
BOUZET	1	0	0	0	1	0	0	0	0	1	0		Ravele	Île	50
BOUZON	1	0	0	0	0	0	0	1	0	0	1		Ravelle	Île	45
BOVY	2	0	0	0	0	0	0	2	0	0	2		Ravetaigne	Île	55
BOYER	141	0	9	10	30	0	5	30	57	49	92		Reboule	Île	35
BOYERE	14	0	0	2	4	0	0	3	5	6	8		Reboulle	Île	60
BOYT	1	0	0	1	0	0	0	0	0	1	0		Redone	Île	50
BOYTE	1	0	0	0	0	0	0	0	1	0	1		Reinaud	Île	2
BOZE	26	0	7	0	1	0	11	6	1	8	18		Reine	Île	12
BRANCAY	1	0	0	0	0	0	0	0	1	0	1		Rey	Île	50
BRASSAVIN	3	0	0	0	0	0	0	3	0	0	3		Rey	Île	55
BRASSENVIN	1	0	0	1	0	0	0	0	0	1	0		Reybaude	Île	40
BRASSEVIN	9	0	1	6	0	0	0	2	0	7	2		Reynaud	Île	6 m
BRASSEVINE	1	0	0	1	0	0	0	0	0	1	0		Reynaude	Île	67
BRECON	1	0	0	0	1	0	0	0	0	1	0		Reyne	Île	30
BREIGNE	5	0	0	0	0	0	0	3	2	0	5		Ribaud	Île	55
BREIGUE	1	0	0	0	0	0	0	1	0	0	1		Ricaud	Île	12
BREMON	7	0	0	3	4	0	0	0	0	7	0		Ricaud	Île	12
BREMOND	5	0	0	3	2	0	0	0	0	5	0		Ricaud	Île	80
BREMONE	1	0	0	1	0	0	0	0	0	1	0		Ricaude	Île	6
BREMONT	1	0	0	0	0	0	1	0	0	0	1		Richaud	Île	9
BRES	11	0	0	0	0	0	0	11	0	0	11		Ripert	Île	50
BRESON	1	0	1	0	0	0	0	0	0	1	0		Riperte	Île	63
BRESONNE	1	0	1	0	0	0	0	0	0	1	0		Riviere	Île	4
BRESSET	2	0	0	0	0	0	0	0	2	0	2		Riviere	Île	27
BRESSIER	5	0	0	0	0	0	0	5	0	0	5		Riviere	Île	30
BRESSON	40	0	2	0	1	0	0	0	37	3	37		Riviere	Île	45
BRESSONE	2	0	0	0	2	0	0	0	0	2	0		Riviere	Île	?
BRESSOUN	1	0	0	0	0	0	0	0	1	0	1		Riviere	Île	5 m
BRET	1	0	0	0	1	0	0	0	0	1	0		Roche	Île	60
BRETON	14	0	4	0	0	0	10	0	0	4	10		Roquete	Île	36
BRETTON	1	0	1	0	0	0	0	0	0	1	0		Roquete	Île	60
BRETTONE	1	0	1	0	0	0	0	0	0	1	0		Roubaud	Île	6
BRIANCON	1	0	1	0	0	0	0	0	0	1	0		Roubaud	Île	12
BRIAND	5	0	0	0	0	0	0	5	0	0	5		Roubaud	Île	?
BRIANSON	1	0	1	0	0	0	0	0	0	1	0		Roubin	Île	35
BRIASSON	1	0	1	0	0	0	0	0	0	1	0		Roubine	Île	70
BRIENE	1	0	0	1	0	0	0	0	0	1	0		Rougier	Île	70
BRIEU	1	0	0	0	0	0	0	1	0	0	1		Rouquette	Île	?
BRIEUE	1	0	0	1	0	0	0	0	0	1	0		Rouquette	Île	?
BRIGNE	1	0	0	0	0	0	0	0	1	0	1		Rousse	Île	15
BRILAN	2	0	0	0	2	0	0	0	0	2	0		Rousse	Île	15
BRILAND	2	0	0	1	0	0	0	0	1	1	1		Rousse	Île	40
BRILLAN	12	0	0	5	3	0	2	0	2	8	4		Roussine	Île	4
BRILLAND	41	0	0	19	3	0	5	11	3	22	19		Roussine	Île	6
BRILLANDE	11	0	0	11	0	0	0	0	0	11	0		Rousson	Île	15
BRILLANT	4	0	0	2	0	0	1	1	0	2	2		Roustagne	Île	40
BRILLLAND	1	0	0	1	0	0	0	0	0	1	0		Roustaigne	Île	45
BRILLOND	2	0	0	0	0	0	0	2	0	0	2		Roux	Île	5
BRIOUGNE	2	0	0	0	0	0	1	0	1	0	2		Roux	Île	6
BRIOUNE	1	0	0	0	0	0	0	0	1	0	1		Roux	Île	20
BRISSAN	1	0	0	0	1	0	0	0	0	1	0		Roux	Île	32
BRISSON	2	0	0	0	0	0	0	0	2	0	2		Roux	Île	33
BRITONNE	2	0	0	2	0	0	0	0	0	2	0		Roux	Île	40
BRIVE	5	0	0	2	3	0	0	0	0	5	0		Roux	Île	40
BROGLA	1	0	0	1	0	0	0	0	0	1	0		Roxane	Île	20
BROGLIA	5	0	0	5	0	0	0	0	0	5	0		Sabatier	Île	36
BROSSET	1	0	0	0	0	0	0	0	1	0	1		Sabatiere	Île	28
BROUCHIE	1	0	0	1	0	0	0	0	0	1	0		Saint Martin	Île	2
BROUCHIER	1	0	0	1	0	0	0	0	0	1	0		Saint Martin	Île	5
BROUCHIERE	1	0	0	1	0	0	0	0	0	1	0		Saint Martin	Île	13
BROUILLE	1	0	0	1	0	0	0	0	0	1	0		Sarde	Île	3
BROUSSET	1	0	0	0	0	0	0	0	1	0	1		Sarde	Île	20
BROUSSON	1	0	0	0	0	0	0	0	1	0	1		Sarde	Île	30
BRUISSAN	3	0	0	0	3	0	0	0	0	3	0		Sauvan	Île	?
BRULLON	1	0	0	0	0	0	0	0	1	0	1		Sauvane	Île	?
BRUN	81	0	0	12	23	0	1	11	34	35	46		Sauveran	Île	60
BRUNE	9	0	0	7	1	0	0	0	1	8	1		Sauverane	Île	30
BRUNEL	9	0	1	1	1	0	6	0	0	3	6		Sauviris	Île	45
BRUNELE	1	0	0	1	0	0	0	0	0	1	0		Savene	Île	?
BRUNET	9	0	0	0	5	0	0	1	3	5	4		Senequier	Île	40
BRUSSET	1	0	0	0	0	0	1	0	0	0	1		Severan	Île	28
BRUTIN	1	0	0	0	0	0	1	0	0	0	1		Siberte	Île	45
BUECH	3	0	0	0	3	0	0	0	0	3	0		Sicard	Île	14
BUELLE	2	0	0	0	2	0	0	0	0	2	0		Sicarde	Île	16
BUET	3	0	0	0	3	0	0	0	0	3	0		Sicarde	Île	17
BUISSON	2	0	0	2	0	0	0	0	0	2	0		Sicarde	Île	25
BUITON	1	0	0	1	0	0	0	0	0	1	0		Silvestre	Île	1
BULLE	2	0	0	0	0	2	0	0	0	0	2		Silvestre	Île	4
BULLY	1	0	0	1	0	0	0	0	0	1	0		Silvestre	Île	11
BUOL	3	0	0	0	0	3	0	0	0	0	3		Silvestre	Île	15
BUOU	1	0	0	0	0	1	0	0	0	0	1		Silvestre	Île	20
BUREL	7	0	0	3	0	0	0	1	3	3	4		Silvestre	Île	?
BUREU	4	0	0	1	1	0	0	0	2	2	2		Silvestre	Île	?
BURLE	1	0	0	1	0	0	0	0	0	1	0		Simon	Île	12
BUS	4	0	1	3	0	0	0	0	0	4	0		Sisteron	Île	40
CABA	1	0	0	0	0	0	0	1	0	0	1		Soullelliet	Île	8
CABACON	2	0	0	0	2	0	0	0	0	2	0		Soullelliet	Île	10
CABAS	24	0	0	6	0	0	0	18	0	6	18		Sperendieu	Île	55
CABASONNE	1	0	0	0	0	0	0	1	0	0	1		Sries	Île	12
CABASSE	3	0	0	2	0	0	0	1	0	2	1		Sries	Île	35
CABASSON	21	0	0	8	8	0	0	3	2	16	5		St Chamas	Île	?
CABASSONNE	1	0	0	0	1	0	0	0	0	1	0		St Martin	Île	8
CABOUFIGUE	1	0	0	0	0	0	0	1	0	0	1		Sufren	Île	32
CABRIE	1	0	0	0	0	0	0	0	1	0	1		Tardieu	Île	3
CABRIEL	2	0	0	0	2	0	0	0	0	2	0		Tasselin	Île	33
CABRIER	2	0	0	0	0	0	0	0	2	0	2		Teisseire	Île	25
CABUS	8	0	0	0	0	0	0	8	0	0	8		Teisseire	Île	30
CADONEL	1	0	0	0	0	0	0	1	0	0	1		Teissery	Île	30
CAIRE	8	0	0	0	0	0	0	8	0	0	8		Teissery	Île	?
CAIRET	1	0	0	0	0	0	0	1	0	0	1		Teissier	Île	40
CAIS	5	0	0	0	0	0	0	0	5	0	5		Tenque	Île	60
CALAMAN	1	0	0	0	0	0	0	1	0	0	1		Terique	Île	18
CALAMAND	3	0	0	0	0	0	0	3	0	0	3		Terrasse	Île	27
CALE	1	0	0	0	0	0	0	0	1	0	1		Terrasse	Île	60
CALLE	1	0	0	0	0	0	0	0	1	0	1		Touche	Île	15
CALLO	1	0	0	0	0	0	0	0	1	0	1		Touche	Île	18
CALOURDE	1	0	0	0	0	0	0	0	1	0	1		Touche	Île	2m
CAMBE	9	0	0	2	0	0	0	2	5	2	7		Touche	Île	8 m
CAMBON	29	0	0	0	0	0	13	13	3	0	29		Toufany	Île	45
CAMBOULA	1	0	1	0	0	0	0	0	0	1	0		Tourame	Île	14
CAMBOULAT	1	0	1	0	0	0	0	0	0	1	0		Tourane	Île	?
CAMBOUN	2	0	0	0	0	0	2	0	0	0	2		Tourelle	Île	29
CAMOIN	115	13	0	0	0	65	11	3	23	13	102		Tourral	Île	?
CAMOINE	13	0	0	0	0	12	0	0	1	0	13		Tourrel	Île	14
CAMOINS	3	0	0	0	0	0	0	0	3	0	3		Tourrel	Île	38
CAMOUIN	18	7	0	0	0	0	4	3	4	7	11		Tourrel	Île	50
CAMOUINE	1	0	0	0	0	1	0	0	0	0	1		Tourrel	Île	?
CAMUS	11	0	0	0	0	0	0	3	8	0	11		Tourrel	Île	17
CANARI	1	0	0	1	0	0	0	0	0	1	0		Tourrele	Île	7
CANASSE	1	0	0	0	0	0	0	0	1	0	1		Tronque	Île	50
CANBOLAT	1	0	1	0	0	0	0	0	0	1	0		Turque	Île	45
CANIN	1	0	0	0	0	0	1	0	0	0	1		Valentin	Île	1
CANONE	1	0	0	0	0	0	0	0	1	0	1		Valentin	Île	5
CANORE	4	0	0	0	0	0	0	0	4	0	4		Valentin	Île	12
CANOURGE	1	0	0	0	1	0	0	0	0	1	0		Valentin	Île	38
CANOURGUE	4	0	0	0	3	0	0	0	1	3	1		Valentin	Île	?
CANTON	2	0	0	0	0	2	0	0	0	0	2		Valet	Île	6
CAPART	1	0	1	0	0	0	0	0	0	1	0		Valliante	Île	?
CAPEAU	2	0	1	1	0	0	0	0	0	2	0		Vaque	Île	16
CAPORAL	1	0	0	0	0	0	0	1	0	0	1		Vaque	Île	40
CAPPEAU	5	0	3	1	0	1	0	0	0	4	1		Vence	Île	?
CAPPUS	1	0	0	0	0	0	0	0	1	0	1		Vence	Île	?
CARANSAN	5	0	3	0	0	0	0	2	0	3	2		Venel	Île	?
CARANSANE	2	0	0	2	0	0	0	0	0	2	0		Venele	Île	30
CARBEAUNEL	1	0	0	0	0	0	0	0	1	0	1		Venele	Île	50
CARBONEL	26	0	3	0	3	0	1	3	16	6	20		Venele	Île	?
CARBONELLE	1	0	1	0	0	0	0	0	0	1	0		Venele	Île	?
CARBONNEL	13	0	0	0	2	0	0	0	11	2	11		Venele	Île	?
CARBONNIER	1	0	1	0	0	0	0	0	0	1	0		Viguiere	Île	36
CARENOM	1	0	1	0	0	0	0	0	0	1	0		Viguiere	Île	40
CARENON	2	0	2	0	0	0	0	0	0	2	0		Vilerian	Île	?
CARLAVANT	1	0	0	0	0	0	0	0	1	0	1		Achard	Jonquières	2
CARLE	2	0	0	0	1	0	0	0	1	1	1		Achard	Jonquières	6
CARLON	12	0	0	0	0	0	0	12	0	0	12		Achard	Jonquières	11
CAROUNE	1	0	0	0	1	0	0	0	0	1	0		Achard	Jonquières	15
CARRAIRE	2	0	0	0	1	0	0	1	0	1	1		Achard	Jonquières	18
CARRAYRE	1	0	0	0	1	0	0	0	0	1	0		Achard	Jonquières	60
CARRBONELLE	1	0	1	0	0	0	0	0	0	1	0		Aguille	Jonquières	24
CARRI	1	1	0	0	0	0	0	0	0	1	0		Aguillen?	Jonquières	55
CARRIOLE	1	0	1	0	0	0	0	0	0	1	0		Aimade	Jonquières	30
CARVIN	1	0	0	0	0	0	1	0	0	0	1		Alard	Jonquières	9
CASASSE	1	0	0	0	0	0	0	1	0	0	1		Aleman	Jonquières	15
CASFOLE	1	0	0	0	0	0	0	1	0	0	1		Amielle	Jonquières	55
CASSET	1	0	0	0	0	0	1	0	0	0	1		Amielle	Jonquières	80
CASSOLA	1	0	0	0	0	0	0	1	0	0	1		Andresse	Jonquières	21
CASSOLE	10	0	0	0	0	0	0	10	0	0	10		Antoine	Jonquières	5
CASTAGNER	2	0	0	0	0	0	0	0	2	0	2		Antoine	Jonquières	8
CASTAGNIER	5	0	0	1	0	0	0	3	1	1	4		Antoine	Jonquières	18
CASTAGNIERE	1	0	0	1	0	0	0	0	0	1	0		Antoine	Jonquières	25
CASTANIER	1	0	0	1	0	0	0	0	0	1	0		Antoine	Jonquières	37
CASTANIERE	2	0	0	2	0	0	0	0	0	2	0		Antoine	Jonquières	40
CASTE	30	0	3	0	11	0	1	1	14	14	16		Antoine	Jonquières	50
CASTEL	4	0	0	0	0	0	0	3	1	0	4		Antoine	Jonquières	50
CASTELA	2	0	0	0	2	0	0	0	0	2	0		Antoine	Jonquières	50
CASTELAN	4	0	0	0	0	0	0	0	4	0	4		Antoine	Jonquières	55
CASTELIN	1	0	0	0	1	0	0	0	0	1	0		Antoine	Jonquières	55
CASTELLAN	3	0	0	0	0	0	0	2	1	0	3		Antoine	Jonquières	60
CASTELLANT	2	0	0	0	2	0	0	0	0	2	0		Antoine	Jonquières	72
CASTEUIL	7	0	0	0	4	0	0	3	0	4	3		Antoine	Jonquières	4 m
CASTILLON	2	0	0	0	2	0	0	0	0	2	0		Ardisson	Jonquières	3
CASTREUIL	4	0	0	0	4	0	0	0	0	4	0		Areniene	Jonquières	45
CASTRIERE	1	0	0	0	0	1	0	0	0	0	1		Argeme	Jonquières	15
CASTRY	1	0	0	0	0	0	0	0	1	0	1		Argeme	Jonquières	25
CASTUEIL	2	0	0	0	1	0	0	0	1	1	1		Argeme	Jonquières	45
CASTUI	2	0	0	0	0	0	0	0	2	0	2		Argeme	Jonquières	50
CASTUIL	1	0	0	0	0	0	0	0	1	0	1		Argeme	Jonquières	65
CASTUIT	1	0	0	0	1	0	0	0	0	1	0		Argeme	Jonquières	6 m
CASTUY	4	0	0	0	0	0	0	0	4	0	4		Armelin	Jonquières	40
CATELAN	1	0	0	0	0	0	0	0	1	0	1		Arnaud	Jonquières	1
CATELI	1	0	0	0	0	0	0	0	1	0	1		Arnaud	Jonquières	3
CATELIN	76	0	0	0	9	0	0	2	65	9	67		Arnaud	Jonquières	5
CATELLIN	2	0	0	0	1	0	0	0	1	1	1		Arnaud	Jonquières	10
CATHELIN	17	0	0	0	0	0	0	0	17	0	17		Arnaud	Jonquières	12
CATRIEU	1	0	0	1	0	0	0	0	0	1	0		Arnaud	Jonquières	12
CAUDIER	1	0	0	1	0	0	0	0	0	1	0		Arnaud	Jonquières	12
CAUDIERE	80	0	38	6	9	0	23	4	0	53	27		Arnaud	Jonquières	13
CAUDRERE	1	0	0	0	0	0	1	0	0	0	1		Arnaud	Jonquières	15
CAULE	1	0	0	0	0	1	0	0	0	0	1		Arnaud	Jonquières	15
CAUVAIN	1	0	0	0	0	0	0	1	0	0	1		Arnaud	Jonquières	18
CAUVIERE	1	0	0	0	1	0	0	0	0	1	0		Arnaud	Jonquières	22
CAUVIN	60	0	7	20	3	0	12	15	3	30	30		Arnaud	Jonquières	32
CAUVINE	8	0	0	7	1	0	0	0	0	8	0		Arnaud	Jonquières	36
CAVAILLON	10	0	0	4	5	0	0	1	0	9	1		Arnaud	Jonquières	40
CAVALIER	1	0	0	1	0	0	0	0	0	1	0		Arnaud	Jonquières	45
CAVALLION	1	0	0	0	1	0	0	0	0	1	0		Arnaud	Jonquières	45
CAVANSAN	1	0	0	1	0	0	0	0	0	1	0		Auban	Jonquières	30
CAVANSSAN	1	0	0	0	0	0	0	1	0	0	1		Aubert	Jonquières	1
CAVASSE	1	0	0	0	0	0	0	0	1	0	1		Aubert	Jonquières	8
CAVUAIN	1	0	0	0	0	0	0	1	0	0	1		Aubibert	Jonquières	45
CAVUIN	2	0	0	0	0	0	0	2	0	0	2		Aubine	Jonquières	45
CAY	1	0	0	0	0	0	0	0	1	0	1		Aubran	Jonquières	3
CAYRE	2	0	0	0	2	0	0	0	0	2	0		Aubran	Jonquières	10
CELI	11	0	0	1	3	0	0	0	7	4	7		Aubran	Jonquières	12
CELIS	1	0	0	1	0	0	0	0	0	1	0		Aubran	Jonquières	12
CELLY	6	0	0	2	0	0	0	0	4	2	4		Aubran	Jonquières	14
CELY	81	0	0	4	13	0	3	5	56	17	64		Aubran	Jonquières	2 j
CEVIN	1	0	0	0	0	0	0	0	1	0	1		Audenque	Jonquières	50
CHABAN	1	0	0	0	1	0	0	0	0	1	0		Audenque	Jonquières	96
CHABANA	3	0	0	0	0	0	0	1	2	0	3		Audibert	Jonquières	14
CHABANADE	1	0	0	0	1	0	0	0	0	1	0		Audibert	Jonquières	15
CHABANAS	2	0	0	0	2	0	0	0	0	2	0		Audibert	Jonquières	16
CHABANAT	11	0	0	0	0	0	0	1	10	0	11		Audibert	Jonquières	25
CHABANE	1	0	0	0	0	0	0	0	1	0	1		Audibert	Jonquières	26
CHABANIER	1	0	1	0	0	0	0	0	0	1	0		Audibert	Jonquières	45
CHABANIERE	1	0	1	0	0	0	0	0	0	1	0		Audibert	Jonquières	?
CHABANO	1	0	0	0	0	0	0	1	0	0	1		Audibert	Jonquières	?
CHABAS	5	0	0	0	0	0	4	1	0	0	5		Audiere	Jonquières	55
CHABAU	8	0	0	0	2	0	0	4	2	2	6		Auphan	Jonquières	6
CHABAUD	59	0	0	6	10	0	9	13	21	16	43		Auphan	Jonquières	9
CHABAUDE	3	0	0	2	1	0	0	0	0	3	0		Auran	Jonquières	15
CHABAUT	1	0	0	0	1	0	0	0	0	1	0		Auran	Jonquières	18
CHABAVIERE	1	0	1	0	0	0	0	0	0	1	0		Auran?	Jonquières	50
CHABEAU	2	0	0	1	0	0	0	0	1	1	1		Autheman	Jonquières	52
CHABER	1	0	0	0	1	0	0	0	0	1	0		Autheman	Jonquières	55
CHABERT	15	1	2	7	3	0	2	0	0	13	2		Autran	Jonquières	1
CHABERTE	5	1	1	2	1	0	0	0	0	5	0		Autran	Jonquières	7
CHABOT	1	0	0	0	0	0	0	1	0	0	1		Autran	Jonquières	11
CHABOUD	1	0	0	0	0	0	0	0	1	0	1		Autran	Jonquières	16
CHABRAM	2	0	0	2	0	0	0	0	0	2	0		Auziere	Jonquières	45
CHABRAN	10	0	0	1	0	0	0	1	8	1	9		Auzière	Jonquières	19
CHABRANES	2	0	0	2	0	0	0	0	0	2	0		Aylaud	Jonquières	16
CHABRANS	2	0	0	2	0	0	0	0	0	2	0		Balastriere	Jonquières	90
CHABRAY	1	0	0	0	0	0	0	0	1	0	1		Barcelon	Jonquières	45
CHABRI	1	0	0	0	1	0	0	0	0	1	0		Barrale	Jonquières	55
CHABRIE	1	0	0	0	1	0	0	0	0	1	0		Barras	Jonquières	60
CHABRIEL	1	0	0	0	1	0	0	0	0	1	0		Barraud	Jonquières	12
CHABRIER	1	0	0	0	1	0	0	0	0	1	0		Barthelemy	Jonquières	1
CHABROI	2	0	0	0	0	0	0	0	2	0	2		Barthelemy	Jonquières	50
CHABROIL	1	0	0	0	0	0	0	0	1	0	1		Barthelemy	Jonquières	50
CHABROT	3	0	0	0	2	0	0	0	1	2	1		Barthelemy	Jonquières	60
CHABROY	5	0	0	0	1	0	0	0	4	1	4		Bassinet	Jonquières	3
CHABRY	1	0	0	0	1	0	0	0	0	1	0		Bassinet	Jonquières	5
CHAFAR	1	0	0	0	1	0	0	0	0	1	0		Baudine	Jonquières	60
CHAFARD	1	0	0	0	1	0	0	0	0	1	0		Bayon	Jonquières	4
CHAFARDE	1	0	0	1	0	0	0	0	0	1	0		Bayon	Jonquières	45
CHAFART	2	0	0	1	1	0	0	0	0	2	0		Beaumon	Jonquières	6
CHAI	1	0	0	0	0	0	0	0	1	0	1		Beaumon	Jonquières	7
CHAILAN	31	1	2	2	1	5	0	0	20	6	25		Beaumon	Jonquières	10
CHAILLAN	4	0	0	1	2	1	0	0	0	3	1		Beaumon	Jonquières	28
CHAILLAND	1	0	0	0	1	0	0	0	0	1	0		Beaumon	Jonquières	45
CHAILLON	1	0	0	0	0	0	0	1	0	0	1		Beaumon	Jonquières	50
CHAIS	8	0	1	0	1	0	1	0	5	2	6		Beaumon	Jonquières	60
CHAISSE	4	0	0	2	0	0	0	0	2	2	2		Beaumon	Jonquières	80
CHAIX	14	0	8	0	0	0	3	1	2	8	6		Beaumond	Jonquières	11
CHALUIS	1	0	1	0	0	0	0	0	0	1	0		Beaumond	Jonquières	35
CHALVE	26	0	0	0	0	0	26	0	0	0	26		Beaumond	Jonquières	50
CHALVI	4	0	0	0	0	0	4	0	0	0	4		Beaumond	Jonquières	60
CHAMANT	1	0	0	0	0	1	0	0	0	0	1		Beda	Jonquières	7
CHAMBARD	3	0	0	3	0	0	0	0	0	3	0		Bedos	Jonquières	8
CHAMBARDE	1	0	0	1	0	0	0	0	0	1	0		Bedouine	Jonquières	50
CHAMBON	1	0	0	0	1	0	0	0	0	1	0		Bédouine	Jonquières	40
CHAMBONNE	1	0	0	1	0	0	0	0	0	1	0		Benet	Jonquières	6
CHAMPAGNAC	2	0	0	0	0	0	0	2	0	0	2		Benete	Jonquières	30
CHAMPION	41	0	1	18	0	0	0	22	0	19	22		Berarde	Jonquières	38
CHAMPIONNE	2	0	0	2	0	0	0	0	0	2	0		Berarde	Jonquières	45
CHAMPLAUD	1	0	0	0	0	0	0	1	0	0	1		Beraud	Jonquières	60
CHAMPSAUD	1	0	0	0	0	0	0	1	0	0	1		Beret?	Jonquières	60
CHAMPSEAU	2	0	0	0	0	0	0	2	0	0	2		Bergier	Jonquières	5
CHANEUX	1	0	0	0	1	0	0	0	0	1	0		Bergier	Jonquières	9 m
CHANOT	3	0	0	0	0	1	0	2	0	0	3		Berly	Jonquières	5
CHANSELOU	1	0	0	1	0	0	0	0	0	1	0		Berly	Jonquières	8
CHANSOR	1	0	0	0	0	0	0	1	0	0	1		Berly	Jonquières	21
CHANUET	1	0	0	0	1	0	0	0	0	1	0		Berly	Jonquières	22
CHANUS	4	0	0	0	2	0	0	0	2	2	2		Berly	Jonquières	30
CHANUT	1	0	0	0	1	0	0	0	0	1	0		Berly	Jonquières	40
CHAPEL	1	0	1	0	0	0	0	0	0	1	0		Berly	Jonquières	6 m
CHAPELLE	1	0	1	0	0	0	0	0	0	1	0		Berne	Jonquières	24
CHAPRES	1	0	0	0	0	0	0	1	0	0	1		Bertrand	Jonquières	5
CHAPUIS	1	0	1	0	0	0	0	0	0	1	0		Bertrand	Jonquières	12
CHAPUS	32	0	6	4	2	0	10	9	1	12	20		Bertrand	Jonquières	28
CHAPUY	1	0	1	0	0	0	0	0	0	1	0		Bertrand	Jonquières	60
CHARABOT	9	0	0	4	0	0	0	5	0	4	5		Bertrand	Jonquières	3 m
CHARABOTE	2	0	0	2	0	0	0	0	0	2	0		Beuf	Jonquières	2
CHARABOY	3	0	0	0	0	0	0	3	0	0	3		Beuf	Jonquières	6
CHARAMON	1	0	0	0	0	0	1	0	0	0	1		Beuf	Jonquières	13
CHARBET	1	0	0	1	0	0	0	0	0	1	0		Beuf	Jonquières	9 m
CHARBONIER	1	0	1	0	0	0	0	0	0	1	0		Bironnet	Jonquières	8
CHARBONNIER	1	0	1	0	0	0	0	0	0	1	0		Blanc	Jonquières	1
CHARDOUSE	1	0	0	0	1	0	0	0	0	1	0		Blanc	Jonquières	2
CHARDOUSSE	5	0	0	4	1	0	0	0	0	5	0		Blanc	Jonquières	5
CHARIE	1	0	1	0	0	0	0	0	0	1	0		Blanc	Jonquières	7
CHARTROUS	1	0	0	0	1	0	0	0	0	1	0		Blanc	Jonquières	7
CHARUE	2	0	2	0	0	0	0	0	0	2	0		Blanc	Jonquières	17
CHASELOUX	1	0	0	1	0	0	0	0	0	1	0		Blanc	Jonquières	25
CHASSELAN	1	0	0	1	0	0	0	0	0	1	0		Blanc	Jonquières	34
CHASSELOU	2	0	0	1	0	0	0	1	0	1	1		Blanc	Jonquières	35
CHASSELOUNE	1	0	0	1	0	0	0	0	0	1	0		Blanc	Jonquières	35
CHASSELOUP	11	0	0	0	0	0	0	11	0	0	11		Blanc	Jonquières	60
CHASSELOUZE	1	0	0	1	0	0	0	0	0	1	0		Blanc	Jonquières	80
CHASTRIERE	1	0	0	0	1	0	0	0	0	1	0		Blanc	Jonquières	80
CHASTROUX	2	2	0	0	0	0	0	0	0	2	0		Blanc	Jonquières	?
CHATAN	1	0	0	0	1	0	0	0	0	1	0		Blanque	Jonquières	30
CHATAU	4	0	0	0	4	0	0	0	0	4	0		Blanque	Jonquières	30
CHATEAU	1	0	0	0	1	0	0	0	0	1	0		Blanque	Jonquières	80
CHATEAUNEUF	1	0	0	0	1	0	0	0	0	1	0		Bonetton	Jonquières	40
CHAUDI	2	0	0	2	0	0	0	0	0	2	0		Bonneton	Jonquières	15
CHAUDON	2	0	0	1	0	0	0	0	1	1	1		Bonneton	Jonquières	35
CHAUDY	13	0	2	8	0	0	3	0	0	10	3		Bonneu	Jonquières	2
CHAUMET	1	0	0	1	0	0	0	0	0	1	0		Bonneu	Jonquières	2
CHAUMETTE	1	0	0	1	0	0	0	0	0	1	0		Bonneu	Jonquières	10
CHAUNE	1	0	0	0	1	0	0	0	0	1	0		Bonneu	Jonquières	45
CHAUNET	2	0	0	2	0	0	0	0	0	2	0		Bonnine	Jonquières	30
CHAUSSAR	1	0	0	0	0	0	0	1	0	0	1		Bonnot	Jonquières	25
CHAUSSAU	1	0	0	0	0	0	0	1	0	0	1		Bonnot	Jonquières	35
CHAUSSE	10	0	0	9	0	0	0	1	0	9	1		Bonnote	Jonquières	42
CHAUTARD	8	0	0	0	0	0	0	8	0	0	8		Bonnote	Jonquières	?
CHAUTART	1	0	0	0	0	0	0	1	0	0	1		Bory	Jonquières	30
CHAUTAUD	1	0	0	0	1	0	0	0	0	1	0		Bory	Jonquières	60
CHAUVE	3	0	0	3	0	0	0	0	0	3	0		Bose	Jonquières	55
CHAUVET	13	0	4	3	2	0	0	0	4	9	4		Boucher	Jonquières	?
CHAVALOT	1	0	0	0	0	0	0	1	0	0	1		Bounote	Jonquières	23
CHAVE	73	0	2	24	10	0	1	24	12	36	37		Bounotte	Jonquières	70
CHAVOUX	1	0	0	0	0	1	0	0	0	0	1		Bourilonne	Jonquières	17
CHAY	5	0	0	1	0	0	0	1	3	1	4		Bourrale	Jonquières	50
CHAYLAN	1	0	0	0	0	0	0	0	1	0	1		Bourrely	Jonquières	4
CHAZAL	2	0	0	0	0	0	2	0	0	0	2		Bourrely	Jonquières	6
CHAZAUD	1	0	0	0	0	0	1	0	0	0	1		Bourrely	Jonquières	15
CHECHIN	1	0	0	0	1	0	0	0	0	1	0		Bourrely	Jonquières	15
CHEILAN	76	0	0	1	4	5	24	0	42	5	71		Bourrely	Jonquières	30
CHEILANE	2	0	0	0	1	1	0	0	0	1	1		Boutaud	Jonquières	60
CHEILANNE	2	0	0	0	1	1	0	0	0	1	1		Boutiere	Jonquières	65
CHEILLAN	34	1	0	0	14	1	0	0	18	15	19		Boyer	Jonquières	1
CHEILLAND	4	0	0	0	1	2	0	0	1	1	3		Boyer	Jonquières	3
CHEILLANE	1	0	0	0	1	0	0	0	0	1	0		Boyer	Jonquières	4
CHEILLANNE	1	0	0	0	1	0	0	0	0	1	0		Boyer	Jonquières	5
CHEILLANT	1	0	0	0	1	0	0	0	0	1	0		Boyer	Jonquières	8
CHEILLN	1	0	0	0	0	0	0	0	1	0	1		Boyer	Jonquières	11
CHEREIJETTE	1	0	0	1	0	0	0	0	0	1	0		Boyer	Jonquières	12
CHERESETE	1	0	0	1	0	0	0	0	0	1	0		Boyer	Jonquières	14
CHEREZETTE	1	0	0	1	0	0	0	0	0	1	0		Boyer	Jonquières	22
CHEVALIER	1	0	0	1	0	0	0	0	0	1	0		Boyer	Jonquières	28
CHEVRIER	1	0	0	0	1	0	0	0	0	1	0		Boyer	Jonquières	35
CHEYLAN	61	0	0	0	2	16	7	25	11	2	59		Boyer	Jonquières	40
CHEYLAND	2	0	0	0	0	0	0	1	1	0	2		Boyer	Jonquières	40
CHEYLANT	2	0	0	0	0	0	0	1	1	0	2		Boyer	Jonquières	45
CHEYLLAN	3	0	0	0	0	0	0	2	1	0	3		Boyer	Jonquières	48
CHICHIN	1	0	0	0	1	0	0	0	0	1	0		Boyer	Jonquières	50
CHICOLON	1	0	0	1	0	0	0	0	0	1	0		Boyer	Jonquières	60
CHIEU	1	0	0	1	0	0	0	0	0	1	0		Boyer	Jonquières	60
CHIEUSE	1	0	0	1	0	0	0	0	0	1	0		Boyer	Jonquières	65
CHIEUSSE	2	0	0	1	0	0	0	1	0	1	1		Boyer	Jonquières	40
CHILAN	12	0	1	0	2	0	0	0	9	3	9		Boyete	Jonquières	70
CHILAND	1	0	0	0	0	0	0	1	0	0	1		Boyne?	Jonquières	4
CHILLAND	2	0	0	0	0	0	0	0	2	0	2		Bremon	Jonquières	5
CHIPADELLI	1	0	1	0	0	0	0	0	0	1	0		Bremon	Jonquières	11
CHIPASELLI	1	0	1	0	0	0	0	0	0	1	0		Bremon	Jonquières	30
CHIRON	1	0	1	0	0	0	0	0	0	1	0		Bret	Jonquières	16
CHOQUET	16	8	0	0	0	7	0	0	1	8	8		Brigone	Jonquières	40
CHOQUETE	2	0	0	0	0	2	0	0	0	0	2		Brilan	Jonquières	30
CHOQUETTE	3	1	0	0	0	2	0	0	0	1	2		Brilande	Jonquières	30
CHOUCA	1	0	0	0	0	0	0	1	0	0	1		Bruisan	Jonquières	50
CHOUNET	1	0	1	0	0	0	0	0	0	1	0		Bruissan	Jonquières	40
CHOUQUET	85	5	0	0	1	79	0	0	0	6	79		Brun	Jonquières	2
CHOUQUETTE	2	1	0	0	1	0	0	0	0	2	0		Brun	Jonquières	3
CHRISTOL	1	0	0	1	0	0	0	0	0	1	0		Brun	Jonquières	7
CHRISTOPHLE	1	0	0	0	0	0	0	1	0	0	1		Brun	Jonquières	9
CHUCA	1	0	0	0	0	0	0	1	0	0	1		Brun	Jonquières	12
CHYLAN	3	0	0	0	0	0	0	3	0	0	3		Brun	Jonquières	24
CIGALAS	1	0	0	0	0	0	0	1	0	0	1		Brun	Jonquières	24
CIGALIER	1	0	0	0	0	0	1	0	0	0	1		Brun	Jonquières	48
CIGASIER	1	0	0	0	0	0	1	0	0	0	1		Bueche	Jonquières	30
CIGNAUD	2	0	0	0	0	0	0	0	2	0	2		Bueche	Jonquières	40
CISON	1	0	0	0	1	0	0	0	0	1	0		Bueche	Jonquières	55
CISSON	4	0	0	0	0	0	0	2	2	0	4		Buet	Jonquières	1 j
CISTERON	4	0	0	0	0	0	0	4	0	0	4		Buët	Jonquières	5
CIVOLLE	1	0	0	0	1	0	0	0	0	1	0		Cabasson	Jonquières	5
CLAIRET	1	0	0	0	1	0	0	0	0	1	0		Cabasson	Jonquières	5
CLAMEN	1	0	1	0	0	0	0	0	0	1	0		Cabasson	Jonquières	7
CLAPIER	2	0	0	1	0	0	0	1	0	1	1		Cabasson	Jonquières	7
CLARET	47	0	1	5	17	0	0	9	15	23	24		Cabasson	Jonquières	25
CLARETTE	1	0	0	1	0	0	0	0	0	1	0		Cabasson	Jonquières	60
CLASTIER	3	0	0	0	1	0	0	0	2	1	2		Cabasson	Jonquières	1 m
CLASTRIER	48	0	0	3	21	4	0	1	19	24	24		Cabasson	Jonquières	1 m
CLASTRIERE	1	0	0	0	1	0	0	0	0	1	0		Canourgue	Jonquières	70
CLAVETE	1	0	0	0	0	0	0	1	0	0	1		Capane	Jonquières	75
CLAVIER	7	0	0	5	2	0	0	0	0	7	0		Carbe	Jonquières	25
CLAVIERE	5	0	0	3	2	0	0	0	0	5	0		Carbonel	Jonquières	6
CLEMANCEL	1	0	0	0	1	0	0	0	0	1	0		Caslon	Jonquières	50
CLEMENCEU	1	0	0	1	0	0	0	0	0	1	0		Casteuille	Jonquières	40
CLEMENS	5	0	1	1	0	0	3	0	0	2	3		Castuy	Jonquières	40
CLEMENSEAU	1	0	0	0	1	0	0	0	0	1	0		Cathuy	Jonquières	20
CLEMENT	9	0	1	2	5	0	0	1	0	8	1		Caudiere	Jonquières	10
CLOS	1	0	0	0	0	0	0	0	1	0	1		Caudiere	Jonquières	40
CLOT	1	0	0	0	0	0	0	1	0	0	1		Caudiere	Jonquières	50
CLOTHILDE	1	0	0	0	0	0	0	0	1	0	1		Caudiere	Jonquières	70
COASTE	1	0	0	1	0	0	0	0	0	1	0		Cautiere	Jonquières	30
COBLENCE	2	0	0	0	0	0	0	2	0	0	2		Cauvin	Jonquières	27
CODE	8	0	0	0	0	0	8	0	0	0	8		Cavaillon	Jonquières	5
CODONEL	5	0	0	2	1	0	0	1	1	3	2		Cavaillon	Jonquières	10
CODONELE	1	0	0	0	1	0	0	0	0	1	0		Cavaillon	Jonquières	12
CODOU	2	0	1	0	0	0	0	1	0	1	1		Cavaillon	Jonquières	17
CODOUNEL	2	0	0	0	0	0	0	0	2	0	2		Cavaillon	Jonquières	30
COELI	1	0	0	0	0	0	0	0	1	0	1		Cavaillon	Jonquières	45
COELY	5	0	0	0	1	0	0	0	4	1	4		Chabau	Jonquières	14
COEUDOU	2	0	0	0	0	0	0	2	0	0	2		Chabau	Jonquières	15
COIGNE	1	0	0	1	0	0	0	0	0	1	0		Chabau	Jonquières	20
COIGNET	2	0	0	2	0	0	0	0	0	2	0		Chabau	Jonquières	30
COIN	1	0	0	0	0	1	0	0	0	0	1		Chabert	Jonquières	18
COINET	1	0	0	0	0	0	0	1	0	0	1		Chabert	Jonquières	50
COLET	4	0	1	2	0	0	0	0	1	3	1		Chaberte	Jonquières	16
COLLE	1	0	0	0	0	0	0	0	1	0	1		Chabrier	Jonquières	9
COLLET	2	0	0	2	0	0	0	0	0	2	0		Chabrier	Jonquières	12
COLOMB	10	0	1	1	2	0	3	1	2	4	6		Chabrier	Jonquières	35
COLOMBARD	1	0	0	0	0	0	0	0	1	0	1		Chabrot	Jonquières	55
COLOMBE	2	0	1	1	0	0	0	0	0	2	0		Chabroy	Jonquières	70
COLY	1	0	0	0	0	0	0	1	0	0	1		Champion	Jonquières	35
COMBE	77	0	1	27	10	0	1	14	24	38	39		Chanas	Jonquières	7
COMBES	2	0	0	1	1	0	0	0	0	2	0		Chanus	Jonquières	30
COMBET	1	0	0	0	0	0	0	1	0	0	1		Chanus	Jonquières	36
COMPS	1	0	0	0	0	0	0	1	0	0	1		Chanus	Jonquières	36
COMPTAMINE	1	0	0	1	0	0	0	0	0	1	0		Chanus	Jonquières	40
COMPTE	5	0	0	2	2	0	1	0	0	4	1		Chanus	Jonquières	45
COMS	2	0	0	0	0	0	0	2	0	0	2		Chapus	Jonquières	11 m
COMTE	29	0	0	1	2	0	3	17	6	3	26		Charbonet	Jonquières	50
CONANT	1	0	0	1	0	0	0	0	0	1	0		Chartroux	Jonquières	45
CONBE	1	0	0	1	0	0	0	0	0	1	0		Chataud	Jonquières	2
CONIEU	1	0	0	1	0	0	0	0	0	1	0		Chataud	Jonquières	3
CONIL	13	0	0	6	0	0	0	0	7	6	7		Chataud	Jonquières	8
CONILLE	1	0	0	1	0	0	0	0	0	1	0		Chataud	Jonquières	9
CONNAND	1	0	0	0	0	0	1	0	0	0	1		Chataud	Jonquières	12
CONSTAN	2	0	0	1	0	0	0	1	0	1	1		Chauvet	Jonquières	35
CONSTANS	2	0	0	0	0	0	0	2	0	0	2		Chauvet	Jonquières	6 j
CONSTANT	4	0	1	2	0	0	0	1	0	3	1		Cheillan	Jonquières	10
CONSTANTIN	14	0	9	0	0	0	4	1	0	9	5		Cheillan	Jonquières	40
CONSTENTIN	1	0	0	0	0	0	0	1	0	0	1		Cheillan?	Jonquières	10
CONTAMINE	3	0	0	3	0	0	0	0	0	3	0		Cheillan?	Jonquières	45
CONTANTIN	1	0	1	0	0	0	0	0	0	1	0		Chereset	Jonquières	14
CONTE	23	2	1	1	8	0	0	6	5	12	11		Cipanet?	Jonquières	30
CONTER	1	0	0	0	0	0	0	0	1	0	1		Claret	Jonquières	4
CONTESSE	1	0	0	1	0	0	0	0	0	1	0		Claret	Jonquières	1 m
COQUILHAT	1	0	0	0	0	0	1	0	0	0	1		Clarette	Jonquières	15
COQUILLART	1	0	0	0	0	0	1	0	0	0	1		Clastrier	Jonquières	17
COQUILLAT	1	0	0	0	0	0	0	1	0	0	1		Clastrier	Jonquières	50
CORBON	2	0	0	1	0	0	0	0	1	1	1		Colombe	Jonquières	40
CORNAN	4	0	0	2	0	0	1	1	0	2	2		Combe	Jonquières	18
CORNAND	7	0	0	1	0	0	5	0	1	1	6		Combe	Jonquières	70
CORNANT	2	0	0	2	0	0	0	0	0	2	0		Conte	Jonquières	60
CORNAT	1	0	0	1	0	0	0	0	0	1	0		Coque	Jonquières	40
CORPORAL	6	0	0	6	0	0	0	0	0	6	0		Corse	Jonquières	14
CORPORALLE	1	0	0	1	0	0	0	0	0	1	0		Coste	Jonquières	40
CORPORANNE	1	0	0	1	0	0	0	0	0	1	0		Coste	Jonquières	55
CORREARD	1	0	0	0	0	0	0	1	0	0	1		Coste	Jonquières	60
CORRIAL	3	0	0	0	0	0	0	3	0	0	3		Coudounel	Jonquières	6
CORRIALT	1	0	0	0	0	0	0	1	0	0	1		Coulard	Jonquières	15
CORSON	2	0	1	1	0	0	0	0	0	2	0		Coulet	Jonquières	2
CORSOU	2	0	1	1	0	0	0	0	0	2	0		Coulet	Jonquières	3
CORTEZ	1	0	0	0	0	0	0	1	0	0	1		Coulet	Jonquières	40
COSME	1	0	0	0	0	0	0	0	1	0	1		Coulon	Jonquières	6 m
COSSE	1	0	1	0	0	0	0	0	0	1	0		Coupard	Jonquières	13
COSSON	1	0	0	0	0	0	1	0	0	0	1		Coupard	Jonquières	15
COSTE	110	0	7	14	11	0	2	6	70	32	78		Coupard	Jonquières	50
COSTES	1	0	0	0	0	0	0	0	1	0	1		Couteau	Jonquières	30
COTEL	5	5	0	0	0	0	0	0	0	5	0		Coutelier	Jonquières	11
COTHONE	1	0	0	1	0	0	0	0	0	1	0		Coutelier	Jonquières	30
COTON	3	0	0	0	0	0	3	0	0	0	3		Coutelier	Jonquières	52
COTTEL	1	0	0	0	0	1	0	0	0	0	1		Couteline	Jonquières	19
COTTON	1	0	0	0	0	0	1	0	0	0	1		Coutesse	Jonquières	50
COUADOU	2	0	1	0	0	0	1	0	0	1	1		Coutet	Jonquières	20
COUASTE	2	0	0	2	0	0	0	0	0	2	0		Coutet	Jonquières	30
COUDE	3	0	2	0	0	0	1	0	0	2	1		Coutet	Jonquières	50
COUDER	1	0	0	0	0	0	0	0	1	0	1		Coutete	Jonquières	75
COUDIERE	8	0	1	0	0	0	0	7	0	1	7		Couture	Jonquières	14
COUDONEL	8	0	0	2	1	0	0	4	1	3	5		Couture	Jonquières	32
COUDONEU	1	0	0	0	1	0	0	0	0	1	0		Couture	Jonquières	60
COUDONNEAU	1	0	0	0	1	0	0	0	0	1	0		Cressente	Jonquières	60
COUDONNEL	1	0	0	0	0	0	0	1	0	0	1		Crouvet	Jonquières	45
COUDONNELLE	1	0	0	0	1	0	0	0	0	1	0		Dagou	Jonquières	8
COUDOREL	1	0	0	0	0	0	0	1	0	0	1		Darbes	Jonquières	10
COUDOU	1	0	1	0	0	0	0	0	0	1	0		Darbes	Jonquières	40
COUDOUAN	1	0	0	0	0	0	1	0	0	0	1		Darbes	Jonquières	10 m
COUDOUNE	1	0	0	0	0	0	0	1	0	0	1		Darene	Jonquières	30
COUDOUNEL	22	0	0	5	3	0	0	6	8	8	14		Daugiere	Jonquières	?
COUDOUNELLE	1	0	0	1	0	0	0	0	0	1	0		Dauphin	Jonquières	36
COUDOUNEOU	5	0	0	0	0	0	4	0	1	0	5		De Lescale	Jonquières	60
COUDOUNETTE	1	0	0	1	0	0	0	0	0	1	0		De Velau	Jonquières	35
COUDOUNEU	1	0	0	0	0	0	0	0	1	0	1		Dedon	Jonquières	80
COUDOUNNEAU	1	0	0	1	0	0	0	0	0	1	0		Degaye	Jonquières	30
COUDOUNNEL	1	0	0	0	0	0	0	1	0	0	1		Degaye	Jonquières	30
COUDOUNOU	1	0	0	1	0	0	0	0	0	1	0		Delay	Jonquières	43
COUDRIER	1	0	0	0	0	0	1	0	0	0	1		Delaye	Jonquières	20
COUEDO	1	0	1	0	0	0	0	0	0	1	0		Delescale	Jonquières	19
COUEDOU	42	0	2	0	0	0	35	5	0	2	40		Delorme	Jonquières	40
COUESTRE	1	0	0	0	0	0	0	0	1	0	1		Deluy	Jonquières	30
COUETTE	1	0	1	0	0	0	0	0	0	1	0		Deluy	Jonquières	36
COUGNET	4	0	0	4	0	0	0	0	0	4	0		Deluy	Jonquières	65
COUIDOU	1	0	0	0	0	0	1	0	0	0	1		Desmartin	Jonquières	14
COUIGNET	1	0	0	1	0	0	0	0	0	1	0		Desmartin	Jonquières	19
COUIN	1	0	0	1	0	0	0	0	0	1	0		Desmartin	Jonquières	55
COUINETTE	1	0	0	1	0	0	0	0	0	1	0		Dou	Jonquières	15
COULAU	1	0	0	1	0	0	0	0	0	1	0		Dou	Jonquières	19
COULAUDE	1	0	0	1	0	0	0	0	0	1	0		Dou	Jonquières	22
COULES	1	0	0	0	0	0	0	1	0	0	1		Dou	Jonquières	50
COULET	128	0	37	22	5	0	12	42	10	64	64		Dou?	Jonquières	50
COULETE	5	0	3	2	0	0	0	0	0	5	0		Doumergue	Jonquières	60
COULETTE	12	0	3	9	0	0	0	0	0	12	0		Doumergue	Jonquières	70
COULLET	8	0	1	6	0	0	1	0	0	7	1		Droume	Jonquières	25
COULOM	4	0	0	1	0	0	3	0	0	1	3		Droume	Jonquières	50
COULOMB	11	0	1	1	2	0	4	2	1	4	7		Droume	Jonquières	60
COULOMBE	3	0	0	3	0	0	0	0	0	3	0		Durand	Jonquières	2
COULON	27	0	2	1	1	0	14	6	3	4	23		Durand	Jonquières	7
COUNIL	4	0	0	4	0	0	0	0	0	4	0		Durand	Jonquières	10
COUNILLE	2	0	0	2	0	0	0	0	0	2	0		Durand	Jonquières	30
COUNINE	2	0	2	0	0	0	0	0	0	2	0		Durand	Jonquières	30
COUPAR	2	0	0	0	2	0	0	0	0	2	0		Durand	Jonquières	35
COUPARD	2	0	0	0	2	0	0	0	0	2	0		Durand	Jonquières	40
COUPART	1	0	0	0	1	0	0	0	0	1	0		Durand	Jonquières	50
COUPON	1	0	0	0	1	0	0	0	0	1	0		Durand	Jonquières	55
COUPOR	1	0	0	0	0	0	0	0	1	0	1		Durand	Jonquières	55
COURAUD	1	0	0	1	0	0	0	0	0	1	0		Durand	Jonquières	?
COURBON	25	0	0	6	0	0	0	14	5	6	19		Durante	Jonquières	30
COURBONNE	1	0	0	1	0	0	0	0	0	1	0		Duresse	Jonquières	40
COURMAND	1	0	0	0	0	0	0	0	1	0	1		Engaliere	Jonquières	47
COURMANT	1	0	0	0	0	0	0	1	0	0	1		Esgaliere	Jonquières	50
COURNAN	4	0	0	3	0	0	0	0	1	3	1		Espanet	Jonquières	2
COURNAND	7	0	0	4	0	0	1	0	2	4	3		Espanet	Jonquières	60
COURNANDE	1	0	0	1	0	0	0	0	0	1	0		Espatrias	Jonquières	?
COURNANT	1	0	0	1	0	0	0	0	0	1	0		Espitalier	Jonquières	3
COURNANTE	1	0	0	1	0	0	0	0	0	1	0		Espitalier	Jonquières	10
COURNARD	1	0	0	1	0	0	0	0	0	1	0		Espitalier	Jonquières	21
COURNET	2	0	0	0	0	0	0	0	2	0	2		Espitalier	Jonquières	60
COURRAL	1	0	0	1	0	0	0	0	0	1	0		Essouin	Jonquières	40
COURRANT	1	0	0	0	0	0	0	1	0	0	1		Estaquier	Jonquières	1
COURRAUD	5	0	0	5	0	0	0	0	0	5	0		Estaquier	Jonquières	8
COURSELLE	1	0	0	1	0	0	0	0	0	1	0		Estaquier	Jonquières	35
COURTE	2	0	0	0	0	0	0	2	0	0	2		Estaquiere	Jonquières	12
COURTES	4	0	0	3	0	0	0	1	0	3	1		Estaquiere	Jonquières	35
COURTEZ	1	0	0	1	0	0	0	0	0	1	0		Estouine	Jonquières	35
COURTEZE	1	0	0	1	0	0	0	0	0	1	0		Estrine	Jonquières	8
COURTON	1	0	0	0	0	0	0	1	0	0	1		Estrine	Jonquières	9
COURVIAL	1	0	0	0	0	0	0	1	0	0	1		Estrine	Jonquières	13
COUSTAN	3	0	0	0	0	0	0	3	0	0	3		Estrine	Jonquières	15
COUSTE	3	0	0	3	0	0	0	0	0	3	0		Estrine	Jonquières	30
COUTEL	8	4	0	0	0	2	0	1	1	4	4		Estrine	Jonquières	40
COUTELIER	3	0	0	0	3	0	0	0	0	3	0		Estrine	Jonquières	60
COUTELIERE	3	0	0	0	3	0	0	0	0	3	0		Estrine	Jonquières	70
COUTELLE	2	1	0	0	0	1	0	0	0	1	1		Estubly	Jonquières	8
COUTET	10	0	1	2	7	0	0	0	0	10	0		Eugalier	Jonquières	20
COUTETTE	3	0	0	2	1	0	0	0	0	3	0		Fabresse	Jonquières	65
COUTIER	1	0	0	0	0	0	0	1	0	0	1		Fabrigolle	Jonquières	3
COUTON	10	0	3	2	0	0	2	3	0	5	5		Fabrigolle	Jonquières	5
COUTOT	1	0	0	0	1	0	0	0	0	1	0		Fabrique	Jonquières	9
COUTTET	2	0	0	2	0	0	0	0	0	2	0		Falipon	Jonquières	2
COUTURE	75	0	5	22	4	0	9	15	20	31	44		Falipon	Jonquières	3
COUVIN	2	0	0	2	0	0	0	0	0	2	0		Falipon	Jonquières	4
CRAISENTE	1	0	0	1	0	0	0	0	0	1	0		Falipon	Jonquières	2 j
CRAISSEN	1	0	0	1	0	0	0	0	0	1	0		Farenque	Jonquières	65
CRAVELLIER	1	0	0	0	0	0	0	1	0	0	1		Favier	Jonquières	?
CREISCEN	1	0	0	0	0	0	0	0	1	0	1		Felipe	Jonquières	30
CREISEL	1	0	0	0	0	0	0	1	0	0	1		Fenouil	Jonquières	10
CREISEN	1	0	0	1	0	0	0	0	0	1	0		Feraud	Jonquières	45
CREISSEN	21	0	0	3	3	0	0	9	6	6	15		Feraud	Jonquières	60
CREISSENT	6	0	0	0	0	0	0	0	6	0	6		Feraude	Jonquières	40
CREISSENTE	1	0	0	1	0	0	0	0	0	1	0		Feraude	Jonquières	45
CREISSIN	1	0	0	0	0	0	0	0	1	0	1		Feraude	Jonquières	45
CREISSON	1	0	0	0	0	0	0	0	1	0	1		Feraude	Jonquières	65
CREPIN	1	0	0	0	1	0	0	0	0	1	0		Fernaud	Jonquières	40
CRESSEN	2	0	0	0	0	0	0	2	0	0	2		Ferraud	Jonquières	4
CRESSENT	1	0	0	0	0	0	0	0	1	0	1		Ferraud	Jonquières	50
CRESSIN	1	0	0	0	0	0	0	1	0	0	1		Ferrier	Jonquières	34
CREST	1	0	0	0	1	0	0	0	0	1	0		Ferrière	Jonquières	25
CREYSSEN	1	0	0	0	1	0	0	0	0	1	0		Flayos	Jonquières	56
CRILLON	1	0	0	1	0	0	0	0	0	1	0		Floren	Jonquières	18
CRISTAU	1	0	0	0	0	0	0	0	1	0	1		Floren	Jonquières	18
CROIRADE	1	0	1	0	0	0	0	0	0	1	0		Florence	Jonquières	60
CROISSAN	1	0	0	0	0	0	0	0	1	0	1		Foucard	Jonquières	10
CROIZA	1	0	1	0	0	0	0	0	0	1	0		Foucard	Jonquières	10
CROUET	1	0	0	0	1	0	0	0	0	1	0		Foucard	Jonquières	11
CROUSA	1	0	1	0	0	0	0	0	0	1	0		Founette	Jonquières	45
CROUSE	1	0	1	0	0	0	0	0	0	1	0		Fouque	Jonquières	3
CROUVE	1	0	0	0	1	0	0	0	0	1	0		Fouque	Jonquières	5
CROVESSE	1	0	0	0	1	0	0	0	0	1	0		Fouque	Jonquières	7
CRUCELLIER	1	0	0	0	0	0	0	1	0	0	1		Fouque	Jonquières	10
CRUDI	19	0	0	5	2	0	12	0	0	7	12		Fouque	Jonquières	11
CRUDY	29	0	2	16	4	0	3	0	4	22	7		Fouque	Jonquières	15
CRUVELIER	7	0	0	7	0	0	0	0	0	7	0		Fouque	Jonquières	18
CRUVELIERE	1	0	0	1	0	0	0	0	0	1	0		Fouque	Jonquières	19
CRUVELLIER	3	0	0	1	0	0	0	2	0	1	2		Fouque	Jonquières	20
CUDY	1	0	1	0	0	0	0	0	0	1	0		Fouque	Jonquières	21
CUIRAT	1	0	0	0	0	0	0	1	0	0	1		Fouque	Jonquières	21
CULET	1	0	0	0	0	0	0	1	0	0	1		Fouque	Jonquières	22
CURET	22	0	0	10	0	0	4	3	5	10	12		Fouque	Jonquières	22
CURETTE	2	0	0	2	0	0	0	0	0	2	0		Fouque	Jonquières	25
CURNIER	1	0	0	0	0	0	0	1	0	0	1		Fouque	Jonquières	26
CXASTAGNIER	1	0	0	0	0	0	0	1	0	0	1		Fouque	Jonquières	28
CYGASIER	1	0	0	0	0	0	0	0	1	0	1		Fouque	Jonquières	40
CYRIES	1	0	0	0	0	0	1	0	0	0	1		Fouque	Jonquières	45
CYSSON	1	0	0	0	0	0	0	1	0	0	1		Fouque	Jonquières	50
CYSSONE	1	0	0	0	1	0	0	0	0	1	0		Fouque	Jonquières	55
DABOUIN	1	0	0	0	1	0	0	0	0	1	0		Fouque	Jonquières	58
DAFIESE	1	0	0	0	0	0	0	1	0	0	1		Fouque	Jonquières	60
DAGOND	1	0	0	0	1	0	0	0	0	1	0		Fouque	Jonquières	70
DAGOU	2	0	0	0	1	0	0	0	1	1	1		Fournier	Jonquières	26
DAGOUT	2	0	0	1	1	0	0	0	0	2	0		Franc	Jonquières	8
DAIGLUN	5	0	0	0	1	0	0	0	4	1	4		Franc	Jonquières	30
DALMAS	8	0	0	0	0	0	0	8	0	0	8		Gabriel	Jonquières	18
DALPLAN	1	0	0	0	0	0	1	0	0	0	1		Gabrielle	Jonquières	35
DALUY	1	0	0	0	1	0	0	0	0	1	0		Gainole	Jonquières	40
DAMIE	1	0	0	1	0	0	0	0	0	1	0		Galon	Jonquières	4
DAMIEL	1	0	0	1	0	0	0	0	0	1	0		Galon	Jonquières	70
DAMIELH	1	0	0	1	0	0	0	0	0	1	0		Garbe	Jonquières	30
D'AMOUR	1	0	0	0	0	0	0	1	0	0	1		Garbe	Jonquières	35
DANDRE	1	0	0	1	0	0	0	0	0	1	0		Gassel	Jonquières	35
DANGLA	4	0	0	0	0	0	0	4	0	0	4		Gassen	Jonquières	16
DANGLADE	1	0	0	0	0	0	0	1	0	0	1		Gassen	Jonquières	26
DANGLO	1	0	0	0	0	0	0	1	0	0	1		Gaumon	Jonquières	60
DANIEL	1	0	0	1	0	0	0	0	0	1	0		Gauseline	Jonquières	1 m
DANIRE	1	0	0	1	0	0	0	0	0	1	0		Gautier	Jonquières	2
DANNELY	1	0	0	1	0	0	0	0	0	1	0		Gautier	Jonquières	5
DANTOINE	1	0	0	0	0	0	0	0	1	0	1		Gautier	Jonquières	6
DARBES	2	0	1	0	0	0	0	1	0	1	1		Gautier	Jonquières	18
DARBON	27	0	0	13	0	0	0	14	0	13	14		Gautier	Jonquières	24
DARBONNE	1	0	0	1	0	0	0	0	0	1	0		Gautier	Jonquières	30
DARBONS	1	0	0	1	0	0	0	0	0	1	0		Gautier	Jonquières	44
DARDIGNAC	1	0	0	0	1	0	0	0	0	1	0		Gautier	Jonquières	48
DARDON	1	0	0	0	1	0	0	0	0	1	0		Gautier	Jonquières	50
DARMES	1	0	0	0	1	0	0	0	0	1	0		Gautier?	Jonquières	50
DARNAI	1	0	0	1	0	0	0	0	0	1	0		Genie	Jonquières	75
DARNEL	1	0	0	1	0	0	0	0	0	1	0		Gerbau	Jonquières	65
DARREIL	1	0	0	1	0	0	0	0	0	1	0		Gerbaud	Jonquières	40
DARVAISE	2	0	0	2	0	0	0	0	0	2	0		Gide	Jonquières	6
DASEGAU	1	0	0	1	0	0	0	0	0	1	0		Gide	Jonquières	34
DASPLAN	5	0	2	0	0	0	3	0	0	2	3		Giles	Jonquières	15
DAU	3	0	2	1	0	0	0	0	0	3	0		Giles	Jonquières	17
DAUBERT	1	0	0	0	0	0	1	0	0	0	1		Giles	Jonquières	18
DAUFIN	3	0	0	1	0	0	0	2	0	1	2		Giles	Jonquières	45
DAUL	1	0	1	0	0	0	0	0	0	1	0		Gin	Jonquières	14
DAUMAS	115	0	14	14	5	1	18	52	11	33	82		Gin	Jonquières	50
DAUMASSE	4	0	1	2	0	0	0	1	0	3	1		Ginou	Jonquières	60
DAUMERGUE	2	0	0	0	0	0	0	1	1	0	2		Girarde	Jonquières	45
DAUPHIN	16	0	1	4	0	0	0	8	3	5	11		Giraud	Jonquières	6
DAUPHINE	2	0	0	2	0	0	0	0	0	2	0		Giraud	Jonquières	8
DAUSE	1	0	0	1	0	0	0	0	0	1	0		Giraud	Jonquières	26
DAUZANTE	1	0	0	1	0	0	0	0	0	1	0		Giraud	Jonquières	27
DAVER	1	0	0	0	0	0	1	0	0	0	1		Giraud	Jonquières	28
DAVERT	3	0	0	0	0	3	0	0	0	0	3		Giraud	Jonquières	50
DAVID	46	0	12	4	4	0	11	11	4	20	26		Giraud	Jonquières	55
DAVIEN	1	0	1	0	0	0	0	0	0	1	0		Giraud	Jonquières	60
DAVIGNE	13	0	0	1	0	0	5	5	2	1	12		Giraude	Jonquières	50
DAVIGORE	1	0	0	0	0	0	0	0	1	0	1		Gontard	Jonquières	77
DAVIGOU	2	0	0	1	0	0	0	0	1	1	1		Gouin	Jonquières	10
DAVIGUE	5	0	1	1	0	0	2	1	0	2	3		Gouin	Jonquières	25
DAVIN	10	0	0	0	0	4	1	4	1	0	10		Gouin	Jonquières	30
DAVIQUE	2	0	0	0	0	0	1	1	0	0	2		Gouin	Jonquières	30
DAY	1	0	0	1	0	0	0	0	0	1	0		Gouin	Jonquières	60
DE BACARIS	1	0	0	1	0	0	0	0	0	1	0		Gouine	Jonquières	45
DE BROGLIA	1	0	0	1	0	0	0	0	0	1	0		Gouiran	Jonquières	2
DE CHAUDI	2	0	0	2	0	0	0	0	0	2	0		Gouiran	Jonquières	?
DE CHAUDY	3	0	0	2	0	0	1	0	0	2	1		Gouiran	Jonquières	?
DE JEAN	1	0	1	0	0	0	0	0	0	1	0		Gourdesse	Jonquières	18
DE L'ESCULE	1	0	0	0	0	0	0	0	1	0	1		Gourdesse	Jonquières	20
DE MAGNY	1	0	0	1	0	0	0	0	0	1	0		Gourdete	Jonquières	30
DE TURC	1	0	0	1	0	0	0	0	0	1	0		Gouverne	Jonquières	45
DEAU	1	0	0	1	0	0	0	0	0	1	0		Gouyran	Jonquières	1
DEBASTE	1	0	0	0	0	0	0	0	1	0	1		Gouyran	Jonquières	4
DEBECARIS	3	0	0	3	0	0	0	0	0	3	0		Gouyran	Jonquières	6
DEBECARY	1	0	0	1	0	0	0	0	0	1	0		Gouyran	Jonquières	8
DEBEUCARY	1	0	0	1	0	0	0	0	0	1	0		Gouyran	Jonquières	25
DECHAUDI	1	0	0	1	0	0	0	0	0	1	0		Gouyran	Jonquières	34
DECHAUDY	1	0	1	0	0	0	0	0	0	1	0		Gouyran	Jonquières	34
DECHAY	1	0	0	1	0	0	0	0	0	1	0		Gouyran	Jonquières	40
DECOLLAT DE PRADINE	3	0	0	0	0	0	0	3	0	0	3		Gouyran	Jonquières	50
DECOUP	10	0	0	3	0	0	0	1	6	3	7		Gouyran	Jonquières	60
DECOUPS	1	0	0	0	0	0	0	0	1	0	1		Gouyran	Jonquières	78
DECOUT	1	0	0	0	0	0	0	0	1	0	1		Gracy	Jonquières	50
DECRE	6	0	0	2	0	0	0	3	1	2	4		Granet	Jonquières	42
DECRET	1	0	0	0	0	0	0	1	0	0	1		Granier	Jonquières	2
DECRO	1	0	0	0	0	0	0	0	1	0	1		Granier	Jonquières	5
DEDON	28	0	0	1	2	0	18	0	7	3	25		Granier	Jonquières	6
DEDONE	1	0	0	0	0	0	0	0	1	0	1		Granier	Jonquières	7
DEDONNE	1	0	0	1	0	0	0	0	0	1	0		Granier	Jonquières	16
DEDONS	4	0	0	1	0	0	1	0	2	1	3		Granier	Jonquières	23
DEFANT	1	0	0	0	1	0	0	0	0	1	0		Granier	Jonquières	50
DEFLEAU	2	0	0	2	0	0	0	0	0	2	0		Granier	Jonquières	50
DEFLEOU	1	0	0	1	0	0	0	0	0	1	0		Granier	Jonquières	58
DEFON	1	0	0	0	1	0	0	0	0	1	0		Granier	Jonquières	60
DEFONS	1	0	0	0	1	0	0	0	0	1	0		Granier	Jonquières	60
DEFONT	1	0	1	0	0	0	0	0	0	1	0		Granier	Jonquières	80
DEFONTE	3	0	0	1	2	0	0	0	0	3	0		Grasse	Jonquières	50
DEFORT	5	0	0	0	0	0	0	5	0	0	5		Gros	Jonquières	25
DEFOUR	5	0	0	1	0	0	0	3	1	1	4		Gros	Jonquières	55
DEGAE	1	0	0	1	0	0	0	0	0	1	0		Guende	Jonquières	60
DEGART	1	0	0	0	0	0	0	0	1	0	1		Guigues	Jonquières	30
DEGAU	1	0	0	0	1	0	0	0	0	1	0		Guyon	Jonquières	16
DEGAY	1	0	0	0	0	0	0	0	1	0	1		Guyon	Jonquières	30
DEGAYE	33	0	0	11	4	0	0	13	5	15	18		Guyon	Jonquières	55
DEGOA	21	0	0	20	0	0	0	1	0	20	1		Guyonne	Jonquières	10
DEGOAS	1	0	0	0	0	0	0	1	0	0	1		Hanrigue	Jonquières	22
DEGOAT	2	0	0	0	0	0	0	2	0	0	2		Hugues	Jonquières	2
DEGOET	1	0	0	1	0	0	0	0	0	1	0		Icard	Jonquières	30
DEGOIT	4	0	0	2	0	0	0	0	2	2	2		Icard	Jonquières	50
DEGOU	1	0	0	1	0	0	0	0	0	1	0		Ida	Jonquières	28
DEGOUA	2	0	0	2	0	0	0	0	0	2	0		Ida	Jonquières	6 j
DEGOUE	3	0	1	1	1	0	0	0	0	3	0		Imbert	Jonquières	45
DEGOUET	12	0	0	0	0	0	0	0	12	0	12		Isnard?	Jonquières	25
DEGOUETE	1	0	0	1	0	0	0	0	0	1	0		Isoir	Jonquières	3
DEGOUIN	1	0	1	0	0	0	0	0	0	1	0		Isoir	Jonquières	7
DEGOUT	3	0	0	0	0	0	0	2	1	0	3		Isoir	Jonquières	30
DEGOY	1	0	0	0	1	0	0	0	0	1	0		Isoir	Jonquières	4 m
DEGOYE	3	0	0	0	1	0	0	2	0	1	2		Issalene	Jonquières	13
DEGUAY	1	0	0	0	0	0	0	1	0	0	1		Issalene	Jonquières	14
DEGUE	5	0	0	4	0	0	0	0	1	4	1		Issalene	Jonquières	16
DEGUOIT	2	0	1	0	1	0	0	0	0	2	0		Jambon	Jonquières	8
DEGUOY	2	0	0	0	2	0	0	0	0	2	0		Jambon	Jonquières	10
DEIDIER	1	0	0	0	0	0	0	0	1	0	1		Jambon	Jonquières	4 m
DEIGLUM	1	0	0	0	1	0	0	0	0	1	0		Jaubert	Jonquières	32
DEIGLUN	27	0	0	0	7	0	2	2	16	7	20		Jaubert	Jonquières	1 m
DEIME	2	0	0	0	0	0	2	0	0	0	2		Jaubert	Jonquières	15 m
DEJEAN	5	0	0	0	0	5	0	0	0	0	5		Jaume	Jonquières	55
DEJOUR	1	0	0	0	1	0	0	0	0	1	0		Jauseran	Jonquières	2
DELAGE	1	0	1	0	0	0	0	0	0	1	0		Jauseran	Jonquières	4
DELARME	2	0	0	0	2	0	0	0	0	2	0		Jausseran	Jonquières	34
DELARMET	4	0	1	0	3	0	0	0	0	4	0		Jean	Jonquières	2
DELASTIC	1	0	0	0	0	0	0	0	1	0	1		Jean	Jonquières	6
DELAY	1	0	0	0	0	0	0	1	0	0	1		Jean	Jonquières	8
DELAYE	23	0	16	0	3	0	4	0	0	19	4		Jean	Jonquières	10
DELECHELE	1	0	0	0	0	0	0	0	1	0	1		Jean	Jonquières	14
DELEOUSE	1	0	0	0	0	0	1	0	0	0	1		Jean	Jonquières	25
DELESCALE	5	0	0	0	2	0	0	0	3	2	3		Jean	Jonquières	48
DELESCALLE	4	0	0	0	1	0	0	0	3	1	3		Jean	Jonquières	50
DELESCOLLE	1	0	0	0	0	0	0	0	1	0	1		Jean	Jonquières	56
DELESTI	7	0	0	0	0	0	0	0	7	0	7		Jean	Jonquières	80
DELESTIC	3	0	0	0	0	0	0	0	3	0	3		Jean	Jonquières	?
DELESTIE	2	0	0	0	0	0	0	0	2	0	2		Jombert	Jonquières	60
DELESTY	2	0	0	0	0	0	0	0	2	0	2		Jourdan	Jonquières	4
DELEUI	3	0	0	3	0	0	0	0	0	3	0		Jourdan	Jonquières	4
DELEUIL	3	0	0	0	1	0	0	0	2	1	2		Jourdan	Jonquières	8
DELEUSE	1	0	0	1	0	0	0	0	0	1	0		Jourdan	Jonquières	13
DELEUSSE	1	0	0	1	0	0	0	0	0	1	0		Jourdan	Jonquières	56
DELEUY	4	0	0	2	0	0	1	0	1	2	2		Jourdan	Jonquières	75
DELEUZE	3	0	0	1	0	0	2	0	0	1	2		Juliene	Jonquières	50
DELEVI	9	0	0	1	0	0	0	6	2	1	8		Ladry	Jonquières	80
DELEVY	2	0	0	0	0	0	0	0	2	0	2		Laget	Jonquières	7 m
DELHUIL	3	0	0	0	3	0	0	0	0	3	0		Langlade	Jonquières	22
DELHUY	1	0	0	0	0	0	1	0	0	0	1		Langlois	Jonquières	4
DELIEUX	1	0	0	0	0	0	0	1	0	0	1		Langlois	Jonquières	36
DELLAYE	1	0	1	0	0	0	0	0	0	1	0		Langlois	Jonquières	40
DELLE PIANE	1	0	0	0	0	0	0	1	0	0	1		Langlois	Jonquières	44
DELLUI	1	0	0	1	0	0	0	0	0	1	0		Langlois	Jonquières	6 m
DELOEIL	1	0	0	0	0	0	1	0	0	0	1		Las	Jonquières	35
DELOMENIE	1	0	0	0	0	0	0	1	0	0	1		Laurence	Jonquières	10
DELORME	1	0	0	0	1	0	0	0	0	1	0		Laurens	Jonquières	3 m
DELOUI	1	0	0	0	0	0	0	1	0	0	1		Laus?	Jonquières	30
DELOUVRE	1	0	0	1	0	0	0	0	0	1	0		Lautier	Jonquières	55
DELPHIN	1	0	0	0	0	0	0	1	0	0	1		Lemere	Jonquières	30
DELUEIL	3	0	0	0	3	0	0	0	0	3	0		Leydier	Jonquières	12
DELUEILL	1	0	0	0	0	0	0	1	0	0	1		Leydier	Jonquières	14
DELUI	3	0	0	0	2	0	1	0	0	2	1		Leydier	Jonquières	27
DELURY	1	0	0	0	0	0	0	0	1	0	1		Leydier	Jonquières	50
DELUY	95	0	1	2	12	0	1	5	74	15	80		Lieutaud	Jonquières	3
DELVI	1	0	0	0	0	0	0	0	1	0	1		Lieutaud	Jonquières	4
DEMERON	1	0	0	0	0	0	0	0	1	0	1		Lieutaud	Jonquières	7
DEMONTEL	1	0	0	0	1	0	0	0	0	1	0		Lieutaud	Jonquières	15
DENAN	1	0	0	1	0	0	0	0	0	1	0		Lieutaud	Jonquières	19
DENECHE	1	0	1	0	0	0	0	0	0	1	0		Lieutaud	Jonquières	25
DENIS	2	0	0	1	0	1	0	0	0	1	1		Lieutaud	Jonquières	30
DENOTE	1	0	0	0	0	0	0	1	0	0	1		Lieutaud	Jonquières	58
DEPIES	1	0	0	0	1	0	0	0	0	1	0		Liman	Jonquières	45
DEPOLONY	1	0	0	1	0	0	0	0	0	1	0		Livon	Jonquières	1
DEPONT	1	0	0	0	0	0	1	0	0	0	1		Livon	Jonquières	3
DEPRAT	2	0	0	0	0	0	0	0	2	0	2		Livon	Jonquières	5
DERASTY	1	0	0	0	0	0	0	0	1	0	1		Livon	Jonquières	40
DEROMEY	1	0	0	0	0	0	0	1	0	0	1		Livon	Jonquières	80
DESCHAMP	1	0	1	0	0	0	0	0	0	1	0		Livone	Jonquières	40
DESCHAMPS	1	0	0	1	0	0	0	0	0	1	0		Lombard	Jonquières	20
DESCHAN	1	0	1	0	0	0	0	0	0	1	0		Lombard	Jonquières	?
DESEGAU	5	0	0	5	0	0	0	0	0	5	0		Long	Jonquières	35
DESESCALLE	1	0	0	0	1	0	0	0	0	1	0		Loudiou	Jonquières	53
DESPLAN	16	0	4	0	0	0	12	0	0	4	12		Lugaliere?	Jonquières	45
DESPLANS	1	0	1	0	0	0	0	0	0	1	0		Lunel	Jonquières	4
DESPLANT	1	0	0	0	0	0	1	0	0	0	1		Lunel	Jonquières	?
DESTAGIER	1	0	1	0	0	0	0	0	0	1	0		Luquet?	Jonquières	80
D'ESTIENNE	3	0	0	1	0	0	0	2	0	1	2		Malefauce	Jonquières	65
DETON	1	0	0	0	0	0	1	0	0	0	1		Malegesse	Jonquières	19
DEVASTI	1	0	0	0	0	0	0	0	1	0	1		Marcaudier	Jonquières	55
DEVASTIE	1	0	0	0	0	0	0	0	1	0	1		Marcel	Jonquières	15
DEVASTY	1	0	0	0	0	0	0	0	1	0	1		Marcel	Jonquières	25
DEVEAU	1	0	0	1	0	0	0	0	0	1	0		Marcel	Jonquières	58
DEVOT	1	0	0	0	0	0	0	1	0	0	1		Marelly	Jonquières	20
DEYGLUN	1	0	0	0	0	0	1	0	0	0	1		Marie	Jonquières	1
DEYGUNE	1	0	0	0	0	0	1	0	0	0	1		Marie	Jonquières	30
DEYME	2	0	0	0	0	0	1	1	0	0	2		Martel	Jonquières	10
DEZEGAU	1	0	0	1	0	0	0	0	0	1	0		Martel	Jonquières	10
DIAN	17	0	2	3	0	0	9	0	3	5	12		Martel	Jonquières	15
DIANE	1	0	1	0	0	0	0	0	0	1	0		Martel	Jonquières	22
DIANNE	2	0	1	1	0	0	0	0	0	2	0		Martel	Jonquières	24
DIAU	1	0	0	0	0	0	1	0	0	0	1		Martel	Jonquières	32
DIAUME	1	0	0	1	0	0	0	0	0	1	0		Martel	Jonquières	40
DIDIER	1	0	0	0	0	0	0	0	1	0	1		Martel	Jonquières	48
DIEGE	1	0	0	1	0	0	0	0	0	1	0		Martel	Jonquières	55
DIEGOU	8	0	0	8	0	0	0	0	0	8	0		Martin	Jonquières	2
DIEGUE	14	0	0	14	0	0	0	0	0	14	0		Martin	Jonquières	15
DIGUIER	2	0	0	0	0	0	0	2	0	0	2		Martin	Jonquières	36
DILLEN	1	0	0	0	0	0	0	1	0	0	1		Martin	Jonquières	40
DIROL	1	0	0	0	1	0	0	0	0	1	0		Martin	Jonquières	40
DISDIER	1	0	0	0	0	0	0	1	0	0	1		Martin	Jonquières	60
DOCHE	3	0	0	0	0	0	2	1	0	0	3		Martin	Jonquières	60
DOL	96	0	8	9	13	0	0	2	64	30	66		Martin	Jonquières	70
DOLE	2	0	0	0	2	0	0	0	0	2	0		Martin	Jonquières	?
DOLY	1	0	0	0	0	0	0	1	0	0	1		Martine	Jonquières	50
DOM	1	0	0	1	0	0	0	0	0	1	0		Masse	Jonquières	45
DOMERGUE	7	0	0	1	2	0	0	2	2	3	4		Matty	Jonquières	15
DOMINICI	1	0	0	1	0	0	0	0	0	1	0		Matty	Jonquières	20
DOMINICIS	2	0	0	0	0	0	0	2	0	0	2		Matty	Jonquières	36
DOMINICY	4	0	0	3	0	0	0	1	0	3	1		Matty	Jonquières	45
DOMMERGUE	1	0	0	0	1	0	0	0	0	1	0		Matty	Jonquières	45
DONIGUE	1	0	0	0	0	0	0	1	0	0	1		Matty	Jonquières	50
DOR	1	0	0	0	1	0	0	0	0	1	0		Matty	Jonquières	9 m
DORUEIL	1	0	0	1	0	0	0	0	0	1	0		Matty	Jonquières	9 m
DOSE	6	0	1	0	0	0	3	2	0	1	5		Maudine	Jonquières	30
DOSI	3	0	1	0	0	0	2	0	0	1	2		Maunier	Jonquières	1
DOSSY	1	0	0	0	0	0	0	1	0	0	1		Maunier	Jonquières	3
DOSY	3	0	1	0	0	0	0	2	0	1	2		Maunier	Jonquières	5
DOU	15	0	11	0	3	0	1	0	0	14	1		Maurel	Jonquières	2
DOUCE	4	0	0	2	2	0	0	0	0	4	0		Maurel	Jonquières	45
DOUDON	1	0	0	1	0	0	0	0	0	1	0		Maurel	Jonquières	10 m
DOUIE	2	0	0	2	0	0	0	0	0	2	0		Mayen	Jonquières	4
DOUIGUE	1	0	1	0	0	0	0	0	0	1	0		Megesse	Jonquières	50
DOUMAIN	1	0	0	0	0	0	0	0	1	0	1		Mercadier	Jonquières	60
DOUMEN	4	0	0	0	0	0	4	0	0	0	4		Merigue	Jonquières	80
DOUMERGUE	25	0	0	0	6	0	0	3	16	6	19		Merigue	Jonquières	?
DOUMERGUES	2	0	0	0	0	0	0	0	2	0	2		Meyein	Jonquières	40
DOUNEN	1	0	0	1	0	0	0	0	0	1	0		Michel	Jonquières	8
DOUS	1	0	0	0	0	0	0	1	0	0	1		Michel	Jonquières	9
DOUSSE	3	0	0	3	0	0	0	0	0	3	0		Michel	Jonquières	14
DOUX	7	0	0	3	1	0	2	1	0	4	3		Michel	Jonquières	17
DOZE	4	0	1	0	0	0	1	2	0	1	3		Michel	Jonquières	25
DOZY	3	0	1	0	0	0	0	2	0	1	2		Michel	Jonquières	50
DREQUE	1	0	0	0	0	0	0	0	1	0	1		Michel	Jonquières	50
DROUME	9	0	0	0	3	0	0	0	6	3	6		Michel	Jonquières	?
DU QUESNAY	1	0	1	0	0	0	0	0	0	1	0		Miffren	Jonquières	27
DUCOUT	1	0	0	0	0	0	0	0	1	0	1		Miffret	Jonquières	60
DUCROS	1	0	1	0	0	0	0	0	0	1	0		Mille	Jonquières	60
DUDON	2	0	0	1	0	0	1	0	0	1	1		Million	Jonquières	3
DUFORT	7	0	0	0	0	0	0	7	0	0	7		Million	Jonquières	5
DUFOUR	19	0	0	9	1	0	2	4	3	10	9		Minard	Jonquières	60
DUFOURS	1	0	0	0	0	0	0	1	0	0	1		Mistralle	Jonquières	30
DUFOURT	4	0	0	2	0	0	0	2	0	2	2		Mouraille	Jonquières	7
DULIS	1	0	0	0	0	0	0	1	0	0	1		Moutet	Jonquières	8
DUMAS	17	0	4	2	0	0	1	0	10	6	11		Moutet	Jonquières	10
DUPIN	1	0	0	0	0	0	0	1	0	0	1		Mouton	Jonquières	3
DUPLAN	1	0	0	0	0	0	0	1	0	0	1		Mouton	Jonquières	10
DUPRAT	1	0	0	0	0	0	0	0	1	0	1		Mouton	Jonquières	35
DUQUESNAY	6	0	6	0	0	0	0	0	0	6	0		Mouton	Jonquières	45
DURAN	10	0	2	6	1	0	0	0	1	9	1		Mouton	Jonquières	45
DURAND	104	0	22	5	22	0	17	6	32	49	55		Mouton	Jonquières	48
DURANDE	2	0	0	1	1	0	0	0	0	2	0		N?	Jonquières	1
DURANT	34	0	0	0	3	0	27	2	2	3	31		Nery	Jonquières	25
DURANTE	2	0	0	1	1	0	0	0	0	2	0		Nicolas	Jonquières	35
EBRARD	3	0	0	0	0	0	0	3	0	0	3		Noreau	Jonquières	4
EIGASIER	11	0	2	0	0	0	8	0	1	2	9		Noreau	Jonquières	6
EIGUESIER	1	0	0	1	0	0	0	0	0	1	0		Noreau	Jonquières	10
EIGUESIERE	1	0	0	1	0	0	0	0	0	1	0		Noreau	Jonquières	14
EIMAR	1	0	0	0	0	0	0	0	1	0	1		Noreau	Jonquières	18
EINAUD	1	0	0	0	1	0	0	0	0	1	0		Nourride	Jonquières	40
EISSALENE	8	0	0	0	2	0	6	0	0	2	6		Nourry	Jonquières	16
EISSALENES	1	0	0	0	0	0	0	0	1	0	1		Nourry	Jonquières	23
EISSALLENE	1	0	0	0	0	0	1	0	0	0	1		Nourry	Jonquières	60
EMBRASSAVIN	1	0	0	1	0	0	0	0	0	1	0		Nuiratte	Jonquières	40
EMBRASSEVIN	6	0	1	5	0	0	0	0	0	6	0		Olive	Jonquières	2
EMENARD	1	1	0	0	0	0	0	0	0	1	0		Olive	Jonquières	3
EMERENTIENNE	1	0	1	0	0	0	0	0	0	1	0		Olive	Jonquières	4
EMERIC	1	0	0	0	0	0	0	0	1	0	1		Olive	Jonquières	4
EMERIE	1	0	1	0	0	0	0	0	0	1	0		Olive	Jonquières	6
ENBRASSEVIN	1	0	0	1	0	0	0	0	0	1	0		Olive	Jonquières	6
ENBRAYANIN	1	0	0	1	0	0	0	0	0	1	0		Olive	Jonquières	7
ENFOUS	1	0	0	1	0	0	0	0	0	1	0		Olive	Jonquières	7
ENGALIER	1	0	1	0	0	0	0	0	0	1	0		Olive	Jonquières	7
ENGALIERE	1	0	0	1	0	0	0	0	0	1	0		Olive	Jonquières	8
ENRY	1	0	0	0	1	0	0	0	0	1	0		Olive	Jonquières	10
ERACY	1	0	0	1	0	0	0	0	0	1	0		Olive	Jonquières	11
ESCAFIT	1	0	0	0	0	1	0	0	0	0	1		Olive	Jonquières	18
ESCALE	5	0	0	0	1	0	0	0	4	1	4		Olive	Jonquières	21
ESCALESSE	1	0	0	0	1	0	0	0	0	1	0		Olive	Jonquières	25
ESCALET	5	0	0	0	0	0	0	0	5	0	5		Olive	Jonquières	30
ESCALON	1	0	0	0	1	0	0	0	0	1	0		Olive	Jonquières	45
ESCARRAT	1	0	0	1	0	0	0	0	0	1	0		Olive	Jonquières	45
ESCAUFFIER	10	0	3	1	0	0	6	0	0	4	6		Olive	Jonquières	50
ESCAUFIER	11	0	6	3	0	0	2	0	0	9	2		Olive	Jonquières	50
ESCAUPHIER	1	0	0	1	0	0	0	0	0	1	0		Olive	Jonquières	50
ESCAVI	60	0	5	0	0	0	47	1	7	5	55		Olive	Jonquières	60
ESCAVIT	1	0	0	0	0	0	1	0	0	0	1		Olive	Jonquières	70
ESCAVY	4	0	2	0	0	0	0	0	2	2	2		Olive	Jonquières	80
ESCHALET	1	0	0	0	0	0	0	0	1	0	1		Olive	Jonquières	3 j
ESCLANGON	3	0	0	0	0	0	0	2	1	0	3		Olive	Jonquières	9 m
ESCLAVI	1	0	0	0	0	0	1	0	0	0	1		Oliviere	Jonquières	60
ESCOFFIER	17	0	2	0	0	0	15	0	0	2	15		Oury	Jonquières	6
ESCOFIER	2	0	1	0	0	0	1	0	0	1	1		Oury	Jonquières	10
ESCOUFIE	1	0	1	0	0	0	0	0	0	1	0		Pagnon	Jonquières	3
ESCOUFIER	4	0	4	0	0	0	0	0	0	4	0		Pagnon	Jonquières	5
ESLAVI	2	0	0	0	0	0	2	0	0	0	2		Pagnon	Jonquières	6
ESMENARD	5	0	0	0	0	0	0	0	5	0	5		Pagon	Jonquières	1 j
ESPAGNET	3	0	0	0	0	0	0	0	3	0	3		Paly	Jonquières	5
ESPALET	1	0	0	0	1	0	0	0	0	1	0		Paly	Jonquières	8
ESPANER	1	0	0	0	0	0	0	0	1	0	1		Paly	Jonquières	20
ESPANET	84	0	0	0	4	0	2	1	77	4	80		Paly	Jonquières	40
ESPANNET	2	0	0	0	1	0	0	0	1	1	1		Panisson	Jonquières	2
ESPERANDIEU	1	0	0	1	0	0	0	0	0	1	0		Panisson	Jonquières	5
ESPERANDIOU	1	0	0	1	0	0	0	0	0	1	0		Panisson	Jonquières	14
ESPERENDIEU	1	0	0	1	0	0	0	0	0	1	0		Panisson	Jonquières	19
ESPILALIER	1	0	0	0	1	0	0	0	0	1	0		Panisson	Jonquières	28
ESPITALER	1	0	0	0	1	0	0	0	0	1	0		Panisson	Jonquières	31
ESPITALIER	36	0	0	2	12	0	2	1	19	14	22		Panisson	Jonquières	40
ESPITALIERE	1	0	0	0	1	0	0	0	0	1	0		Panisson	Jonquières	40
ESPITALLIER	1	0	0	1	0	0	0	0	0	1	0		Panon	Jonquières	6
ESTAGNER	1	0	0	0	1	0	0	0	0	1	0		Panon	Jonquières	30
ESTAGNIER	4	0	0	0	4	0	0	0	0	4	0		Paranque	Jonquières	56
ESTAGNIERE	4	0	0	0	4	0	0	0	0	4	0		Paul	Jonquières	24
ESTAIGNIER	3	0	0	0	0	0	0	0	3	0	3		Paul	Jonquières	32
ESTAQUIE	3	0	0	0	0	0	0	1	2	0	3		Paul	Jonquières	35
ESTAQUIER	39	0	5	14	8	0	6	3	3	27	12		Pelegrin	Jonquières	3
ESTAQUIERE	4	0	0	4	0	0	0	0	0	4	0		Pelegrin	Jonquières	13
ESTELLE	6	0	0	0	0	0	0	5	1	0	6		Pelegrin	Jonquières	30
ESTEVE	3	0	3	0	0	0	0	0	0	3	0		Pelegrin	Jonquières	36
ESTIE	2	0	0	0	0	0	0	0	2	0	2		Pelegrin	Jonquières	50
ESTIENNE	5	0	1	1	0	0	0	2	1	2	3		Pelegrin	Jonquières	50
ESTIER	4	0	1	0	0	0	0	0	3	1	3		Petite	Jonquières	40
ESTRAYE	1	0	0	1	0	0	0	0	0	1	0		Peyron	Jonquières	55
ESTRIEU	3	0	0	1	2	0	0	0	0	3	0		Philipe	Jonquières	45
ESTRIGNE	6	0	0	6	0	0	0	0	0	6	0		Philipon	Jonquières	18
ESTRINE	49	0	0	15	11	0	1	13	9	26	23		Philipon	Jonquières	19
ESTRINNE	1	0	0	1	0	0	0	0	0	1	0		Philipon	Jonquières	24
ESTUBLI	3	0	0	0	3	0	0	0	0	3	0		Philipon	Jonquières	55
ESTUBLY	9	0	0	0	7	0	0	0	2	7	2		Pin	Jonquières	15
ETIENNE	2	0	0	1	0	0	1	0	0	1	1		Pin	Jonquières	60
EVESQUE	2	0	0	0	1	0	0	0	1	1	1		Pin	Jonquières	60
EVESSEN	1	0	0	0	0	0	0	1	0	0	1		Piron	Jonquières	3
EXEGAU	1	0	0	1	0	0	0	0	0	1	0		Piron	Jonquières	4
EYGALIER	2	0	0	0	0	0	2	0	0	0	2		Piron	Jonquières	28
EYGASIER	79	0	20	0	0	0	56	0	3	20	59		Piron	Jonquières	35
EYGASSIER	3	0	2	0	0	0	0	0	1	2	1		Piron	Jonquières	2 m
EYGAZIER	6	0	5	0	0	0	0	1	0	5	1		Piron	Jonquières	6 j
EYGUESIER	4	0	4	0	0	0	0	0	0	4	0		Plumaselle	Jonquières	36
EYGUIN	2	0	0	0	0	0	0	0	2	0	2		Pon	Jonquières	1
EYLLAUD	1	0	0	0	0	0	0	1	0	0	1		Pon	Jonquières	5
EYMA	7	0	0	0	1	0	0	6	0	1	6		Pon	Jonquières	5
EYMAT	1	0	0	0	0	0	0	1	0	0	1		Pon	Jonquières	7
EYMIN	24	0	11	0	0	0	13	0	0	11	13		Pon	Jonquières	8
EYNARD	1	0	1	0	0	0	0	0	0	1	0		Pon	Jonquières	9
EYNARDE	1	0	1	0	0	0	0	0	0	1	0		Pon	Jonquières	12
EYNAUD	6	0	3	0	1	0	2	0	0	4	2		Pon	Jonquières	45
EYQUIN	1	0	0	0	0	0	0	0	1	0	1		Pon	Jonquières	75
EYRAMAN	1	0	1	0	0	0	0	0	0	1	0		Pon	Jonquières	?
EYRAUD	2	0	0	0	0	0	2	0	0	0	2		Pon	Jonquières	4 j
EYRIER	2	0	0	1	0	0	0	1	0	1	1		Ponchin	Jonquières	2
EYRIERE	1	0	0	0	1	0	0	0	0	1	0		Ponchin	Jonquières	3
EYRIES	1	0	0	0	0	0	0	1	0	0	1		Ponchin	Jonquières	4
EYSALENE	2	0	0	0	0	0	2	0	0	0	2		Ponchin	Jonquières	34
EYSALLENE	1	0	0	0	0	0	1	0	0	0	1		Pons	Jonquières	10
EYSSALENE	4	0	0	0	3	0	1	0	0	3	1		Pons	Jonquières	18
EYTIER	1	0	0	0	0	0	0	1	0	0	1		Poulet	Jonquières	2
FABRE	28	0	0	14	4	0	0	8	2	18	10		Poulet	Jonquières	6
FABREGUE	2	0	0	0	1	0	0	1	0	1	1		Poulet	Jonquières	10
FABRESSE	1	0	0	1	0	0	0	0	0	1	0		Poulet	Jonquières	12
FABRICQ	1	0	0	1	0	0	0	0	0	1	0		Poulet	Jonquières	40
FABRIQ	1	0	0	1	0	0	0	0	0	1	0		Pucelle	Jonquières	36
FABRIQUE	38	0	0	3	3	0	0	32	0	6	32		Puget	Jonquières	40
FABRON	4	0	0	0	0	0	0	0	4	0	4		R.P. Pagy	Jonquières	23
FABRY	4	0	0	0	0	0	0	4	0	0	4		Rebane	Jonquières	16
FACEL	1	0	0	0	0	0	0	0	1	0	1		Rebane	Jonquières	35
FAGE	1	0	0	0	0	0	0	1	0	0	1		Rebou	Jonquières	3 m
FAIILLET	1	0	0	1	0	0	0	0	0	1	0		Revertegat	Jonquières	1
FALIP	5	1	0	0	1	2	0	0	1	2	3		Revertegat	Jonquières	13
FALIPON	20	0	0	0	15	0	0	0	5	15	5		Rey	Jonquières	45
FALIPOUN	2	0	0	0	0	0	0	0	2	0	2		Reynaud	Jonquières	1
FALIPPE	2	0	0	0	2	0	0	0	0	2	0		Reynaud	Jonquières	5
FALIPPON	3	0	0	0	1	0	0	0	2	1	2		Reynaud	Jonquières	8
FAMA	3	0	0	0	0	0	0	0	3	0	3		Reynaud	Jonquières	9
FARANDE	1	0	0	1	0	0	0	0	0	1	0		Reynaud	Jonquières	14
FARANDI	2	0	0	2	0	0	0	0	0	2	0		Reynaud	Jonquières	45
FARARY	1	0	0	1	0	0	0	0	0	1	0		Reynaud	Jonquières	70
FARAUDE	1	0	0	1	0	0	0	0	0	1	0		Reyniere	Jonquières	70
FAREN	1	0	0	0	1	0	0	0	0	1	0		Ribau	Jonquières	8
FARENC	1	0	0	1	0	0	0	0	0	1	0		Ribau	Jonquières	30
FARENQ	1	0	0	1	0	0	0	0	0	1	0		Ribau	Jonquières	36
FARENQUE	3	0	0	0	3	0	0	0	0	3	0		Ribau	Jonquières	50
FARIDU	1	0	0	1	0	0	0	0	0	1	0		Ribaud	Jonquières	17
FARISIANY	1	0	0	1	0	0	0	0	0	1	0		Ribaud	Jonquières	45
FARNALIER	1	0	0	0	0	0	1	0	0	0	1		Ribaud	Jonquières	45
FARRAIN	1	0	0	1	0	0	0	0	0	1	0		Ribouete	Jonquières	40
FARRAN	1	0	0	0	1	0	0	0	0	1	0		Ricau	Jonquières	2
FARRAND	4	0	0	3	1	0	0	0	0	4	0		Ricau	Jonquières	30
FARRANDE	2	0	0	2	0	0	0	0	0	2	0		Ricau	Jonquières	36
FARRAUD	1	0	0	1	0	0	0	0	0	1	0		Ricau	Jonquières	2 j
FARRAUDE	2	0	0	1	0	0	0	0	1	1	1		Ricaud	Jonquières	40
FARRIN	7	0	0	6	0	0	0	0	1	6	1		Ricaude	Jonquières	10
FASTONE	1	0	0	0	0	0	0	1	0	0	1		Richard	Jonquières	4
FAURE	2	0	0	0	0	0	0	2	0	0	2		Richard	Jonquières	8
FAUSTINE	1	0	0	0	0	0	0	0	1	0	1		Richard	Jonquières	35
FAUTRIER	1	0	0	0	0	0	0	0	1	0	1		Riche	Jonquières	1
FAUVIER	1	0	0	0	0	0	0	0	1	0	1		Riche	Jonquières	9
FAVAN	1	0	0	0	0	0	0	0	1	0	1		Riche	Jonquières	28
FAVIE	1	0	0	1	0	0	0	0	0	1	0		Riche	Jonquières	50
FAVIER	7	0	0	4	2	0	0	1	0	6	1		Rissoly	Jonquières	14
FAVIERE	3	0	0	1	2	0	0	0	0	3	0		Riviere	Jonquières	2
FAYE	1	0	0	0	1	0	0	0	0	1	0		Riviere	Jonquières	5
FELI	1	1	0	0	0	0	0	0	0	1	0		Riviere	Jonquières	7
FELIX	3	0	0	0	1	0	0	0	2	1	2		Riviere	Jonquières	15
FEMI	3	0	0	0	0	0	2	1	0	0	3		Riviere	Jonquières	40
FENON	6	0	0	0	0	0	2	0	4	0	6		Riviere	Jonquières	45
FENOU	4	0	0	0	0	0	0	0	4	0	4		Robert	Jonquières	45
FENOUIL	24	0	0	0	4	0	3	0	17	4	20		Roberte	Jonquières	20
FENOUILL	1	0	0	0	1	0	0	0	0	1	0		Rolan	Jonquières	15
FENOUILLE	1	0	0	0	1	0	0	0	0	1	0		Rolan	Jonquières	50
FENOUX	2	0	0	0	2	0	0	0	0	2	0		Roman	Jonquières	4
FERAND	6	0	0	0	1	0	1	3	1	1	5		Roman	Jonquières	10
FERAU	1	0	0	0	0	0	0	0	1	0	1		Roman	Jonquières	12
FERAUD	187	0	8	21	16	0	2	19	121	45	142		Roman	Jonquières	22
FERAUDE	7	0	0	6	1	0	0	0	0	7	0		Roman	Jonquières	24
FERIE	1	0	0	0	0	0	0	1	0	0	1		Roman	Jonquières	30
FERRAIRE	12	0	0	0	0	0	0	5	7	0	12		Roman	Jonquières	55
FERRAN	7	0	0	4	2	0	0	0	1	6	1		Roman	Jonquières	2 j
FERRAND	55	0	8	9	5	0	11	10	12	22	33		Roque	Jonquières	40
FERRANDE	7	0	1	5	0	0	1	0	0	6	1		Roubin	Jonquières	45
FERRANDI	4	0	0	2	0	0	0	2	0	2	2		Roubiou	Jonquières	2
FERRANDY	5	0	0	3	0	0	0	1	1	3	2		Roubiou	Jonquières	5
FERRANT	2	0	0	0	0	0	2	0	0	0	2		Roubiou	Jonquières	8
FERRARI	1	0	0	1	0	0	0	0	0	1	0		Roubiou	Jonquières	8
FERRARY	2	0	0	0	2	0	0	0	0	2	0		Roubiou	Jonquières	45
FERRAUD	7	0	0	1	3	0	2	1	0	4	3		Roubiou	Jonquières	50
FERRAUDE	2	0	0	2	0	0	0	0	0	2	0		Rouchon	Jonquières	14
FERRE	2	0	0	0	0	0	0	0	2	0	2		Rouchon	Jonquières	40
FERRI	7	0	0	3	1	0	0	1	2	4	3		Rouchon	Jonquières	60
FERRIE	1	0	0	0	0	0	0	1	0	0	1		Rougier	Jonquières	20
FERRIER	12	0	0	4	2	0	1	1	4	6	6		Rougier	Jonquières	60
FERRIERE	6	0	0	6	0	0	0	0	0	6	0		Rougon	Jonquières	40
FERRIN	17	0	0	4	0	0	0	13	0	4	13		Rougone	Jonquières	55
FERRINE	1	0	0	1	0	0	0	0	0	1	0		Roulan	Jonquières	4
FERRON	1	0	0	1	0	0	0	0	0	1	0		Roulan	Jonquières	6
FERRY	14	0	0	3	1	0	0	6	4	4	10		Roulan	Jonquières	8
FERVAN	1	0	0	0	0	0	1	0	0	0	1		Roulan	Jonquières	24
FERY	1	0	0	1	0	0	0	0	0	1	0		Roulan	Jonquières	40
FEVRIER	3	0	0	0	0	0	1	0	2	0	3		Rouman	Jonquières	20
FEY	1	0	0	0	0	0	1	0	0	0	1		Roumane	Jonquières	39
FIASTRE	4	0	0	0	0	0	0	4	0	0	4		Roumane	Jonquières	50
FIDEL	1	0	0	0	0	0	0	1	0	0	1		Rouquette	Jonquières	45
FIDELE	2	0	0	0	0	0	0	2	0	0	2		Rousan	Jonquières	4
FIGUIERE	9	0	0	2	0	0	0	7	0	2	7		Rousan	Jonquières	9
FILIOL	1	0	0	0	1	0	0	0	0	1	0		Rousane	Jonquières	45
FLAIOLLE	1	0	1	0	0	0	0	0	0	1	0		Rousane	Jonquières	60
FLAIOLS	1	0	0	0	0	0	0	0	1	0	1		Roussagne	Jonquières	50
FLAIOSC	1	0	0	0	0	0	0	0	1	0	1		Roussague	Jonquières	40
FLAME	1	0	0	0	1	0	0	0	0	1	0		Roussan	Jonquières	18
FLAMEN	7	0	0	0	0	0	0	7	0	0	7		Roussin	Jonquières	25
FLANDRINE	1	0	0	1	0	0	0	0	0	1	0		Roussin	Jonquières	30
FLATTEAU	1	0	0	0	0	0	0	1	0	0	1		Roussin?	Jonquières	14
FLAUGIER	2	0	0	0	0	0	0	0	2	0	2		Roussine	Jonquières	?
FLAUGIERE	1	0	0	0	0	0	0	0	1	0	1		Roustan	Jonquières	13
FLAYOL	1	0	0	1	0	0	0	0	0	1	0		Roustan	Jonquières	50
FLAYOLS	4	0	0	1	0	0	0	0	3	1	3		Roustan	Jonquières	2 j
FLAYOS	1	0	0	0	0	0	0	0	1	0	1		Roux	Jonquières	3
FLAYOSC	3	0	1	1	0	0	0	0	1	2	1		Roux	Jonquières	25
FLEU	1	0	0	1	0	0	0	0	0	1	0		Sabatier	Jonquières	4
FLEUREN	15	0	2	0	1	0	12	0	0	3	12		Sabatier	Jonquières	7
FLEURENS	1	0	0	0	0	0	0	0	1	0	1		Sabatier	Jonquières	24
FLOGIER	1	0	0	0	0	0	0	0	1	0	1		Sabatier	Jonquières	25
FLOREN	4	0	2	0	0	0	0	0	2	2	2		Sabatier	Jonquières	30
FLORENCE	1	0	0	1	0	0	0	0	0	1	0		Sabatier	Jonquières	35
FLORENE	1	0	0	0	1	0	0	0	0	1	0		Sabatier	Jonquières	45
FLORENS	7	0	1	0	0	0	6	0	0	1	6		Sabatier	Jonquières	50
FLORENT	7	0	4	0	1	0	2	0	0	5	2		Sabatier	Jonquières	68
FLOUREN	1	0	1	0	0	0	0	0	0	1	0		Sabatier	Jonquières	5 j
FLOURENT	3	0	3	0	0	0	0	0	0	3	0		Sabatiere	Jonquières	1
FLUREN	3	0	0	0	0	0	1	1	1	0	3		Sabatiere	Jonquières	6
FOLCOU	1	0	0	0	0	0	0	0	1	0	1		Sabatiere	Jonquières	12
FOREST	1	0	0	1	0	0	0	0	0	1	0		Sabatiere	Jonquières	?
FORETS	1	0	0	1	0	0	0	0	0	1	0		Sabatiere	Jonquières	2 j
FORT	1	0	0	1	0	0	0	0	0	1	0		Salomon	Jonquières	36
FORTE	2	0	2	0	0	0	0	0	0	2	0		Salomon	Jonquières	40
FORTI	2	0	0	2	0	0	0	0	0	2	0		Sarde	Jonquières	35
FORTIS	1	0	0	1	0	0	0	0	0	1	0		Sarre	Jonquières	22
FORTOYE	1	0	0	1	0	0	0	0	0	1	0		Saunier	Jonquières	40
FORTUNE	2	0	0	0	0	0	0	1	1	0	2		Sausé	Jonquières	7
FOUCAR	1	0	0	0	0	0	0	0	1	0	1		Sauvaire	Jonquières	8
FOUCARD	102	0	4	0	32	0	0	0	66	36	66		Sauvaire	Jonquières	9
FOUCARDE	5	0	0	1	4	0	0	0	0	5	0		Sauvaire	Jonquières	19
FOUCAREL	1	0	0	0	0	0	0	0	1	0	1		Sauvan	Jonquières	30
FOUCQUE	3	0	0	3	0	0	0	0	0	3	0		Sauveris	Jonquières	4
FOUQUAR	1	0	0	0	0	0	0	0	1	0	1		Sauveris	Jonquières	16
FOUQUARD	16	0	0	0	2	0	0	0	14	2	14		Sauveris	Jonquières	25
FOUQUARDE	1	0	1	0	0	0	0	0	0	1	0		Sauveris	Jonquières	55
FOUQUART	1	0	0	0	0	0	0	0	1	0	1		Sauveris	Jonquières	60
FOUQUE	853	119	32	2	70	371	76	11	172	223	630		Savournin	Jonquières	7
FOUQUES	20	0	0	0	0	20	0	0	0	0	20		Senequier	Jonquières	13
FOUQUOU	1	0	1	0	0	0	0	0	0	1	0		Senequier	Jonquières	30
FOURANE	1	0	0	0	0	0	0	1	0	0	1		Senequier	Jonquières	40
FOURES	1	0	0	0	0	0	0	1	0	0	1		Sicard	Jonquières	10
FOUREST	1	0	0	1	0	0	0	0	0	1	0		Sicard	Jonquières	13
FOURIAN	1	0	0	1	0	0	0	0	0	1	0		Sicard	Jonquières	20
FOURNEAU	1	0	0	0	1	0	0	0	0	1	0		Sicard	Jonquières	60
FOURNES	1	0	0	1	0	0	0	0	0	1	0		Sicard	Jonquières	60
FOURNIER	8	0	0	0	3	0	1	4	0	3	5		Sienne	Jonquières	55
FOURRE	1	0	0	0	0	0	0	1	0	0	1		Silvestre	Jonquières	18
FOURS	1	0	0	0	0	0	0	1	0	0	1		Simiot	Jonquières	60
FOURTE	1	0	0	1	0	0	0	0	0	1	0		Simiot	Jonquières	?
FOURTOU	1	0	0	1	0	0	0	0	0	1	0		Soubrade	Jonquières	50
FOURTOUL	1	0	0	0	0	1	0	0	0	0	1		Tarpine	Jonquières	40
FOY	1	0	0	0	0	0	1	0	0	0	1		Tay	Jonquières	22
FRAISSAN	5	0	0	4	0	0	0	0	1	4	1		Tay	Jonquières	30
FRAISSANE	1	0	0	1	0	0	0	0	0	1	0		Tay	Jonquières	33
FRAISSANT	2	0	0	0	0	0	0	0	2	0	2		Tay	Jonquières	60
FRAN	2	0	0	2	0	0	0	0	0	2	0		Tenque	Jonquières	1
FRANC	47	0	2	2	2	0	0	29	12	6	41		Tenque	Jonquières	3
FRANCOIS	14	0	0	7	6	0	0	0	1	13	1		Tenque	Jonquières	15
FRANCOISE	4	0	0	2	1	0	0	0	1	3	1		Tenque	Jonquières	16
FRAND	2	0	0	1	0	0	0	0	1	1	1		Tenque	Jonquières	28
FRANDE	6	0	0	5	0	0	0	0	1	5	1		Tenque	Jonquières	30
FRANDY	4	0	0	0	0	0	0	4	0	0	4		Tenque	Jonquières	30
FRANQ	1	0	0	0	0	0	0	0	1	0	1		Tenque	Jonquières	50
FRAUD	3	0	0	0	0	0	0	3	0	0	3		Teyseire	Jonquières	18
FREGIER	11	0	0	0	0	0	0	7	4	0	11		Teyseire	Jonquières	65
FREISSAN	7	0	0	5	0	0	0	0	2	5	2		Touerniere	Jonquières	33
FREISSANDE	1	0	0	1	0	0	0	0	0	1	0		Tourel	Jonquières	5
FREISSANT	1	0	0	0	0	0	0	0	1	0	1		Tourel	Jonquières	11
FRESSAN	1	0	0	1	0	0	0	0	0	1	0		Tourel	Jonquières	18
FRICHE	1	0	0	0	0	0	1	0	0	0	1		Tourel	Jonquières	20
FRISAN	1	0	0	0	0	0	0	1	0	0	1		Tourel	Jonquières	50
FRISSAN	5	0	0	1	0	0	0	0	4	1	4		Tourelle	Jonquières	?
FRISSANE	1	0	0	1	0	0	0	0	0	1	0		Tourniere	Jonquières	25
FRISSANT	4	0	0	0	0	0	0	0	4	0	4		Tourre	Jonquières	3
FRONDY	4	0	0	0	0	0	0	4	0	0	4		Tourre	Jonquières	3
FULCONIS	1	0	0	1	0	0	0	0	0	1	0		Tourre	Jonquières	4
FURC	1	0	0	0	0	0	0	0	1	0	1		Tourre	Jonquières	7
FURTIER	1	0	0	0	0	0	0	0	1	0	1		Tourre	Jonquières	9
FUSTIER	13	0	1	3	3	0	3	1	2	7	6		Tourre	Jonquières	11
FUSTIERE	7	0	1	5	1	0	0	0	0	7	0		Tourre	Jonquières	12
GABRIE	1	0	0	0	0	0	0	0	1	0	1		Tourre	Jonquières	14
GABRIEL	47	0	0	0	8	0	0	0	39	8	39		Tourre	Jonquières	18
GACHE	1	0	0	1	0	0	0	0	0	1	0		Tourre	Jonquières	60
GAFFEN	2	0	0	0	0	0	0	0	2	0	2		Tourre	Jonquières	60
GAGNAUD	1	0	0	0	1	0	0	0	0	1	0		Tourre	Jonquières	55
GAGNAUDE	2	0	0	1	1	0	0	0	0	2	0		Tourreau	Jonquières	6
GAI	3	0	0	0	0	2	0	0	1	0	3		Tourreau	Jonquières	32
GAIGNAUD	1	0	0	1	0	0	0	0	0	1	0		Tourrelle	Jonquières	6
GAILLARD	2	0	0	0	0	0	0	0	2	0	2		Tourrelle	Jonquières	25
GAINAUDE	1	0	0	1	0	0	0	0	0	1	0		Tourrelle	Jonquières	45
GALET	1	0	0	0	0	0	0	1	0	0	1		Tourrelle	Jonquières	60
GALICIAN	8	0	0	0	0	0	0	0	8	0	8		Trebuchet	Jonquières	15
GALICIEN	1	0	0	0	0	0	0	0	1	0	1		Trebuchet	Jonquières	20
GALIN	1	0	0	0	0	0	0	0	1	0	1		Tubly	Jonquières	10
GALINE	1	0	0	1	0	0	0	0	0	1	0		Turque	Jonquières	3
GALISSIAN	1	0	0	0	0	0	0	0	1	0	1		Turque	Jonquières	12
GALLICIAN	1	0	0	0	0	0	0	0	1	0	1		Vachiere	Jonquières	5
GALLINE	1	0	0	1	0	0	0	0	0	1	0		Vachiere	Jonquières	10
GALLISSIAN	1	0	0	0	0	0	0	0	1	0	1		Varene	Jonquières	50
GALLON	26	0	0	1	0	0	1	15	9	1	25		Vence	Jonquières	6
GALLONE	1	0	0	0	0	0	0	0	1	0	1		Vence	Jonquières	6
GALON	44	0	2	4	2	0	1	6	29	8	36		Vence	Jonquières	15
GALONE	1	0	0	0	1	0	0	0	0	1	0		Vence	Jonquières	45
GALONNE	1	0	0	1	0	0	0	0	0	1	0		Vence	Jonquières	55
GANTAUME	1	0	0	0	1	0	0	0	0	1	0		Vence	Jonquières	60
GANTEAUME	2	0	1	0	0	0	0	0	1	1	1		Vence	Jonquières	3 m
GANTELME	5	0	0	1	1	0	0	0	3	2	3		Venel	Jonquières	4
GANTELMI	6	0	0	6	0	0	0	0	0	6	0		Venel	Jonquières	5
GANTELMY	5	0	1	4	0	0	0	0	0	5	0		Venel	Jonquières	6
GANTEME	1	0	0	0	1	0	0	0	0	1	0		Venel	Jonquières	6
GARAGNON	1	0	0	0	0	0	1	0	0	0	1		Venel	Jonquières	8
GARAIGNON	1	0	0	1	0	0	0	0	0	1	0		Venel	Jonquières	8
GARCIN	10	0	5	2	0	0	0	0	3	7	3		Venel	Jonquières	10
GARDIOLE	1	0	0	1	0	0	0	0	0	1	0		Venel	Jonquières	15
GAREL	5	0	1	1	0	0	0	3	0	2	3		Venel	Jonquières	18
GARELLE	1	0	0	1	0	0	0	0	0	1	0		Venel	Jonquières	34
GARENTE	1	0	0	1	0	0	0	0	0	1	0		Venel	Jonquières	35
GARENTESSE	1	0	0	1	0	0	0	0	0	1	0		Venel	Jonquières	36
GARENTY	2	0	0	2	0	0	0	0	0	2	0		Venel	Jonquières	40
GARON	1	0	0	1	0	0	0	0	0	1	0		Venel	Jonquières	40
GAROUTE	1	0	0	0	1	0	0	0	0	1	0		Venel	Jonquières	40
GARRAU	1	0	0	0	0	0	0	0	1	0	1		Venel	Jonquières	40
GARREL	13	0	5	1	0	0	2	0	5	6	7		Venel	Jonquières	50
GARRELLE	2	0	1	1	0	0	0	0	0	2	0		Venel	Jonquières	60
GARRELY	3	0	0	0	0	0	0	0	3	0	3		Venel	Jonquières	70
GARREON	1	0	0	0	0	0	0	0	1	0	1		Venel	Jonquières	80
GARRON	1	0	0	1	0	0	0	0	0	1	0		Venel	Jonquières	3 m
GARROT	11	0	0	0	0	0	0	0	11	0	11		Venel	Jonquières	9
GASAN	6	0	0	4	0	0	0	0	2	4	2		Venelle	Jonquières	30
GASCAU	1	0	0	0	0	0	1	0	0	0	1		Venelle	Jonquières	35
GASEL	3	0	1	0	0	0	0	0	2	1	2		Vense	Jonquières	60
GASSEN	64	0	0	0	13	0	0	0	51	13	51		Ventre	Jonquières	8
GASSEND	1	0	0	0	1	0	0	0	0	1	0		Ventre	Jonquières	13
GASSENDE	1	0	0	0	1	0	0	0	0	1	0		Ventre	Jonquières	48
GASSENE	1	0	0	0	1	0	0	0	0	1	0		Ventron	Jonquières	2
GASSENT	4	0	0	0	0	0	0	0	4	0	4		Ventron	Jonquières	5
GASSENTE	2	0	0	0	2	0	0	0	0	2	0		Ventron	Jonquières	6
GASSIER	7	0	0	0	0	0	0	0	7	0	7		Ventron	Jonquières	7
GASSIN	6	0	0	0	5	0	0	0	1	5	1		Ventron	Jonquières	12
GASSINE	1	0	0	0	1	0	0	0	0	1	0		Ventron	Jonquières	34
GATINE	1	0	0	0	0	0	0	1	0	0	1		Ventron	Jonquières	38
GAU	1	0	0	0	0	0	0	0	1	0	1		Ventron	Jonquières	40
GAUBERT	2	0	0	0	0	0	0	2	0	0	2		Ventron	Jonquières	50
GAUD	1	0	0	0	0	0	0	0	1	0	1		Venturi	Jonquières	28
GAUDIN	18	0	0	6	0	0	1	11	0	6	12		Verde	Jonquières	14
GAUFAR	7	0	0	0	0	7	0	0	0	0	7		Vian	Jonquières	50
GAUFARD	2	1	0	0	0	1	0	0	0	1	1		Vince	Jonquières	58
GAULETON	1	0	0	0	1	0	0	0	0	1	0		Violet	Jonquières	2 m
GAUTHIER	3	0	2	0	0	0	0	1	0	2	1
GAUTIER	224	0	38	30	18	0	12	45	81	86	138
GAUTIERE	21	0	5	13	2	0	0	1	0	20	1
GAUVIN	1	0	1	0	0	0	0	0	0	1	0
GAVARRI	1	0	0	0	0	0	1	0	0	0	1
GAVIN	1	0	0	0	0	0	0	0	1	0	1
GAY	114	29	0	1	0	72	0	0	12	30	84
GAYE	13	2	0	0	0	11	0	0	0	2	11
GAZAN	8	0	0	1	0	0	0	0	7	1	7
GAZANE	1	0	0	1	0	0	0	0	0	1	0
GAZANNE	1	0	0	1	0	0	0	0	0	1	0
GAZEL	23	0	0	0	1	0	3	1	18	1	22
GAZELLE	1	0	0	0	1	0	0	0	0	1	0
GAZON	2	0	0	0	0	0	0	0	2	0	2
GEANIER	1	0	0	0	1	0	0	0	0	1	0
GEFFROY	2	0	0	0	0	0	0	1	1	0	2
GENEVIE	1	0	0	1	0	0	0	0	0	1	0
GENIE	1	0	0	0	0	0	0	0	1	0	1
GENIER	49	0	0	1	11	0	0	2	35	12	37
GENIERE	3	0	0	0	3	0	0	0	0	3	0
GENIET	1	0	0	0	0	0	0	0	1	0	1
GENOT	1	0	1	0	0	0	0	0	0	1	0
GENOU	1	0	0	0	0	0	0	0	1	0	1
GENOUYE	1	0	0	1	0	0	0	0	0	1	0
GEOFROY	1	0	0	0	0	0	0	0	1	0	1
GEORGES	1	0	0	0	0	0	0	0	1	0	1
GERARD	1	0	0	0	0	0	0	1	0	0	1
GERAUDE	1	0	0	0	1	0	0	0	0	1	0
GERBARD	1	0	0	0	1	0	0	0	0	1	0
GERBAU	4	0	0	0	1	0	0	1	2	1	3
GERBAUD	24	0	0	0	10	0	0	7	7	10	14
GERBAUDE	1	0	0	0	1	0	0	0	0	1	0
GERBEAU	3	0	0	0	0	0	0	0	3	0	3
GERBEAUD	1	0	0	0	0	0	0	0	1	0	1
GERBERT	1	0	0	0	0	0	0	0	1	0	1
GERESOLY	1	0	0	1	0	0	0	0	0	1	0
GERIEN	1	0	0	0	0	0	0	0	1	0	1
GERIEU	8	0	2	0	4	0	1	0	1	6	2
GERIEUE	1	0	0	0	1	0	0	0	0	1	0
GERIL	1	0	0	1	0	0	0	0	0	1	0
GERIOU	3	0	0	0	0	0	0	1	2	0	3
GERMAIN	15	0	0	0	0	0	0	0	15	0	15
GERMAN	1	0	1	0	0	0	0	0	0	1	0
GERMANE	1	0	0	1	0	0	0	0	0	1	0
GERMON	1	0	0	0	0	0	0	0	1	0	1
GERONIER	1	0	0	0	1	0	0	0	0	1	0
GERRE	1	0	0	0	0	0	0	1	0	0	1
GES	1	0	0	0	0	0	0	1	0	0	1
GHARBOUNIER	1	0	1	0	0	0	0	0	0	1	0
GIACOME	1	0	0	1	0	0	0	0	0	1	0
GIBAUDE	1	0	0	1	0	0	0	0	0	1	0
GIBERT	2	0	0	0	0	0	1	0	1	0	2
GIBON	4	0	0	0	0	0	0	1	3	0	4
GIBOUIS	1	0	1	0	0	0	0	0	0	1	0
GIBOUN	1	0	0	0	0	0	0	0	1	0	1
GIDDE	6	2	0	2	0	1	0	0	1	4	2
GIDE	231	6	0	9	30	42	7	15	122	45	186
GIDES	3	0	0	0	0	3	0	0	0	0	3
GIEU	1	0	0	0	0	0	0	0	1	0	1
[truncated: 2,024 more rows]

## Sheet: S7 Data Ecel file
S7 Data Excel file. Table with the number of baptisms by surnames and districts, before the plague epidemic (1689–1720) and after (1721–1789), the list of surnames of people who died from the plague, and the number of births by name and by period in the districts of Bouches-du-Rhône.

## Sheet: Martigues+D13
Periode	Surname		Sum of births	13001-Aix-en-Provence	13002-Allauch	13003-Alleins	13004-Arles - Saint-Julien	13005-Aubagne	13006-Aureille	13007-Auriol	13008-Aurons	13009-La Barben	13010-Barbentane	13011	13012-Beaurecueil	13013	13014	13015-Bouc-Bel-Air	13016	13017-Boulbon	13018-Cabannes	13019-Cabries	13020	13021-Carry-le-Rouet	13022	13023	13024-Charleval	13025-Châteauneuf-le-Rouge - La Galinière	13026-Châteauneuf-les-Martigues	13027-Châteaurenard	13028-La Ciotat	13029-Cornillon-Confoux	13030-Cuges-les-Pins	13031	13032-Eguilles	13033	13034-Eygalières	13035-Eyguières	13036-Eyragues	13037-La Fare-les-Oliviers	13038-Fontvieille	13039-Fos-sur-Mer	13040-Fuveau	13041-Gardanne	13042-Gemenos	13043	13044-Grans	13045-Graveson	13046-GrÈasque
P0	AA	geohapax	Sum	C13001	C13002	C13003	C13004	C13005	C13006	C13007	C13008	C13009	C13010	C13011	C13012	C13013	C13014	C13015	C13016	C13017	C13018	C13019	C13020	C13021	C13022	C13023	C13024	C13025	C13026	C13027	C13028	C13029	C13030	C13031	C13032	C13033	C13034	C13035	C13036	C13037	C13038	C13039	C13040	C13041	C13042	C13043	C13044	C13045	C13046
P1	AALIMAN	1	1	0	0	0	0	0	0	0	0	0	0	0	0	0	0	0	0	0	0	0	0	0	0	0	0	0	0	0	0	0	0	0	0	0	0	0	0	0	0	0	0	0	0	0	0	0	0
P1	AARON	0	6	0	0	0	0	0	0	0	0	0	0	0	0	0	0	0	0	0	0	0	0	0	0	0	0	0	0	0	0	0	0	0	2	0	0	0	0	0	0	0	0	0	0	0	0	0	0
P1	ABEILLE	0	215	3	0	0	0	5	0	0	0	0	0	0	0	0	0	0	0	0	0	0	0	0	0	0	0	0	0	0	36	0	0	0	0	0	0	2	35	0	0	0	0	0	0	0	0	0	0
P1	ABILLE	0	3	0	0	0	0	2	0	0	0	0	0	0	0	0	0	0	0	0	0	0	0	0	0	0	0	0	0	0	0	0	0	0	0	0	0	0	0	0	0	0	0	0	0	0	0	0	0
P1	ABRIL	0	1	0	0	0	0	0	0	0	0	0	0	0	0	0	0	0	0	0	0	0	0	0	0	0	0	0	0	0	0	0	0	0	0	0	0	0	0	0	0	0	0	0	0	0	0	0	0
P1	ACHAR	0	9	3	0	0	0	5	0	0	0	0	0	0	0	0	0	0	0	0	0	0	0	0	0	0	0	0	0	0	0	0	0	0	0	0	0	0	0	0	0	0	0	0	0	0	0	0	0
P1	ACHARD	0	154	27	0	0	3	11	0	5	0	0	0	0	0	0	0	0	0	0	0	0	0	0	0	0	0	0	0	31	0	0	0	0	0	0	0	0	17	0	0	0	0	0	0	0	7	0	0
P1	ACHARDE	0	6	2	0	0	0	1	0	0	0	0	0	0	0	0	0	0	0	0	0	0	0	0	0	0	0	0	0	0	0	0	0	0	0	0	0	0	0	0	0	0	0	0	0	0	0	0	0
P1	ADAM	0	3	0	0	0	0	0	0	0	0	0	0	0	0	0	0	0	0	0	0	0	0	0	0	0	0	0	0	0	0	0	0	0	0	0	0	0	0	0	0	0	0	0	0	0	0	0	0
P1	ADILCEIR	0	0	0	0	0	0	0	0	0	0	0	0	0	0	0	0	0	0	0	0	0	0	0	0	0	0	0	0	0	0	0	0	0	0	0	0	0	0	0	0	0	0	0	0	0	0	0	0
P1	ADRIAN	0	10	0	0	0	0	0	0	0	0	0	8	0	0	0	0	0	0	0	0	0	0	0	0	0	0	0	0	0	0	0	0	0	0	0	0	0	0	0	0	0	0	0	0	0	0	1	0
P1	ADRIEN	0	0	0	0	0	0	0	0	0	0	0	0	0	0	0	0	0	0	0	0	0	0	0	0	0	0	0	0	0	0	0	0	0	0	0	0	0	0	0	0	0	0	0	0	0	0	0	0
P1	ADSOU	1	1	0	0	0	0	0	0	0	0	0	0	0	0	0	0	0	0	0	0	0	0	0	0	0	0	0	0	0	0	0	0	0	0	0	0	0	0	0	0	0	0	0	0	0	0	0	0
P1	AGARD	0	75	0	0	0	0	0	0	0	0	0	0	0	0	0	0	0	0	0	0	0	0	0	0	0	0	0	0	0	1	0	0	0	0	0	0	2	0	0	0	0	0	0	0	0	14	0	0
P1	AGIER	0	5	5	0	0	0	0	0	0	0	0	0	0	0	0	0	0	0	0	0	0	0	0	0	0	0	0	0	0	0	0	0	0	0	0	0	0	0	0	0	0	0	0	0	0	0	0	0
P1	AGNAUD	0	0	0	0	0	0	0	0	0	0	0	0	0	0	0	0	0	0	0	0	0	0	0	0	0	0	0	0	0	0	0	0	0	0	0	0	0	0	0	0	0	0	0	0	0	0	0	0
P1	AGNEAU	0	8	6	0	0	0	0	0	0	0	0	0	0	0	0	0	0	0	0	0	0	0	0	0	0	0	0	0	0	0	0	0	0	0	0	0	0	0	0	0	0	0	0	0	0	0	0	0
P1	AGNEL	0	41	3	0	3	0	0	0	6	0	0	0	0	0	0	0	0	0	0	0	0	0	0	0	0	0	0	0	0	0	0	0	0	0	0	0	0	0	0	0	0	0	0	0	0	1	0	0
P1	AGNELLE	0	7	3	0	1	0	0	0	0	0	0	0	0	0	0	0	0	0	0	0	0	0	0	0	0	0	0	0	0	0	0	0	0	0	0	0	0	0	0	0	0	0	0	0	0	0	0	0
P1	AGULAS	0	0	0	0	0	0	0	0	0	0	0	0	0	0	0	0	0	0	0	0	0	0	0	0	0	0	0	0	0	0	0	0	0	0	0	0	0	0	0	0	0	0	0	0	0	0	0	0
P1	AIE	0	0	0	0	0	0	0	0	0	0	0	0	0	0	0	0	0	0	0	0	0	0	0	0	0	0	0	0	0	0	0	0	0	0	0	0	0	0	0	0	0	0	0	0	0	0	0	0
P1	AIGASIER	0	3	0	0	0	0	0	0	0	0	0	0	0	0	0	0	0	0	0	0	0	0	0	0	0	0	0	0	0	0	0	0	0	0	0	0	0	0	0	0	0	0	0	0	0	0	0	0
P1	AIGIN	0	0	0	0	0	0	0	0	0	0	0	0	0	0	0	0	0	0	0	0	0	0	0	0	0	0	0	0	0	0	0	0	0	0	0	0	0	0	0	0	0	0	0	0	0	0	0	0
P1	AIGLIER	0	1	0	0	0	0	0	0	0	0	0	0	0	0	0	0	0	0	0	0	0	0	0	0	0	0	0	0	0	0	0	0	0	0	0	0	0	0	0	0	0	0	0	0	0	0	0	0
P1	AIGNAUD	0	1	0	0	0	0	0	0	0	0	0	0	0	0	0	0	0	0	0	0	0	0	0	0	0	0	0	0	0	1	0	0	0	0	0	0	0	0	0	0	0	0	0	0	0	0	0	0
P1	AIGNEL	0	2	0	0	0	0	0	0	0	0	0	0	0	0	0	0	0	0	0	0	0	0	0	0	0	0	0	0	0	0	0	0	0	0	0	0	0	0	0	0	0	0	0	0	0	0	0	0
P1	AIGUIN	0	3	0	0	0	0	0	0	0	0	0	0	0	0	0	0	0	0	0	0	0	0	0	0	0	0	0	0	0	0	0	0	0	0	0	0	0	0	0	0	0	0	0	0	0	0	0	0
P1	AIGUINE	0	0	0	0	0	0	0	0	0	0	0	0	0	0	0	0	0	0	0	0	0	0	0	0	0	0	0	0	0	0	0	0	0	0	0	0	0	0	0	0	0	0	0	0	0	0	0	0
P1	AILAUD	0	2	0	0	0	0	0	0	0	0	0	0	0	0	0	0	0	0	0	0	0	0	0	0	0	0	0	0	0	0	0	0	0	0	0	0	0	0	0	0	0	0	0	0	0	0	0	0
P1	AILHAUD	0	21	0	0	0	3	0	0	0	0	0	0	0	0	0	0	0	0	0	0	0	0	0	0	0	0	0	0	0	0	0	0	0	0	0	0	0	0	0	0	1	0	0	0	0	0	0	0
P1	AILLAUD	0	258	72	5	0	25	2	0	2	11	0	0	0	0	0	0	0	0	0	0	0	0	0	0	0	0	0	0	0	13	0	0	0	4	0	0	10	0	0	0	0	5	2	0	0	0	0	0
P1	AILLAUDE	0	27	3	0	0	6	0	0	0	8	0	0	0	0	0	0	0	0	0	0	0	0	0	0	0	0	0	0	0	3	0	0	0	0	0	0	0	0	0	0	0	0	0	0	0	0	0	0
P1	AILLE	0	2	1	0	0	0	0	0	0	0	0	0	0	0	0	0	0	0	0	0	0	0	0	0	0	0	0	0	0	0	0	0	0	0	0	0	0	0	0	0	0	0	0	0	0	0	0	0
P1	AILLEAUD	0	0	0	0	0	0	0	0	0	0	0	0	0	0	0	0	0	0	0	0	0	0	0	0	0	0	0	0	0	0	0	0	0	0	0	0	0	0	0	0	0	0	0	0	0	0	0	0
P1	AIMA	1	1	0	0	0	0	0	0	0	0	0	0	0	0	0	0	0	0	0	0	0	0	0	0	0	0	0	0	0	0	0	0	0	0	0	0	0	0	0	0	0	0	0	0	0	0	0	0
P1	AIMAR	0	8	1	1	0	0	0	0	0	0	0	0	0	0	0	0	0	0	0	0	0	0	0	0	0	0	0	0	0	0	0	0	0	0	0	0	1	0	0	0	0	0	0	0	0	0	0	0
P1	AIMARD	0	3	0	0	0	0	0	0	0	0	0	0	0	0	0	0	0	0	0	0	0	0	0	0	0	0	0	0	0	0	0	0	0	0	0	0	0	0	0	0	0	0	0	0	0	0	0	0
P1	AIMAT	1	1	0	0	0	0	0	0	0	0	0	0	0	0	0	0	0	0	0	0	0	0	0	0	0	0	0	0	0	0	0	0	0	0	0	0	0	0	0	0	0	0	0	0	0	0	0	0
P1	AINAUD	0	2	0	0	0	0	0	0	0	0	0	0	0	0	0	0	0	0	0	0	0	0	0	0	0	0	0	0	0	0	0	0	0	0	0	0	0	0	0	0	0	0	0	0	0	0	0	0
P1	ALAMENE	0	0	0	0	0	0	0	0	0	0	0	0	0	0	0	0	0	0	0	0	0	0	0	0	0	0	0	0	0	0	0	0	0	0	0	0	0	0	0	0	0	0	0	0	0	0	0	0
P1	ALAN	0	0	0	0	0	0	0	0	0	0	0	0	0	0	0	0	0	0	0	0	0	0	0	0	0	0	0	0	0	0	0	0	0	0	0	0	0	0	0	0	0	0	0	0	0	0	0	0
P1	ALARD	0	44	12	0	0	4	1	0	0	0	0	0	0	0	0	0	0	0	0	0	0	0	0	0	0	0	0	0	0	6	0	0	0	0	0	0	0	0	0	0	0	0	0	0	0	0	1	0
P1	ALARDE	0	9	1	0	0	0	2	0	0	0	0	0	0	0	0	0	0	0	0	0	0	0	0	0	0	0	0	0	0	0	0	0	0	0	0	0	0	0	0	0	0	0	0	0	0	0	0	0
P1	ALART	0	2	1	0	0	0	0	0	0	0	0	0	0	0	0	0	0	0	0	0	0	0	0	0	0	0	0	0	0	0	0	0	0	0	0	0	0	0	0	0	0	0	0	0	0	0	0	0
P1	ALBERT	0	14	8	0	0	0	0	0	0	0	0	0	0	0	0	0	0	0	0	0	0	0	0	0	0	0	0	0	0	1	0	0	0	0	0	0	0	0	0	0	0	0	0	0	0	0	0	0
P1	ALEGRE	0	41	12	2	0	0	1	0	0	0	0	0	0	0	0	0	0	0	0	0	0	0	3	0	0	0	0	6	0	1	0	0	0	0	0	0	0	0	0	1	0	0	0	0	0	0	0	0
P1	ALEINE	0	0	0	0	0	0	0	0	0	0	0	0	0	0	0	0	0	0	0	0	0	0	0	0	0	0	0	0	0	0	0	0	0	0	0	0	0	0	0	0	0	0	0	0	0	0	0	0
P1	ALEMAND	0	32	2	0	1	0	3	0	0	0	1	0	0	0	0	0	0	0	0	0	0	0	0	0	0	0	0	0	0	0	0	0	0	0	0	0	0	0	0	0	0	0	0	0	0	0	0	0
P1	ALENE	0	8	2	0	0	0	0	0	0	0	0	0	0	0	0	0	0	0	0	0	0	0	0	0	0	0	0	0	0	0	0	0	0	0	0	0	0	0	0	0	0	0	0	0	0	0	0	0
P1	ALEZEAUD	0	0	0	0	0	0	0	0	0	0	0	0	0	0	0	0	0	0	0	0	0	0	0	0	0	0	0	0	0	0	0	0	0	0	0	0	0	0	0	0	0	0	0	0	0	0	0	0
P1	ALGEME	1	1	0	0	0	0	0	0	0	0	0	0	0	0	0	0	0	0	0	0	0	0	0	0	0	0	0	0	0	0	0	0	0	0	0	0	0	0	0	0	0	0	0	0	0	0	0	0
P1	ALIMAN	1	7	0	0	0	0	0	0	0	0	0	0	0	0	0	0	0	0	0	0	0	0	0	0	0	0	0	0	0	0	0	0	0	0	0	0	0	0	0	0	0	0	0	0	0	0	0	0
P1	ALIS	0	20	0	0	0	0	0	0	0	0	0	0	0	0	0	0	0	0	0	0	0	0	0	0	0	0	0	0	0	0	0	0	0	0	0	0	0	0	0	19	0	0	0	0	0	0	0	0
P1	ALIVONS	0	0	0	0	0	0	0	0	0	0	0	0	0	0	0	0	0	0	0	0	0	0	0	0	0	0	0	0	0	0	0	0	0	0	0	0	0	0	0	0	0	0	0	0	0	0	0	0
P1	ALIX	0	12	1	0	0	0	0	0	0	0	0	0	0	0	0	0	0	0	0	0	0	0	0	0	0	0	0	0	0	0	0	0	0	0	0	0	0	0	0	2	0	0	0	0	0	0	0	0
P1	ALIXE	1	1	0	0	0	0	0	0	0	0	0	0	0	0	0	0	0	0	0	0	0	0	0	0	0	0	0	0	0	0	0	0	0	0	0	0	0	0	0	0	0	0	0	0	0	0	0	0
P1	ALLARD	0	32	18	0	0	0	2	0	0	0	0	0	0	0	0	0	0	0	0	0	0	0	0	0	0	0	0	0	0	2	0	0	0	0	0	0	0	0	0	0	0	0	0	0	0	0	1	0
P1	ALLART	0	0	0	0	0	0	0	0	0	0	0	0	0	0	0	0	0	0	0	0	0	0	0	0	0	0	0	0	0	0	0	0	0	0	0	0	0	0	0	0	0	0	0	0	0	0	0	0
P1	ALLEMAN	0	21	0	0	0	1	3	0	0	0	0	0	0	0	0	0	0	0	0	0	0	0	0	0	0	0	0	0	0	2	0	0	0	0	0	0	1	0	0	0	0	0	0	0	0	0	0	0
P1	ALLEMAND	0	99	12	0	1	1	3	3	0	25	2	0	0	0	0	0	0	0	0	0	0	0	0	0	0	0	0	0	0	8	0	0	0	0	0	0	0	0	0	1	0	0	0	0	0	2	8	0
P1	ALLIAUD	0	3	0	0	0	0	0	0	0	0	0	0	0	0	0	0	0	0	0	0	0	0	0	0	0	0	0	0	0	0	0	0	0	0	0	0	2	0	0	0	0	0	0	0	0	0	0	0
P1	ALLIMAN	1	1	0	0	0	0	0	0	0	0	0	0	0	0	0	0	0	0	0	0	0	0	0	0	0	0	0	0	0	0	0	0	0	0	0	0	0	0	0	0	0	0	0	0	0	0	0	0
P1	ALLY	0	0	0	0	0	0	0	0	0	0	0	0	0	0	0	0	0	0	0	0	0	0	0	0	0	0	0	0	0	0	0	0	0	0	0	0	0	0	0	0	0	0	0	0	0	0	0	0
P1	ALMOND	1	1	0	0	0	0	0	0	0	0	0	0	0	0	0	0	0	0	0	0	0	0	0	0	0	0	0	0	0	0	0	0	0	0	0	0	0	0	0	0	0	0	0	0	0	0	0	0
P1	ALOUARD	1	1	0	0	0	0	0	0	0	0	0	0	0	0	0	0	0	0	0	0	0	0	0	0	0	0	0	0	0	0	0	0	0	0	0	0	0	0	0	0	0	0	0	0	0	0	0	0
P1	AMAILLEN	0	0	0	0	0	0	0	0	0	0	0	0	0	0	0	0	0	0	0	0	0	0	0	0	0	0	0	0	0	0	0	0	0	0	0	0	0	0	0	0	0	0	0	0	0	0	0	0
P1	AMEDEE	1	1	0	0	0	0	0	0	0	0	0	0	0	0	0	0	0	0	0	0	0	0	0	0	0	0	0	0	0	0	0	0	0	0	0	0	0	0	0	0	0	0	0	0	0	0	0	0
P1	AMIEILLE	0	10	0	0	0	0	7	0	0	0	0	0	0	0	0	0	0	0	0	0	0	0	0	0	0	0	0	0	0	0	0	0	0	0	0	0	0	0	0	0	0	0	0	0	0	0	0	0
P1	AMIEL	0	85	24	0	0	0	8	0	0	0	0	14	0	0	0	0	1	0	0	0	0	0	0	0	0	0	0	0	0	0	0	0	0	0	0	0	0	0	0	0	0	0	1	0	0	0	7	0
P1	AMIELH	1	6	0	0	0	0	0	0	0	0	0	0	0	0	0	0	0	0	0	0	0	0	0	0	0	0	0	0	0	0	0	0	0	0	0	0	0	0	0	0	0	0	0	0	0	0	0	0
P1	AMIELL	0	0	0	0	0	0	0	0	0	0	0	0	0	0	0	0	0	0	0	0	0	0	0	0	0	0	0	0	0	0	0	0	0	0	0	0	0	0	0	0	0	0	0	0	0	0	0	0
P1	AMIELLE	0	19	0	0	0	0	4	0	0	0	0	12	0	0	0	0	0	0	1	0	0	0	0	0	0	0	0	0	0	0	0	0	0	0	0	0	0	0	0	0	0	0	0	0	0	0	0	0
P1	AMIELLS	0	0	0	0	0	0	0	0	0	0	0	0	0	0	0	0	0	0	0	0	0	0	0	0	0	0	0	0	0	0	0	0	0	0	0	0	0	0	0	0	0	0	0	0	0	0	0	0
P1	AMIELS	0	0	0	0	0	0	0	0	0	0	0	0	0	0	0	0	0	0	0	0	0	0	0	0	0	0	0	0	0	0	0	0	0	0	0	0	0	0	0	0	0	0	0	0	0	0	0	0
P1	AMILLE	1	1	0	0	0	0	0	0	0	0	0	0	0	0	0	0	0	0	0	0	0	0	0	0	0	0	0	0	0	0	0	0	0	0	0	0	0	0	0	0	0	0	0	0	0	0	0	0
P1	AMOUR DE DIEU	0	1	0	0	0	0	0	0	0	0	0	0	0	0	0	0	0	0	0	0	0	0	0	0	0	0	0	0	0	0	0	0	0	0	0	0	0	0	0	0	0	0	0	0	0	0	0	0
P1	AMOURDEDIEU	0	6	0	0	0	0	0	0	0	0	0	0	0	0	0	0	0	0	0	0	0	0	0	0	0	0	0	0	0	0	0	0	0	0	0	0	0	0	0	0	0	0	0	0	0	0	0	0
P1	AMOURETTE	0	0	0	0	0	0	0	0	0	0	0	0	0	0	0	0	0	0	0	0	0	0	0	0	0	0	0	0	0	0	0	0	0	0	0	0	0	0	0	0	0	0	0	0	0	0	0	0
P1	AMOUVETE	0	0	0	0	0	0	0	0	0	0	0	0	0	0	0	0	0	0	0	0	0	0	0	0	0	0	0	0	0	0	0	0	0	0	0	0	0	0	0	0	0	0	0	0	0	0	0	0
P1	AMPHOUS	0	2	0	0	0	0	1	0	0	0	0	0	0	0	0	0	0	0	0	0	0	0	0	0	0	0	0	0	0	0	0	0	0	0	0	0	0	0	0	0	0	0	0	0	0	0	0	0
P1	AMPHOUX	0	89	12	39	0	1	0	0	0	0	0	0	0	0	0	0	0	0	0	0	0	0	0	0	0	0	0	0	0	2	0	0	0	0	0	0	0	0	0	0	1	0	0	0	0	0	0	0
P1	AMPHOUXNE	0	0	0	0	0	0	0	0	0	0	0	0	0	0	0	0	0	0	0	0	0	0	0	0	0	0	0	0	0	0	0	0	0	0	0	0	0	0	0	0	0	0	0	0	0	0	0	0
P1	ANDIBERT	0	0	0	0	0	0	0	0	0	0	0	0	0	0	0	0	0	0	0	0	0	0	0	0	0	0	0	0	0	0	0	0	0	0	0	0	0	0	0	0	0	0	0	0	0	0	0	0
P1	ANDRE	0	362	92	10	0	18	37	5	2	0	6	1	0	0	0	0	10	0	0	0	0	0	0	0	0	0	0	0	0	4	0	0	0	0	0	0	0	19	0	20	0	0	1	0	0	0	0	0
P1	ANDREE	0	1	0	0	0	0	1	0	0	0	0	0	0	0	0	0	0	0	0	0	0	0	0	0	0	0	0	0	0	0	0	0	0	0	0	0	0	0	0	0	0	0	0	0	0	0	0	0
P1	ANDRETTE	0	4	0	0	0	1	0	0	0	0	0	0	0	0	0	0	0	0	0	0	0	0	0	0	0	0	0	0	0	0	0	0	0	0	0	1	0	0	0	1	0	0	0	0	0	0	0	0
P1	ANDRIAN	0	0	0	0	0	0	0	0	0	0	0	0	0	0	0	0	0	0	0	0	0	0	0	0	0	0	0	0	0	0	0	0	0	0	0	0	0	0	0	0	0	0	0	0	0	0	0	0
P1	ANDRIEU	0	0	0	0	0	0	0	0	0	0	0	0	0	0	0	0	0	0	0	0	0	0	0	0	0	0	0	0	0	0	0	0	0	0	0	0	0	0	0	0	0	0	0	0	0	0	0	0
P1	ANDRIGUE	1	1	0	0	0	0	0	0	0	0	0	0	0	0	0	0	0	0	0	0	0	0	0	0	0	0	0	0	0	0	0	0	0	0	0	0	0	0	0	0	0	0	0	0	0	0	0	0
P1	ANDRONE	0	0	0	0	0	0	0	0	0	0	0	0	0	0	0	0	0	0	0	0	0	0	0	0	0	0	0	0	0	0	0	0	0	0	0	0	0	0	0	0	0	0	0	0	0	0	0	0
P1	ANEZIN	0	6	1	0	0	0	0	0	0	0	0	0	0	0	0	0	0	0	0	0	0	0	0	0	0	0	0	0	0	0	0	0	0	0	0	0	0	0	0	0	0	0	0	0	0	0	0	0
P1	ANFOUX	0	5	0	2	0	0	1	0	0	0	0	0	0	0	0	0	0	0	0	0	0	0	0	0	0	0	0	0	0	1	0	0	0	0	0	0	0	0	0	0	0	0	0	0	0	0	0	0
P1	ANGE	0	4	2	0	0	0	0	0	0	0	0	0	0	0	0	0	0	0	0	0	0	0	0	0	0	0	0	0	0	0	0	0	0	0	0	0	0	0	0	1	0	0	0	0	0	0	0	0
P1	ANGLADE	1	2	0	0	0	0	0	0	0	0	0	0	0	0	0	0	0	0	0	0	0	0	0	0	0	0	0	0	0	0	0	0	0	0	0	0	0	0	0	0	0	0	0	0	0	0	0	0
P1	ANGLESE	1	1	0	0	0	0	0	0	0	0	0	0	0	0	0	0	0	0	0	0	0	0	0	0	0	0	0	0	0	0	0	0	0	0	0	0	0	0	0	0	0	0	0	0	0	0	0	0
P1	ANGLESI	0	9	1	0	0	0	0	0	0	0	0	0	0	0	0	0	0	0	0	0	0	0	0	0	0	0	0	0	0	0	0	0	0	0	0	0	0	0	0	0	0	0	0	0	0	0	0	0
P1	ANGLESY	0	95	1	0	0	0	0	0	71	0	0	0	0	0	0	0	0	0	0	0	0	0	0	0	0	0	0	0	0	0	0	0	0	0	0	0	0	0	0	0	0	0	0	0	0	0	0	0
P1	ANGLEZY	1	1	0	0	0	0	0	0	0	0	0	0	0	0	0	0	0	0	0	0	0	0	0	0	0	0	0	0	0	0	0	0	0	0	0	0	0	0	0	0	0	0	0	0	0	0	0	0
P1	ANIEHL	0	0	0	0	0	0	0	0	0	0	0	0	0	0	0	0	0	0	0	0	0	0	0	0	0	0	0	0	0	0	0	0	0	0	0	0	0	0	0	0	0	0	0	0	0	0	0	0
P1	ANSELME	0	11	7	0	0	0	0	0	0	0	0	0	0	0	0	0	0	0	0	0	0	0	0	0	0	0	0	0	0	0	0	0	0	0	0	0	0	0	0	0	0	0	0	0	0	0	0	0
P1	ANTEAUME	0	10	0	0	0	10	0	0	0	0	0	0	0	0	0	0	0	0	0	0	0	0	0	0	0	0	0	0	0	0	0	0	0	0	0	0	0	0	0	0	0	0	0	0	0	0	0	0
P1	ANTELME	0	2	0	0	0	1	0	0	0	0	0	0	0	0	0	0	0	0	0	0	0	0	0	0	0	0	0	0	0	0	0	0	0	0	0	0	0	0	0	0	0	0	0	0	0	0	0	0
P1	ANTEOUME	0	0	0	0	0	0	0	0	0	0	0	0	0	0	0	0	0	0	0	0	0	0	0	0	0	0	0	0	0	0	0	0	0	0	0	0	0	0	0	0	0	0	0	0	0	0	0	0
P1	ANTHELME	1	1	0	0	0	0	0	0	0	0	0	0	0	0	0	0	0	0	0	0	0	0	0	0	0	0	0	0	0	0	0	0	0	0	0	0	0	0	0	0	0	0	0	0	0	0	0	0
P1	ANTHOINE	0	10	0	0	0	0	0	0	0	0	0	0	0	0	0	0	0	0	0	0	0	0	0	0	0	0	0	0	0	0	0	0	0	0	0	0	0	0	0	0	0	0	0	0	0	0	0	0
P1	ANTOINE	0	93	3	0	0	0	1	0	0	0	0	0	0	0	0	0	0	0	0	0	0	0	0	0	0	0	0	1	0	2	0	0	0	0	0	0	0	0	0	0	0	0	0	0	0	0	0	0
P1	ANTOUR	0	0	0	0	0	0	0	0	0	0	0	0	0	0	0	0	0	0	0	0	0	0	0	0	0	0	0	0	0	0	0	0	0	0	0	0	0	0	0	0	0	0	0	0	0	0	0	0
P1	ANTROUENE	0	0	0	0	0	0	0	0	0	0	0	0	0	0	0	0	0	0	0	0	0	0	0	0	0	0	0	0	0	0	0	0	0	0	0	0	0	0	0	0	0	0	0	0	0	0	0	0
P1	ARAMON	1	1	0	0	0	0	0	0	0	0	0	0	0	0	0	0	0	0	0	0	0	0	0	0	0	0	0	0	0	0	0	0	0	0	0	0	0	0	0	0	0	0	0	0	0	0	0	0
P1	ARBAUD	0	51	12	0	0	0	0	0	0	0	0	0	0	0	0	0	0	0	0	0	0	0	0	0	0	0	0	0	0	9	0	0	0	0	0	0	0	0	0	0	0	0	0	0	0	0	0	0
P1	ARCHIF	1	1	0	0	0	0	0	0	0	0	0	0	0	0	0	0	0	0	0	0	0	0	0	0	0	0	0	0	0	0	0	0	0	0	0	0	0	0	0	0	0	0	0	0	0	0	0	0
P1	ARCHINAR	0	0	0	0	0	0	0	0	0	0	0	0	0	0	0	0	0	0	0	0	0	0	0	0	0	0	0	0	0	0	0	0	0	0	0	0	0	0	0	0	0	0	0	0	0	0	0	0
P1	ARCHINAT	0	0	0	0	0	0	0	0	0	0	0	0	0	0	0	0	0	0	0	0	0	0	0	0	0	0	0	0	0	0	0	0	0	0	0	0	0	0	0	0	0	0	0	0	0	0	0	0
P1	ARDISON	1	1	0	0	0	0	0	0	0	0	0	0	0	0	0	0	0	0	0	0	0	0	0	0	0	0	0	0	0	0	0	0	0	0	0	0	0	0	0	0	0	0	0	0	0	0	0	0
P1	ARDISSON	0	15	4	0	0	0	0	0	0	0	0	0	0	0	0	0	0	0	0	0	0	0	0	0	0	0	0	0	0	1	0	0	0	0	0	0	0	0	0	0	0	0	0	0	0	0	0	0
P1	ARENE	0	69	2	0	0	7	0	0	0	0	0	0	0	0	0	0	0	0	0	0	0	0	0	0	0	0	0	0	0	1	0	0	0	0	0	0	0	0	0	0	0	0	0	0	0	2	0	0
P1	ARGEINE	1	1	0	0	0	0	0	0	0	0	0	0	0	0	0	0	0	0	0	0	0	0	0	0	0	0	0	0	0	0	0	0	0	0	0	0	0	0	0	0	0	0	0	0	0	0	0	0
P1	ARGEME	0	39	0	0	0	0	0	0	0	0	0	0	0	0	0	0	0	0	0	0	0	0	0	0	0	0	0	5	0	0	0	0	0	0	0	0	0	0	0	0	0	0	0	0	0	0	0	0
P1	ARGENE	1	1	0	0	0	0	0	0	0	0	0	0	0	0	0	0	0	0	0	0	0	0	0	0	0	0	0	0	0	0	0	0	0	0	0	0	0	0	0	0	0	0	0	0	0	0	0	0
P1	ARGENTIN	0	2	2	0	0	0	0	0	0	0	0	0	0	0	0	0	0	0	0	0	0	0	0	0	0	0	0	0	0	0	0	0	0	0	0	0	0	0	0	0	0	0	0	0	0	0	0	0
P1	ARLAUD	0	36	15	0	0	0	0	0	0	13	0	0	0	0	0	0	0	0	0	0	0	0	0	0	0	0	0	0	0	0	0	0	0	0	0	0	0	0	0	0	0	0	0	0	0	0	0	0
P1	ARLOT	0	8	0	0	0	0	0	0	0	0	0	0	0	0	0	0	0	0	0	0	0	0	0	0	0	0	0	0	0	0	0	0	0	0	0	0	0	0	0	0	0	0	0	0	0	0	0	0
P1	ARLOTE	0	1	0	0	0	0	0	0	0	0	0	0	0	0	0	0	0	0	0	0	0	0	0	0	0	0	0	0	0	0	0	0	0	0	0	0	0	0	0	0	0	0	0	0	0	0	0	0
P1	ARMAGNE	0	0	0	0	0	0	0	0	0	0	0	0	0	0	0	0	0	0	0	0	0	0	0	0	0	0	0	0	0	0	0	0	0	0	0	0	0	0	0	0	0	0	0	0	0	0	0	0
P1	ARMAGNIER	0	0	0	0	0	0	0	0	0	0	0	0	0	0	0	0	0	0	0	0	0	0	0	0	0	0	0	0	0	0	0	0	0	0	0	0	0	0	0	0	0	0	0	0	0	0	0	0
P1	ARMAINIER	0	0	0	0	0	0	0	0	0	0	0	0	0	0	0	0	0	0	0	0	0	0	0	0	0	0	0	0	0	0	0	0	0	0	0	0	0	0	0	0	0	0	0	0	0	0	0	0
P1	ARMALINE	1	1	0	0	0	0	0	0	0	0	0	0	0	0	0	0	0	0	0	0	0	0	0	0	0	0	0	0	0	0	0	0	0	0	0	0	0	0	0	0	0	0	0	0	0	0	0	0
P1	ARMAN	0	46	4	0	0	0	0	0	0	0	0	0	0	0	0	0	1	0	0	0	0	0	0	0	0	0	0	0	0	0	0	0	0	0	0	0	0	0	0	0	0	0	0	0	0	0	0	0
P1	ARMAND	0	129	29	0	5	0	0	0	0	0	0	0	0	0	0	0	0	0	3	0	0	0	0	0	0	0	0	0	3	0	0	0	0	0	0	4	0	0	0	1	0	0	0	0	0	0	0	0
P1	ARMANDE	0	17	0	0	0	0	0	0	0	0	0	0	0	0	0	0	0	0	0	0	0	0	0	0	0	0	0	0	0	0	0	0	0	0	0	1	0	0	0	0	0	0	0	0	0	0	0	0
P1	ARMANGOLE	0	0	0	0	0	0	0	0	0	0	0	0	0	0	0	0	0	0	0	0	0	0	0	0	0	0	0	0	0	0	0	0	0	0	0	0	0	0	0	0	0	0	0	0	0	0	0	0
P1	ARMANIER	0	0	0	0	0	0	0	0	0	0	0	0	0	0	0	0	0	0	0	0	0	0	0	0	0	0	0	0	0	0	0	0	0	0	0	0	0	0	0	0	0	0	0	0	0	0	0	0
P1	ARMELIN	0	73	25	0	0	2	0	0	0	0	0	0	0	0	0	0	0	0	0	0	0	0	0	0	0	0	0	0	0	0	0	0	0	0	0	0	0	0	1	0	0	0	0	0	0	0	0	0
P1	ARMELINE	0	4	1	0	0	0	0	0	0	0	0	0	0	0	0	0	0	0	0	0	0	0	0	0	0	0	0	0	0	0	0	0	0	0	0	0	0	0	1	0	0	0	0	0	0	0	0	0
P1	ARMET	1	1	0	0	0	0	0	0	0	0	0	0	0	0	0	0	0	0	0	0	0	0	0	0	0	0	0	0	0	0	0	0	0	0	0	0	0	0	0	0	0	0	0	0	0	0	0	0
P1	ARMIEU	0	27	1	0	0	0	0	0	0	0	0	0	0	0	0	0	0	0	0	0	0	0	0	0	0	0	0	0	0	0	0	0	0	18	0	0	0	0	0	0	0	0	0	0	0	0	0	0
P1	ARMIOU	0	15	4	1	0	0	0	0	0	0	0	0	0	0	0	0	0	0	0	0	0	0	0	0	0	0	0	0	0	0	0	0	0	9	0	0	0	0	0	0	0	0	0	0	0	0	0	0
P1	ARMITTE	0	4	1	0	0	0	0	0	0	0	0	0	0	0	0	0	0	0	0	0	0	0	0	0	0	0	0	0	0	0	0	0	0	0	0	0	0	0	0	0	0	0	0	0	0	0	0	0
P1	ARMOND	1	1	0	0	0	0	0	0	0	0	0	0	0	0	0	0	0	0	0	0	0	0	0	0	0	0	0	0	0	0	0	0	0	0	0	0	0	0	0	0	0	0	0	0	0	0	0	0
P1	ARNAUD	0	1091	170	29	5	27	207	0	47	0	0	15	0	0	0	0	16	0	0	0	0	0	0	0	0	0	0	0	1	68	0	0	0	0	0	0	12	24	0	13	1	0	0	0	0	10	7	0
P1	ARNAUDE	0	128	3	0	3	7	37	0	0	0	0	19	0	0	0	0	0	0	0	0	0	0	0	0	0	0	0	0	0	17	0	0	0	0	0	0	0	0	0	3	0	0	0	0	0	0	0	0
P1	ARNAUX	0	0	0	0	0	0	0	0	0	0	0	0	0	0	0	0	0	0	0	0	0	0	0	0	0	0	0	0	0	0	0	0	0	0	0	0	0	0	0	0	0	0	0	0	0	0	0	0
P1	ARNOUD	0	0	0	0	0	0	0	0	0	0	0	0	0	0	0	0	0	0	0	0	0	0	0	0	0	0	0	0	0	0	0	0	0	0	0	0	0	0	0	0	0	0	0	0	0	0	0	0
P1	ARNOUS	0	3	1	1	0	0	0	0	0	0	0	0	0	0	0	0	0	0	0	0	0	0	0	0	0	0	0	0	0	0	0	0	0	0	0	0	0	0	0	1	0	0	0	0	0	0	0	0
P1	ARNOUSE	0	7	4	0	0	0	0	0	0	0	0	1	0	0	0	0	0	0	0	0	0	0	0	0	0	0	0	0	0	0	0	0	0	0	0	0	0	0	0	0	0	0	0	0	0	0	0	0
P1	ARNOUSSE	0	2	0	0	0	0	0	0	0	0	0	0	0	0	0	0	0	0	0	0	0	0	0	0	0	0	0	0	0	0	0	0	0	0	0	0	0	0	0	0	0	0	0	0	0	0	0	0
P1	ARNOUX	0	164	9	1	0	8	13	0	2	0	0	8	0	0	0	0	6	0	0	0	0	0	0	0	0	0	0	1	0	21	0	0	0	0	0	0	0	0	0	5	0	0	0	0	0	1	0	0
P1	ARON	0	10	1	0	0	0	0	0	0	0	0	0	0	0	0	0	0	0	0	0	0	0	0	0	0	0	0	0	0	0	0	0	0	9	0	0	0	0	0	0	0	0	0	0	0	0	0	0
P1	ARRIANT	1	1	0	0	0	0	0	0	0	0	0	0	0	0	0	0	0	0	0	0	0	0	0	0	0	0	0	0	0	0	0	0	0	0	0	0	0	0	0	0	0	0	0	0	0	0	0	0
P1	ARSALLINE	1	1	0	0	0	0	0	0	0	0	0	0	0	0	0	0	0	0	0	0	0	0	0	0	0	0	0	0	0	0	0	0	0	0	0	0	0	0	0	0	0	0	0	0	0	0	0	0
P1	ARTAU	0	1	0	0	0	0	0	0	0	0	0	0	0	0	0	0	0	0	0	0	0	0	0	0	0	0	0	0	0	0	0	0	0	0	0	0	0	0	0	0	0	0	0	0	0	0	0	0
P1	ARTAUD	0	135	19	0	3	17	0	0	0	0	4	0	0	0	0	0	0	0	0	0	0	0	0	0	0	0	0	0	4	0	9	0	0	22	0	1	3	0	1	0	0	0	0	0	0	0	3	0
P1	ARTFELE	1	1	0	0	0	0	0	0	0	0	0	0	0	0	0	0	0	0	0	0	0	0	0	0	0	0	0	0	0	0	0	0	0	0	0	0	0	0	0	0	0	0	0	0	0	0	0	0
P1	ARTIS	0	0	0	0	0	0	0	0	0	0	0	0	0	0	0	0	0	0	0	0	0	0	0	0	0	0	0	0	0	0	0	0	0	0	0	0	0	0	0	0	0	0	0	0	0	0	0	0
P1	ASGENLI	0	0	0	0	0	0	0	0	0	0	0	0	0	0	0	0	0	0	0	0	0	0	0	0	0	0	0	0	0	0	0	0	0	0	0	0	0	0	0	0	0	0	0	0	0	0	0	0
P1	ASOUSE	1	1	0	0	0	0	0	0	0	0	0	0	0	0	0	0	0	0	0	0	0	0	0	0	0	0	0	0	0	0	0	0	0	0	0	0	0	0	0	0	0	0	0	0	0	0	0	0
P1	ASSOU	1	2	0	0	0	0	0	0	0	0	0	0	0	0	0	0	0	0	0	0	0	0	0	0	0	0	0	0	0	0	0	0	0	0	0	0	0	0	0	0	0	0	0	0	0	0	0	0
P1	ASSOUS	1	1	0	0	0	0	0	0	0	0	0	0	0	0	0	0	0	0	0	0	0	0	0	0	0	0	0	0	0	0	0	0	0	0	0	0	0	0	0	0	0	0	0	0	0	0	0	0
P1	ASSOUSE	1	1	0	0	0	0	0	0	0	0	0	0	0	0	0	0	0	0	0	0	0	0	0	0	0	0	0	0	0	0	0	0	0	0	0	0	0	0	0	0	0	0	0	0	0	0	0	0
P1	ASSOUSTE	1	1	0	0	0	0	0	0	0	0	0	0	0	0	0	0	0	0	0	0	0	0	0	0	0	0	0	0	0	0	0	0	0	0	0	0	0	0	0	0	0	0	0	0	0	0	0	0
P1	ASTIER	0	91	15	0	4	0	0	0	0	0	0	2	0	0	0	0	2	0	0	0	0	0	0	0	0	0	0	0	1	0	16	0	0	0	0	2	2	1	0	0	0	0	2	0	0	13	0	0
P1	ASTIS	0	0	0	0	0	0	0	0	0	0	0	0	0	0	0	0	0	0	0	0	0	0	0	0	0	0	0	0	0	0	0	0	0	0	0	0	0	0	0	0	0	0	0	0	0	0	0	0
P1	ASTOIN	0	3	3	0	0	0	0	0	0	0	0	0	0	0	0	0	0	0	0	0	0	0	0	0	0	0	0	0	0	0	0	0	0	0	0	0	0	0	0	0	0	0	0	0	0	0	0	0
P1	ASTOUIN	0	17	7	0	0	0	0	0	0	0	0	0	0	0	0	0	0	0	0	0	0	0	0	0	0	0	0	0	0	0	0	0	0	0	0	0	0	0	0	0	0	0	0	0	0	0	0	0
P1	ASTRINE	1	3	0	0	0	0	0	0	0	0	0	0	0	0	0	0	0	0	0	0	0	0	0	0	0	0	0	0	0	0	0	0	0	0	0	0	0	0	0	0	0	0	0	0	0	0	0	0
P1	ATENOUX	0	10	1	0	0	0	0	0	0	0	4	0	0	0	0	0	0	0	0	0	0	0	0	0	0	0	0	0	0	0	0	0	0	0	0	0	0	0	0	0	1	0	0	0	0	0	0	0
P1	AUBER	0	5	0	0	0	0	0	0	0	0	0	0	0	0	0	0	0	0	0	0	0	0	0	0	0	0	0	0	0	0	0	0	0	0	0	0	0	0	0	0	0	0	0	0	0	0	0	0
P1	AUBERG	0	0	0	0	0	0	0	0	0	0	0	0	0	0	0	0	0	0	0	0	0	0	0	0	0	0	0	0	0	0	0	0	0	0	0	0	0	0	0	0	0	0	0	0	0	0	0	0
P1	AUBERGI	0	0	0	0	0	0	0	0	0	0	0	0	0	0	0	0	0	0	0	0	0	0	0	0	0	0	0	0	0	0	0	0	0	0	0	0	0	0	0	0	0	0	0	0	0	0	0	0
P1	AUBERGIER	0	7	2	0	0	0	0	0	0	0	0	0	0	0	0	0	0	0	0	0	0	0	0	0	0	0	0	0	0	0	0	0	0	0	0	0	0	3	0	0	0	0	0	0	0	0	0	0
P1	AUBERGIERE	1	1	0	0	0	0	0	0	0	0	0	0	0	0	0	0	0	0	0	0	0	0	0	0	0	0	0	0	0	0	0	0	0	0	0	0	0	0	0	0	0	0	0	0	0	0	0	0
P1	AUBERT	0	685	85	0	5	8	11	0	27	0	1	4	0	0	0	0	0	0	9	0	0	0	0	0	0	0	0	10	82	39	0	0	0	5	0	0	18	94	9	24	8	6	0	0	0	16	4	0
P1	AUBERTE	0	52	0	0	2	0	3	0	0	0	0	9	0	0	0	0	0	0	1	0	0	0	0	0	0	0	0	0	0	10	0	0	0	0	0	0	0	0	0	6	1	0	0	0	0	0	0	0
P1	AUBILLON	0	3	1	0	0	0	0	0	0	0	0	0	0	0	0	0	0	0	0	0	0	0	0	0	0	0	0	0	0	0	0	0	0	0	0	0	0	0	0	0	0	0	0	0	0	0	0	0
P1	AUBIN	0	49	17	0	0	0	0	0	0	0	0	0	0	0	0	0	0	0	0	0	0	0	0	0	0	0	0	0	0	13	0	0	0	0	0	0	0	0	0	0	0	0	0	0	0	0	0	0
P1	AUBINE	0	5	0	0	0	0	0	0	0	0	0	0	0	0	0	0	0	0	0	0	0	0	0	0	0	0	0	0	0	3	0	0	0	0	0	0	0	0	0	0	0	0	0	0	0	0	0	0
P1	AUBION	0	5	0	0	0	0	0	0	0	0	0	0	0	0	0	0	0	0	0	0	0	0	0	0	0	0	0	0	0	0	0	0	0	0	0	0	0	0	0	0	0	0	0	0	0	0	0	0
P1	AUBRAN	0	92	12	0	0	0	0	0	0	0	0	0	0	0	0	0	0	0	0	0	0	0	0	0	0	0	0	0	0	0	0	0	0	0	0	0	0	0	0	0	0	0	0	0	0	3	0	0
P1	AUBRAND	0	3	0	0	0	0	0	0	0	0	0	0	0	0	0	0	0	0	0	0	0	0	0	0	0	0	0	0	0	0	0	0	0	0	0	0	0	0	0	0	0	0	0	0	0	0	0	0
P1	AUBRANE	1	3	0	0	0	0	0	0	0	0	0	0	0	0	0	0	0	0	0	0	0	0	0	0	0	0	0	0	0	0	0	0	0	0	0	0	0	0	0	0	0	0	0	0	0	0	0	0
P1	AUBRANT	1	1	0	0	0	0	0	0	0	0	0	0	0	0	0	0	0	0	0	0	0	0	0	0	0	0	0	0	0	0	0	0	0	0	0	0	0	0	0	0	0	0	0	0	0	0	0	0
P1	AUBRE	1	1	0	0	0	0	0	0	0	0	0	0	0	0	0	0	0	0	0	0	0	0	0	0	0	0	0	0	0	0	0	0	0	0	0	0	0	0	0	0	0	0	0	0	0	0	0	0
P1	AUBRET	1	5	0	0	0	0	0	0	0	0	0	0	0	0	0	0	0	0	0	0	0	0	0	0	0	0	0	0	0	0	0	0	0	0	0	0	0	0	0	0	0	0	0	0	0	0	0	0
P1	AUBRON	0	0	0	0	0	0	0	0	0	0	0	0	0	0	0	0	0	0	0	0	0	0	0	0	0	0	0	0	0	0	0	0	0	0	0	0	0	0	0	0	0	0	0	0	0	0	0	0
P1	AUCANE	0	58	0	0	0	0	0	0	0	0	0	0	0	0	0	0	0	0	0	0	0	0	0	0	0	0	0	0	0	0	0	0	0	0	0	0	0	0	0	0	0	0	0	0	0	0	0	0
P1	AUDAN	0	5	0	0	0	0	0	0	0	0	0	0	0	0	0	0	0	0	0	0	0	0	0	0	0	0	0	0	0	0	0	0	0	0	0	0	0	0	0	0	0	0	0	0	0	0	0	0
P1	AUDIBER	0	2	0	0	0	0	0	0	0	0	0	0	0	0	0	0	0	0	0	0	0	0	0	0	0	0	0	0	0	1	0	0	0	0	0	0	0	0	0	0	0	0	0	0	0	0	0	0
P1	AUDIBERD	0	0	0	0	0	0	0	0	0	0	0	0	0	0	0	0	0	0	0	0	0	0	0	0	0	0	0	0	0	0	0	0	0	0	0	0	0	0	0	0	0	0	0	0	0	0	0	0
P1	AUDIBERT	0	304	52	0	0	0	7	0	0	0	0	0	0	0	0	0	0	0	2	0	0	0	2	0	0	0	0	15	0	28	0	0	0	0	0	0	1	4	0	5	1	2	12	0	0	11	0	0
P1	AUDIBERTE	0	39	1	0	0	0	1	0	0	0	0	0	0	0	0	0	0	0	1	0	0	0	0	0	0	0	0	0	0	8	0	0	0	0	0	0	0	1	0	2	0	0	2	0	0	0	0	0
P1	AUDIER	0	91	25	0	0	3	0	0	0	0	0	0	0	0	0	0	0	0	0	0	0	0	0	0	0	0	0	0	0	0	0	0	0	0	0	0	0	0	0	0	3	0	0	0	0	2	0	0
P1	AUDIERE	0	9	3	0	0	0	0	0	0	0	0	0	0	0	0	0	0	0	0	0	0	0	0	0	0	0	0	0	0	0	0	0	0	0	0	0	0	0	0	0	1	0	0	0	0	0	0	0
P1	AUDIFFRET	0	3	0	0	0	0	0	0	0	0	0	0	0	0	0	0	0	0	0	0	0	0	0	0	0	0	0	0	0	0	0	0	0	0	0	0	0	1	0	0	0	0	0	0	0	0	0	0
P1	AUDIFFRETTE	0	3	0	0	0	0	0	0	0	0	0	0	0	0	0	0	0	0	0	0	0	0	0	0	0	0	0	0	0	0	0	0	0	0	0	0	0	0	0	2	0	0	0	0	0	0	0	0
P1	AUDIFRE	1	1	0	0	0	0	0	0	0	0	0	0	0	0	0	0	0	0	0	0	0	0	0	0	0	0	0	0	0	0	0	0	0	0	0	0	0	0	0	0	0	0	0	0	0	0	0	0
P1	AUDIFRET	0	9	0	0	0	0	0	0	0	0	0	0	0	0	0	0	0	0	0	0	0	0	0	0	0	0	0	0	0	0	0	0	0	0	0	0	0	0	0	2	0	0	0	0	0	0	0	0
P1	AUDIFRETTE	1	1	0	0	0	0	0	0	0	0	0	0	0	0	0	0	0	0	0	0	0	0	0	0	0	0	0	0	0	0	0	0	0	0	0	0	0	0	0	0	0	0	0	0	0	0	0	0
P1	AUDIN	0	12	7	0	0	0	0	0	0	0	0	0	0	0	0	0	0	0	0	0	0	0	0	0	0	0	0	0	0	0	0	0	0	0	0	0	0	0	0	0	0	0	0	0	0	0	0	0
P1	AUDOIN	0	3	0	0	0	0	0	0	0	0	0	0	0	0	0	0	0	0	0	0	0	0	0	0	0	0	0	0	0	0	0	0	0	0	0	0	0	0	0	0	0	0	0	0	0	0	0	0
P1	AUDON	0	52	0	0	0	0	0	0	0	0	0	0	0	0	0	0	0	0	0	0	0	0	0	0	0	0	0	0	0	0	0	0	0	0	0	0	0	0	0	0	0	0	0	0	0	0	0	0
P1	AUDOUINE	0	0	0	0	0	0	0	0	0	0	0	0	0	0	0	0	0	0	0	0	0	0	0	0	0	0	0	0	0	0	0	0	0	0	0	0	0	0	0	0	0	0	0	0	0	0	0	0
P1	AUDOUNE	1	1	0	0	0	0	0	0	0	0	0	0	0	0	0	0	0	0	0	0	0	0	0	0	0	0	0	0	0	0	0	0	0	0	0	0	0	0	0	0	0	0	0	0	0	0	0	0
P1	AUDOYER	0	0	0	0	0	0	0	0	0	0	0	0	0	0	0	0	0	0	0	0	0	0	0	0	0	0	0	0	0	0	0	0	0	0	0	0	0	0	0	0	0	0	0	0	0	0	0	0
P1	AUDRIAN	0	0	0	0	0	0	0	0	0	0	0	0	0	0	0	0	0	0	0	0	0	0	0	0	0	0	0	0	0	0	0	0	0	0	0	0	0	0	0	0	0	0	0	0	0	0	0	0
P1	AUDRIC	0	32	11	0	13	0	0	0	0	0	0	0	0	0	0	0	0	0	0	0	0	0	0	0	0	0	0	0	0	5	0	0	0	0	0	0	0	0	0	0	0	0	0	0	0	0	0	0
P1	AUFAN	0	31	2	0	0	0	0	0	0	0	0	1	0	0	0	0	0	0	0	9	0	0	0	0	0	0	0	0	1	5	0	0	0	0	0	0	2	0	0	0	0	0	0	0	0	0	1	0
P1	AUFANT	1	3	0	0	0	0	0	0	0	0	0	0	0	0	0	0	0	0	0	0	0	0	0	0	0	0	0	0	0	0	0	0	0	0	0	0	0	0	0	0	0	0	0	0	0	0	0	0
P1	AUFFAN	1	1	0	0	0	0	0	0	0	0	0	0	0	0	0	0	0	0	0	0	0	0	0	0	0	0	0	0	0	0	0	0	0	0	0	0	0	0	0	0	0	0	0	0	0	0	0	0
P1	AUFFANT	0	1	0	0	0	1	0	0	0	0	0	0	0	0	0	0	0	0	0	0	0	0	0	0	0	0	0	0	0	0	0	0	0	0	0	0	0	0	0	0	0	0	0	0	0	0	0	0
P1	AUGA	1	1	0	0	0	0	0	0	0	0	0	0	0	0	0	0	0	0	0	0	0	0	0	0	0	0	0	0	0	0	0	0	0	0	0	0	0	0	0	0	0	0	0	0	0	0	0	0
P1	AUGEME	1	1	0	0	0	0	0	0	0	0	0	0	0	0	0	0	0	0	0	0	0	0	0	0	0	0	0	0	0	0	0	0	0	0	0	0	0	0	0	0	0	0	0	0	0	0	0	0
P1	AUGIER	0	102	16	0	1	0	0	0	0	0	0	1	0	0	0	0	0	0	1	0	0	0	0	0	0	0	0	0	0	0	1	0	0	0	0	0	0	0	0	5	0	0	0	0	0	0	0	0
P1	AUGIN	1	1	0	0	0	0	0	0	0	0	0	0	0	0	0	0	0	0	0	0	0	0	0	0	0	0	0	0	0	0	0	0	0	0	0	0	0	0	0	0	0	0	0	0	0	0	0	0
P1	AUGINE	1	1	0	0	0	0	0	0	0	0	0	0	0	0	0	0	0	0	0	0	0	0	0	0	0	0	0	0	0	0	0	0	0	0	0	0	0	0	0	0	0	0	0	0	0	0	0	0
P1	AUGUSTIN	0	3	2	0	0	0	0	0	0	0	0	0	0	0	0	0	0	0	0	0	0	0	0	0	0	0	0	0	0	1	0	0	0	0	0	0	0	0	0	0	0	0	0	0	0	0	0	0
P1	AULIVIERE	1	1	0	0	0	0	0	0	0	0	0	0	0	0	0	0	0	0	0	0	0	0	0	0	0	0	0	0	0	0	0	0	0	0	0	0	0	0	0	0	0	0	0	0	0	0	0	0
P1	AUNET	1	1	0	0	0	0	0	0	0	0	0	0	0	0	0	0	0	0	0	0	0	0	0	0	0	0	0	0	0	0	0	0	0	0	0	0	0	0	0	0	0	0	0	0	0	0	0	0
P1	AUPHAN	0	28	4	0	0	0	0	0	2	0	0	0	0	0	0	0	0	0	0	0	0	0	0	0	0	0	0	0	0	1	0	0	0	0	0	0	1	0	0	0	0	0	0	0	0	0	0	0
P1	AUPHANT	0	16	1	0	0	4	0	0	0	0	0	0	0	0	0	0	0	0	0	0	0	0	0	0	0	0	0	0	0	0	0	0	0	0	0	0	0	0	0	0	0	0	0	0	0	0	0	0
P1	AUPHANTE	1	1	0	0	0	0	0	0	0	0	0	0	0	0	0	0	0	0	0	0	0	0	0	0	0	0	0	0	0	0	0	0	0	0	0	0	0	0	0	0	0	0	0	0	0	0	0	0
P1	AURANIER	0	0	0	0	0	0	0	0	0	0	0	0	0	0	0	0	0	0	0	0	0	0	0	0	0	0	0	0	0	0	0	0	0	0	0	0	0	0	0	0	0	0	0	0	0	0	0	0
P1	AUREILLET	0	0	0	0	0	0	0	0	0	0	0	0	0	0	0	0	0	0	0	0	0	0	0	0	0	0	0	0	0	0	0	0	0	0	0	0	0	0	0	0	0	0	0	0	0	0	0	0
P1	AURIE	1	1	0	0	0	0	0	0	0	0	0	0	0	0	0	0	0	0	0	0	0	0	0	0	0	0	0	0	0	0	0	0	0	0	0	0	0	0	0	0	0	0	0	0	0	0	0	0
P1	AURIL	0	4	0	0	0	0	0	0	0	0	0	0	0	0	0	0	0	0	0	0	0	0	0	0	0	0	0	0	0	0	0	0	0	0	0	0	0	0	0	0	0	0	0	0	0	0	0	0
P1	AURILLE	1	1	0	0	0	0	0	0	0	0	0	0	0	0	0	0	0	0	0	0	0	0	0	0	0	0	0	0	0	0	0	0	0	0	0	0	0	0	0	0	0	0	0	0	0	0	0	0
P1	AURION	1	1	0	0	0	0	0	0	0	0	0	0	0	0	0	0	0	0	0	0	0	0	0	0	0	0	0	0	0	0	0	0	0	0	0	0	0	0	0	0	0	0	0	0	0	0	0	0
P1	AUSIER	0	0	0	0	0	0	0	0	0	0	0	0	0	0	0	0	0	0	0	0	0	0	0	0	0	0	0	0	0	0	0	0	0	0	0	0	0	0	0	0	0	0	0	0	0	0	0	0
P1	AUSIERE	0	11	0	0	0	0	0	0	2	0	0	0	0	0	0	0	0	0	0	0	0	0	0	0	0	0	0	0	0	0	0	0	0	0	0	0	0	0	0	0	0	0	0	0	0	0	0	0
P1	AUSSET	0	5	4	0	0	0	0	0	0	0	0	0	0	0	0	0	0	0	0	0	0	0	0	0	0	0	0	0	0	0	0	0	0	0	0	0	0	0	0	0	0	0	0	0	0	0	0	0
P1	AUSSIERE	1	1	0	0	0	0	0	0	0	0	0	0	0	0	0	0	0	0	0	0	0	0	0	0	0	0	0	0	0	0	0	0	0	0	0	0	0	0	0	0	0	0	0	0	0	0	0	0
P1	AUTAR	0	11	1	5	0	0	0	0	0	0	0	0	0	0	0	0	0	0	0	0	0	0	0	0	0	0	0	0	0	0	0	0	0	0	0	0	0	0	0	0	0	0	0	0	0	0	0	0
P1	AUTEMAN	0	33	0	0	0	0	4	0	0	0	0	0	0	0	0	0	0	0	0	0	0	0	0	0	0	0	0	0	5	0	2	0	0	0	0	2	0	0	0	1	0	0	0	0	0	0	0	0
P1	AUTEMAND	0	1	0	0	0	0	0	0	0	0	0	0	0	0	0	0	0	0	0	0	0	0	0	0	0	0	0	0	0	0	0	0	0	0	0	0	0	0	0	0	0	0	0	0	0	0	0	0
P1	AUTEMANT	0	2	0	0	0	0	1	0	0	0	0	0	0	0	0	0	0	0	0	0	0	0	0	0	0	0	0	0	0	0	0	0	0	0	0	0	0	0	0	0	0	0	0	0	0	0	0	0
P1	AUTHEMAN	0	122	1	0	0	0	1	0	1	0	0	0	0	0	0	0	0	0	0	1	0	0	0	0	0	0	0	0	1	0	4	0	0	0	0	19	35	0	0	1	0	0	0	0	0	3	0	0
P1	AUTHEMAND	0	6	0	0	0	0	0	0	0	0	0	0	0	0	0	0	0	0	0	0	0	0	0	0	0	0	0	0	0	0	0	0	0	0	0	0	3	0	0	0	0	0	0	0	0	0	0	0
P1	AUTHEMANT	0	3	0	0	0	0	0	0	0	0	0	0	0	0	0	0	0	0	0	0	0	0	0	0	0	0	0	0	0	0	0	0	0	0	0	1	0	0	0	1	0	0	0	0	0	0	0	0
P1	AUTHEMEN	0	0	0	0	0	0	0	0	0	0	0	0	0	0	0	0	0	0	0	0	0	0	0	0	0	0	0	0	0	0	0	0	0	0	0	0	0	0	0	0	0	0	0	0	0	0	0	0
P1	AUTHEMENT	0	0	0	0	0	0	0	0	0	0	0	0	0	0	0	0	0	0	0	0	0	0	0	0	0	0	0	0	0	0	0	0	0	0	0	0	0	0	0	0	0	0	0	0	0	0	0	0
P1	AUTHEMON	0	0	0	0	0	0	0	0	0	0	0	0	0	0	0	0	0	0	0	0	0	0	0	0	0	0	0	0	0	0	0	0	0	0	0	0	0	0	0	0	0	0	0	0	0	0	0	0
P1	AUTHEMONT	1	1	0	0	0	0	0	0	0	0	0	0	0	0	0	0	0	0	0	0	0	0	0	0	0	0	0	0	0	0	0	0	0	0	0	0	0	0	0	0	0	0	0	0	0	0	0	0
P1	AUTIER	0	22	0	0	1	0	12	0	0	0	0	0	0	0	0	0	0	0	0	0	0	0	0	0	0	0	0	0	0	0	0	0	0	0	0	0	0	0	0	0	0	0	0	0	0	0	0	0
P1	AUTRAN	0	22	7	0	0	0	0	0	0	0	0	0	0	0	0	0	0	0	0	0	0	0	0	0	0	0	0	0	0	0	0	0	0	0	0	0	0	0	0	0	0	0	0	0	0	0	0	0
P1	AUTRAND	1	3	0	0	0	0	0	0	0	0	0	0	0	0	0	0	0	0	0	0	0	0	0	0	0	0	0	0	0	0	0	0	0	0	0	0	0	0	0	0	0	0	0	0	0	0	0	0
P1	AUTRANE	1	4	0	0	0	0	0	0	0	0	0	0	0	0	0	0	0	0	0	0	0	0	0	0	0	0	0	0	0	0	0	0	0	0	0	0	0	0	0	0	0	0	0	0	0	0	0	0
P1	AUTRANT	0	0	0	0	0	0	0	0	0	0	0	0	0	0	0	0	0	0	0	0	0	0	0	0	0	0	0	0	0	0	0	0	0	0	0	0	0	0	0	0	0	0	0	0	0	0	0	0
P1	AUTTRAN	0	0	0	0	0	0	0	0	0	0	0	0	0	0	0	0	0	0	0	0	0	0	0	0	0	0	0	0	0	0	0	0	0	0	0	0	0	0	0	0	0	0	0	0	0	0	0	0
P1	AUVET	0	3	3	0	0	0	0	0	0	0	0	0	0	0	0	0	0	0	0	0	0	0	0	0	0	0	0	0	0	0	0	0	0	0	0	0	0	0	0	0	0	0	0	0	0	0	0	0
P1	AUZIER	0	0	0	0	0	0	0	0	0	0	0	0	0	0	0	0	0	0	0	0	0	0	0	0	0	0	0	0	0	0	0	0	0	0	0	0	0	0	0	0	0	0	0	0	0	0	0	0
P1	AUZIERE	0	1	0	0	0	0	0	0	0	0	0	0	0	0	0	0	0	0	0	0	0	0	0	0	0	0	0	0	0	0	0	0	0	0	0	0	0	0	0	0	0	0	0	0	0	0	0	0
P1	AVENE	1	1	0	0	0	0	0	0	0	0	0	0	0	0	0	0	0	0	0	0	0	0	0	0	0	0	0	0	0	0	0	0	0	0	0	0	0	0	0	0	0	0	0	0	0	0	0	0
P1	AVESQUE	0	9	0	0	0	0	0	0	0	0	0	0	0	0	0	0	0	0	0	0	0	0	0	0	0	0	0	0	0	0	0	0	0	0	0	1	0	0	0	0	0	0	0	0	0	0	0	0
P1	AVIA	1	1	0	0	0	0	0	0	0	0	0	0	0	0	0	0	0	0	0	0	0	0	0	0	0	0	0	0	0	0	0	0	0	0	0	0	0	0	0	0	0	0	0	0	0	0	0	0
P1	AVIAT	1	1	0	0	0	0	0	0	0	0	0	0	0	0	0	0	0	0	0	0	0	0	0	0	0	0	0	0	0	0	0	0	0	0	0	0	0	0	0	0	0	0	0	0	0	0	0	0
P1	AVON	0	63	14	0	2	0	0	0	0	0	0	0	0	0	0	0	0	0	0	0	0	0	0	0	0	0	0	0	0	0	0	0	0	2	0	0	0	0	0	0	0	0	11	0	0	0	0	0
P1	AVRIL	0	13	9	0	0	0	0	0	0	0	0	0	0	0	0	0	2	0	0	0	0	0	0	0	0	0	0	0	0	0	0	0	0	0	0	0	0	0	0	0	0	0	0	0	0	0	0	0
P1	AYANEL	0	0	0	0	0	0	0	0	0	0	0	0	0	0	0	0	0	0	0	0	0	0	0	0	0	0	0	0	0	0	0	0	0	0	0	0	0	0	0	0	0	0	0	0	0	0	0	0
P1	AYE	0	7	4	0	0	0	0	0	0	0	0	0	0	0	0	0	0	0	0	0	0	0	0	0	0	0	0	0	0	0	0	0	0	0	0	0	0	0	0	0	0	0	0	0	0	0	0	0
P1	AYES	1	2	0	0	0	0	0	0	0	0	0	0	0	0	0	0	0	0	0	0	0	0	0	0	0	0	0	0	0	0	0	0	0	0	0	0	0	0	0	0	0	0	0	0	0	0	0	0
P1	AYGAIN	0	0	0	0	0	0	0	0	0	0	0	0	0	0	0	0	0	0	0	0	0	0	0	0	0	0	0	0	0	0	0	0	0	0	0	0	0	0	0	0	0	0	0	0	0	0	0	0
P1	AYLAUD	0	5	0	0	0	0	0	0	0	0	0	0	0	0	0	0	0	0	0	0	0	0	0	0	0	0	0	0	0	0	0	0	0	0	0	0	0	0	0	0	0	0	0	0	0	0	0	0
P1	AYLE	0	0	0	0	0	0	0	0	0	0	0	0	0	0	0	0	0	0	0	0	0	0	0	0	0	0	0	0	0	0	0	0	0	0	0	0	0	0	0	0	0	0	0	0	0	0	0	0
P1	AYLLAU	1	1	0	0	0	0	0	0	0	0	0	0	0	0	0	0	0	0	0	0	0	0	0	0	0	0	0	0	0	0	0	0	0	0	0	0	0	0	0	0	0	0	0	0	0	0	0	0
P1	AYLLAUD	0	5	3	0	0	0	2	0	0	0	0	0	0	0	0	0	0	0	0	0	0	0	0	0	0	0	0	0	0	0	0	0	0	0	0	0	0	0	0	0	0	0	0	0	0	0	0	0
P1	AYLLHAUD	0	0	0	0	0	0	0	0	0	0	0	0	0	0	0	0	0	0	0	0	0	0	0	0	0	0	0	0	0	0	0	0	0	0	0	0	0	0	0	0	0	0	0	0	0	0	0	0
P1	AYLOUD	0	0	0	0	0	0	0	0	0	0	0	0	0	0	0	0	0	0	0	0	0	0	0	0	0	0	0	0	0	0	0	0	0	0	0	0	0	0	0	0	0	0	0	0	0	0	0	0
P1	AYMA	0	6	0	0	0	0	0	0	0	0	0	0	0	0	0	0	0	0	0	0	0	0	0	0	0	0	0	0	0	0	0	0	0	0	0	0	0	0	0	0	0	0	0	0	0	0	0	0
P1	AYMAR	0	46	7	0	0	1	0	0	0	0	0	0	0	0	0	0	0	0	0	0	0	0	0	0	0	0	0	0	0	0	0	0	0	0	0	0	0	0	0	0	0	0	0	0	0	0	0	0
P1	AYMARD	0	17	2	0	0	2	0	0	0	0	0	0	0	0	0	0	0	0	0	0	0	0	0	0	0	0	0	0	0	0	0	0	0	0	0	0	2	0	0	0	0	0	0	0	0	0	0	0
P1	AYMAT	0	0	0	0	0	0	0	0	0	0	0	0	0	0	0	0	0	0	0	0	0	0	0	0	0	0	0	0	0	0	0	0	0	0	0	0	0	0	0	0	0	0	0	0	0	0	0	0
P1	AYME	0	36	11	0	0	4	0	0	0	0	0	6	0	0	0	0	0	0	0	0	0	0	0	0	0	0	0	0	0	2	1	0	0	0	0	0	0	0	0	0	0	0	0	0	0	0	0	0
P1	AYNAT	1	1	0	0	0	0	0	0	0	0	0	0	0	0	0	0	0	0	0	0	0	0	0	0	0	0	0	0	0	0	0	0	0	0	0	0	0	0	0	0	0	0	0	0	0	0	0	0
P1	AYNAUD	0	20	0	0	0	0	0	0	0	0	0	0	0	0	0	0	0	0	0	0	0	0	0	0	0	0	0	0	0	0	0	0	0	0	0	0	0	0	0	0	0	0	0	0	0	0	0	0
P1	AYSOIR	1	1	0	0	0	0	0	0	0	0	0	0	0	0	0	0	0	0	0	0	0	0	0	0	0	0	0	0	0	0	0	0	0	0	0	0	0	0	0	0	0	0	0	0	0	0	0	0
P1	AYZEGAU	1	1	0	0	0	0	0	0	0	0	0	0	0	0	0	0	0	0	0	0	0	0	0	0	0	0	0	0	0	0	0	0	0	0	0	0	0	0	0	0	0	0	0	0	0	0	0	0
P1	BAFAUDE	1	1	0	0	0	0	0	0	0	0	0	0	0	0	0	0	0	0	0	0	0	0	0	0	0	0	0	0	0	0	0	0	0	0	0	0	0	0	0	0	0	0	0	0	0	0	0	0
P1	BAGARRI	0	2	1	0	0	0	0	0	0	0	0	0	0	0	0	0	0	0	0	0	0	0	0	0	0	0	0	0	0	1	0	0	0	0	0	0	0	0	0	0	0	0	0	0	0	0	0	0
P1	BAGARY	0	1	0	0	0	0	0	0	0	0	0	0	0	0	0	0	0	0	0	0	0	0	0	0	0	0	0	0	0	0	0	0	0	0	0	0	0	0	0	0	0	0	0	0	0	0	0	0
P1	BAGNE	1	3	0	0	0	0	0	0	0	0	0	0	0	0	0	0	0	0	0	0	0	0	0	0	0	0	0	0	0	0	0	0	0	0	0	0	0	0	0	0	0	0	0	0	0	0	0	0
P1	BAIGNE	1	6	0	0	0	0	0	0	0	0	0	0	0	0	0	0	0	0	0	0	0	0	0	0	0	0	0	0	0	0	0	0	0	0	0	0	0	0	0	0	0	0	0	0	0	0	0	0
P1	BAILE	0	20	5	0	0	0	0	0	0	0	0	0	0	0	0	0	0	0	0	0	0	0	0	0	0	0	0	0	0	2	0	0	0	0	0	0	1	0	0	0	0	0	0	0	0	0	0	0
P1	BAILLE	0	71	12	0	0	0	0	0	0	0	0	0	0	0	0	0	0	0	0	0	0	0	0	0	0	0	0	0	0	1	0	0	0	0	0	0	5	0	0	0	0	0	0	0	0	0	0	0
P1	BAILLIF	0	10	0	0	0	0	0	0	0	0	2	0	0	0	0	0	0	0	0	0	0	0	0	0	0	0	0	0	0	0	0	0	0	0	0	0	0	0	0	0	0	0	0	0	0	0	0	0
P1	BAILLIS	0	0	0	0	0	0	0	0	0	0	0	0	0	0	0	0	0	0	0	0	0	0	0	0	0	0	0	0	0	0	0	0	0	0	0	0	0	0	0	0	0	0	0	0	0	0	0	0
P1	BAILLON	1	1	0	0	0	0	0	0	0	0	0	0	0	0	0	0	0	0	0	0	0	0	0	0	0	0	0	0	0	0	0	0	0	0	0	0	0	0	0	0	0	0	0	0	0	0	0	0
P1	BAILLY	0	6	0	0	0	0	0	0	0	0	0	0	0	0	0	0	0	0	0	0	0	0	0	0	0	0	0	0	0	0	0	0	0	0	0	0	1	0	0	0	0	0	0	0	0	0	0	0
P1	BALIRON	0	0	0	0	0	0	0	0	0	0	0	0	0	0	0	0	0	0	0	0	0	0	0	0	0	0	0	0	0	0	0	0	0	0	0	0	0	0	0	0	0	0	0	0	0	0	0	0
P1	BALISTE	0	0	0	0	0	0	0	0	0	0	0	0	0	0	0	0	0	0	0	0	0	0	0	0	0	0	0	0	0	0	0	0	0	0	0	0	0	0	0	0	0	0	0	0	0	0	0	0
P1	BALLIF	0	0	0	0	0	0	0	0	0	0	0	0	0	0	0	0	0	0	0	0	0	0	0	0	0	0	0	0	0	0	0	0	0	0	0	0	0	0	0	0	0	0	0	0	0	0	0	0
P1	BALLISTE	0	0	0	0	0	0	0	0	0	0	0	0	0	0	0	0	0	0	0	0	0	0	0	0	0	0	0	0	0	0	0	0	0	0	0	0	0	0	0	0	0	0	0	0	0	0	0	0
P1	BALMES	0	0	0	0	0	0	0	0	0	0	0	0	0	0	0	0	0	0	0	0	0	0	0	0	0	0	0	0	0	0	0	0	0	0	0	0	0	0	0	0	0	0	0	0	0	0	0	0
P1	BANCAL	1	1	0	0	0	0	0	0	0	0	0	0	0	0	0	0	0	0	0	0	0	0	0	0	0	0	0	0	0	0	0	0	0	0	0	0	0	0	0	0	0	0	0	0	0	0	0	0
P1	BANQUALE	1	1	0	0	0	0	0	0	0	0	0	0	0	0	0	0	0	0	0	0	0	0	0	0	0	0	0	0	0	0	0	0	0	0	0	0	0	0	0	0	0	0	0	0	0	0	0	0
P1	BAPTISTE	0	8	0	0	0	0	0	0	0	0	0	1	0	0	0	0	0	0	0	0	0	0	0	0	0	0	0	0	0	5	0	0	0	0	0	0	0	1	0	0	0	0	0	0	0	0	0	0
P1	BARAS	0	2	0	0	0	0	0	0	0	0	0	0	0	0	0	0	0	0	0	0	0	0	0	0	0	0	0	0	0	0	0	0	0	0	0	0	0	0	0	0	0	0	0	0	0	0	0	0
P1	BARBARIN	0	10	0	0	0	0	0	0	0	0	0	0	0	0	0	0	0	0	10	0	0	0	0	0	0	0	0	0	0	0	0	0	0	0	0	0	0	0	0	0	0	0	0	0	0	0	0	0
P1	BARBAROU	0	0	0	0	0	0	0	0	0	0	0	0	0	0	0	0	0	0	0	0	0	0	0	0	0	0	0	0	0	0	0	0	0	0	0	0	0	0	0	0	0	0	0	0	0	0	0	0
P1	BARBAROUX	0	102	6	0	0	0	10	0	0	0	0	0	0	0	0	0	0	0	0	0	0	0	0	0	0	0	0	0	0	11	0	0	0	0	0	0	0	0	0	0	0	0	3	0	0	4	0	0
P1	BARBARROUS	0	0	0	0	0	0	0	0	0	0	0	0	0	0	0	0	0	0	0	0	0	0	0	0	0	0	0	0	0	0	0	0	0	0	0	0	0	0	0	0	0	0	0	0	0	0	0	0
P1	BARBE	0	15	0	0	4	0	0	0	0	0	0	0	0	0	0	0	0	0	0	0	0	0	0	0	0	0	0	0	0	4	0	0	0	0	0	0	0	0	0	0	0	0	0	0	0	0	0	0
P1	BARBEROUX	0	24	6	0	0	0	1	0	0	0	0	0	0	0	0	0	0	0	0	0	0	0	0	0	0	0	0	0	0	1	0	0	0	0	0	0	0	0	0	0	0	0	0	0	0	1	0	0
P1	BARBIER	0	97	16	0	0	0	0	0	0	0	0	0	0	0	0	0	1	0	0	0	0	0	0	0	0	0	0	0	0	2	0	0	0	13	0	1	0	0	0	0	0	0	1	0	0	0	0	0
P1	BARBIERE	0	14	0	0	0	0	0	0	0	0	0	0	0	0	0	0	0	0	0	0	0	0	0	0	0	0	0	0	0	1	0	0	0	0	0	0	0	0	0	0	0	0	1	0	0	0	0	0
P1	BARBIERI	0	0	0	0	0	0	0	0	0	0	0	0	0	0	0	0	0	0	0	0	0	0	0	0	0	0	0	0	0	0	0	0	0	0	0	0	0	0	0	0	0	0	0	0	0	0	0	0
P1	BARBOT	0	3	0	0	0	0	0	0	0	0	0	0	0	0	0	0	0	0	0	0	0	0	0	0	0	0	0	0	0	0	0	0	0	0	0	0	0	0	0	0	0	0	0	0	0	0	0	0
P1	BARBOUILLA	1	1	0	0	0	0	0	0	0	0	0	0	0	0	0	0	0	0	0	0	0	0	0	0	0	0	0	0	0	0	0	0	0	0	0	0	0	0	0	0	0	0	0	0	0	0	0	0
P1	BARBOUILLADE	1	1	0	0	0	0	0	0	0	0	0	0	0	0	0	0	0	0	0	0	0	0	0	0	0	0	0	0	0	0	0	0	0	0	0	0	0	0	0	0	0	0	0	0	0	0	0	0
P1	BARBOULLA	1	1	0	0	0	0	0	0	0	0	0	0	0	0	0	0	0	0	0	0	0	0	0	0	0	0	0	0	0	0	0	0	0	0	0	0	0	0	0	0	0	0	0	0	0	0	0	0
P1	BARBOUROUX	1	2	0	0	0	0	0	0	0	0	0	0	0	0	0	0	0	0	0	0	0	0	0	0	0	0	0	0	0	0	0	0	0	0	0	0	0	0	0	0	0	0	0	0	0	0	0	0
P1	BARCELON	1	1	0	0	0	0	0	0	0	0	0	0	0	0	0	0	0	0	0	0	0	0	0	0	0	0	0	0	0	0	0	0	0	0	0	0	0	0	0	0	0	0	0	0	0	0	0	0
P1	BARCILION	1	1	0	0	0	0	0	0	0	0	0	0	0	0	0	0	0	0	0	0	0	0	0	0	0	0	0	0	0	0	0	0	0	0	0	0	0	0	0	0	0	0	0	0	0	0	0	0
P1	BARCILLON	0	16	0	0	0	0	0	0	0	0	0	0	0	0	0	0	0	0	0	0	0	0	0	0	0	0	0	0	0	12	0	0	0	0	0	0	0	0	0	0	0	0	0	0	0	0	0	0
P1	BARCILLONNE	0	4	0	0	0	0	0	0	0	0	0	0	0	0	0	0	0	0	0	0	0	0	0	0	0	0	0	0	0	2	0	0	0	0	0	0	0	0	0	0	0	0	0	0	0	0	0	0
P1	BARCILON	0	6	0	0	0	0	0	0	0	0	0	0	0	0	0	0	0	0	0	0	0	0	0	0	0	0	0	0	0	5	0	0	0	0	0	0	0	0	0	0	0	0	0	0	0	0	0	0
P1	BARCILONE	1	1	0	0	0	0	0	0	0	0	0	0	0	0	0	0	0	0	0	0	0	0	0	0	0	0	0	0	0	0	0	0	0	0	0	0	0	0	0	0	0	0	0	0	0	0	0	0
P1	BARDANECHE	1	1	0	0	0	0	0	0	0	0	0	0	0	0	0	0	0	0	0	0	0	0	0	0	0	0	0	0	0	0	0	0	0	0	0	0	0	0	0	0	0	0	0	0	0	0	0	0
P1	BARDI	1	1	0	0	0	0	0	0	0	0	0	0	0	0	0	0	0	0	0	0	0	0	0	0	0	0	0	0	0	0	0	0	0	0	0	0	0	0	0	0	0	0	0	0	0	0	0	0
P1	BARDIER	1	1	0	0	0	0	0	0	0	0	0	0	0	0	0	0	0	0	0	0	0	0	0	0	0	0	0	0	0	0	0	0	0	0	0	0	0	0	0	0	0	0	0	0	0	0	0	0
P1	BARDIN	1	1	0	0	0	0	0	0	0	0	0	0	0	0	0	0	0	0	0	0	0	0	0	0	0	0	0	0	0	0	0	0	0	0	0	0	0	0	0	0	0	0	0	0	0	0	0	0
P1	BARDISSE	1	1	0	0	0	0	0	0	0	0	0	0	0	0	0	0	0	0	0	0	0	0	0	0	0	0	0	0	0	0	0	0	0	0	0	0	0	0	0	0	0	0	0	0	0	0	0	0
P1	BARDON	0	3	2	0	0	0	0	0	0	0	0	0	0	0	0	0	0	0	0	0	0	0	0	0	0	0	0	0	0	0	0	0	0	0	0	0	0	0	0	0	0	0	0	0	0	0	0	0
P1	BARDOUNENCHE	1	1	0	0	0	0	0	0	0	0	0	0	0	0	0	0	0	0	0	0	0	0	0	0	0	0	0	0	0	0	0	0	0	0	0	0	0	0	0	0	0	0	0	0	0	0	0	0
P1	BAREILLON	0	5	0	0	0	0	0	0	0	0	0	0	0	0	0	0	0	0	0	0	0	0	0	0	0	0	0	0	0	1	0	0	0	0	0	0	0	0	0	0	0	0	0	0	0	0	0	0
P1	BAREILON	0	0	0	0	0	0	0	0	0	0	0	0	0	0	0	0	0	0	0	0	0	0	0	0	0	0	0	0	0	0	0	0	0	0	0	0	0	0	0	0	0	0	0	0	0	0	0	0
P1	BAREL	0	5	0	0	0	0	0	0	0	0	0	0	0	0	0	0	0	0	0	0	0	0	0	0	0	0	0	0	0	0	0	0	0	0	0	0	0	0	0	0	0	0	0	0	0	0	0	0
P1	BARELE	1	1	0	0	0	0	0	0	0	0	0	0	0	0	0	0	0	0	0	0	0	0	0	0	0	0	0	0	0	0	0	0	0	0	0	0	0	0	0	0	0	0	0	0	0	0	0	0
P1	BARELLE	1	2	0	0	0	0	0	0	0	0	0	0	0	0	0	0	0	0	0	0	0	0	0	0	0	0	0	0	0	0	0	0	0	0	0	0	0	0	0	0	0	0	0	0	0	0	0	0
P1	BARENON	1	1	0	0	0	0	0	0	0	0	0	0	0	0	0	0	0	0	0	0	0	0	0	0	0	0	0	0	0	0	0	0	0	0	0	0	0	0	0	0	0	0	0	0	0	0	0	0
P1	BARET	0	176	8	0	0	6	0	0	0	0	0	0	0	0	0	0	0	0	0	0	0	0	0	0	0	0	0	0	0	2	0	0	0	0	0	0	0	0	0	0	0	0	37	0	0	0	0	0
P1	BAREU	1	1	0	0	0	0	0	0	0	0	0	0	0	0	0	0	0	0	0	0	0	0	0	0	0	0	0	0	0	0	0	0	0	0	0	0	0	0	0	0	0	0	0	0	0	0	0	0
P1	BARGE	0	2	1	1	0	0	0	0	0	0	0	0	0	0	0	0	0	0	0	0	0	0	0	0	0	0	0	0	0	0	0	0	0	0	0	0	0	0	0	0	0	0	0	0	0	0	0	0
P1	BARGES	0	57	15	1	0	0	0	0	19	0	0	0	0	0	0	0	0	0	0	0	0	0	0	0	0	0	0	0	0	0	0	0	0	0	0	0	0	0	0	0	0	0	0	0	0	0	0	0
P1	BARGI	0	2	0	2	0	0	0	0	0	0	0	0	0	0	0	0	0	0	0	0	0	0	0	0	0	0	0	0	0	0	0	0	0	0	0	0	0	0	0	0	0	0	0	0	0	0	0	0
P1	BARGIE	0	2	0	0	0	0	0	0	0	0	0	0	0	0	0	0	0	0	0	0	0	0	0	0	0	0	0	0	0	0	0	0	0	0	0	0	0	0	0	0	0	0	0	0	0	0	0	0
P1	BARGIER	0	15	1	2	0	0	0	0	0	0	0	0	0	0	0	0	0	0	0	0	0	0	0	0	0	0	0	0	0	0	0	0	0	0	0	0	0	0	0	0	0	0	0	0	0	0	0	0
P1	BARGIERE	1	1	0	0	0	0	0	0	0	0	0	0	0	0	0	0	0	0	0	0	0	0	0	0	0	0	0	0	0	0	0	0	0	0	0	0	0	0	0	0	0	0	0	0	0	0	0	0
P1	BARJE	0	0	0	0	0	0	0	0	0	0	0	0	0	0	0	0	0	0	0	0	0	0	0	0	0	0	0	0	0	0	0	0	0	0	0	0	0	0	0	0	0	0	0	0	0	0	0	0
P1	BARLATIER	0	20	16	0	0	0	0	0	0	0	0	0	0	0	0	0	0	0	0	0	0	0	0	0	0	0	0	0	0	1	0	0	0	0	0	0	0	0	0	0	0	0	0	0	0	0	0	0
P1	BARLATIERE	1	1	0	0	0	0	0	0	0	0	0	0	0	0	0	0	0	0	0	0	0	0	0	0	0	0	0	0	0	0	0	0	0	0	0	0	0	0	0	0	0	0	0	0	0	0	0	0
P1	BARNA	0	0	0	0	0	0	0	0	0	0	0	0	0	0	0	0	0	0	0	0	0	0	0	0	0	0	0	0	0	0	0	0	0	0	0	0	0	0	0	0	0	0	0	0	0	0	0	0
P1	BARNOUIN	0	6	5	0	0	0	0	0	0	0	0	0	0	0	0	0	0	0	0	0	0	0	0	0	0	0	0	0	0	0	0	0	0	0	0	0	0	0	0	0	0	0	0	0	0	0	0	0
P1	BARON	0	21	2	0	0	0	0	0	1	0	0	0	0	0	0	0	0	0	0	0	0	0	0	0	0	0	0	0	0	2	6	0	0	0	0	0	0	0	0	0	0	0	0	0	0	0	0	0
P1	BARRAL	0	54	5	0	0	0	0	0	0	0	0	0	0	0	0	0	0	0	0	0	0	0	0	0	0	0	0	0	0	0	0	0	0	1	0	0	7	7	0	0	0	0	0	0	0	0	0	0
P1	BARRAS	0	31	16	0	0	0	0	0	0	0	0	0	0	0	0	0	0	0	0	0	0	0	0	0	0	0	0	0	0	0	0	0	0	0	0	0	0	0	0	0	0	0	0	0	0	4	0	0
P1	BARRASSE	0	0	0	0	0	0	0	0	0	0	0	0	0	0	0	0	0	0	0	0	0	0	0	0	0	0	0	0	0	0	0	0	0	0	0	0	0	0	0	0	0	0	0	0	0	0	0	0
P1	BARREAU	0	2	1	0	0	0	0	0	0	0	0	0	0	0	0	0	0	0	0	0	0	0	0	0	0	0	0	0	0	0	0	0	0	0	0	0	0	0	0	0	0	0	0	0	0	0	0	0
P1	BARRET	0	58	1	0	0	0	0	0	0	0	0	0	0	0	0	0	6	0	0	0	0	0	0	0	0	0	0	0	0	0	0	0	0	0	0	0	0	0	0	0	0	0	0	0	0	0	0	0
P1	BARRIERE	0	3	1	0	0	0	0	0	0	0	0	0	0	0	0	0	0	0	0	0	0	0	0	0	0	0	0	0	0	0	0	0	0	0	0	0	0	0	0	0	0	0	0	0	0	0	0	0
P1	BARSCILONE	1	1	0	0	0	0	0	0	0	0	0	0	0	0	0	0	0	0	0	0	0	0	0	0	0	0	0	0	0	0	0	0	0	0	0	0	0	0	0	0	0	0	0	0	0	0	0	0
P1	BARSILON	1	1	0	0	0	0	0	0	0	0	0	0	0	0	0	0	0	0	0	0	0	0	0	0	0	0	0	0	0	0	0	0	0	0	0	0	0	0	0	0	0	0	0	0	0	0	0	0
P1	BARTALAIS	0	0	0	0	0	0	0	0	0	0	0	0	0	0	0	0	0	0	0	0	0	0	0	0	0	0	0	0	0	0	0	0	0	0	0	0	0	0	0	0	0	0	0	0	0	0	0	0
P1	BARTELEMY	1	1	0	0	0	0	0	0	0	0	0	0	0	0	0	0	0	0	0	0	0	0	0	0	0	0	0	0	0	0	0	0	0	0	0	0	0	0	0	0	0	0	0	0	0	0	0	0
P1	BARTHALAIS	0	0	0	0	0	0	0	0	0	0	0	0	0	0	0	0	0	0	0	0	0	0	0	0	0	0	0	0	0	0	0	0	0	0	0	0	0	0	0	0	0	0	0	0	0	0	0	0
P1	BARTHELAIS	0	0	0	0	0	0	0	0	0	0	0	0	0	0	0	0	0	0	0	0	0	0	0	0	0	0	0	0	0	0	0	0	0	0	0	0	0	0	0	0	0	0	0	0	0	0	0	0
P1	BARTHELEMI	0	100	2	56	0	1	0	0	0	0	0	10	0	0	0	0	6	0	0	0	0	0	0	0	0	0	0	0	0	15	0	0	0	0	0	0	0	0	0	0	0	0	1	0	0	0	0	0
P1	BARTHELEMY	0	608	31	33	0	3	89	3	37	0	0	34	0	0	0	0	0	0	0	0	0	0	0	0	0	0	0	0	0	88	0	0	0	0	0	1	1	0	0	0	0	122	6	0	0	0	0	0
P1	BARTHELERMY	1	1	0	0	0	0	0	0	0	0	0	0	0	0	0	0	0	0	0	0	0	0	0	0	0	0	0	0	0	0	0	0	0	0	0	0	0	0	0	0	0	0	0	0	0	0	0	0
P1	BARTHOLIN	0	3	0	0	0	0	0	0	0	0	0	0	0	0	0	0	0	0	0	0	0	0	0	0	0	0	0	0	0	0	0	0	0	0	0	0	0	0	0	0	0	0	0	0	0	0	0	0
P1	BARTHOULIN	0	0	0	0	0	0	0	0	0	0	0	0	0	0	0	0	0	0	0	0	0	0	0	0	0	0	0	0	0	0	0	0	0	0	0	0	0	0	0	0	0	0	0	0	0	0	0	0
P1	BARTOLAIS	0	0	0	0	0	0	0	0	0	0	0	0	0	0	0	0	0	0	0	0	0	0	0	0	0	0	0	0	0	0	0	0	0	0	0	0	0	0	0	0	0	0	0	0	0	0	0	0
P1	BARTOULIN	0	17	0	0	0	0	0	0	0	0	0	0	0	0	0	0	0	0	0	0	0	0	0	0	0	0	0	0	0	0	0	0	0	0	0	0	0	0	0	0	0	0	0	0	0	0	0	0
P1	BARTRANNE	1	1	0	0	0	0	0	0	0	0	0	0	0	0	0	0	0	0	0	0	0	0	0	0	0	0	0	0	0	0	0	0	0	0	0	0	0	0	0	0	0	0	0	0	0	0	0	0
P1	BARTULIN	0	0	0	0	0	0	0	0	0	0	0	0	0	0	0	0	0	0	0	0	0	0	0	0	0	0	0	0	0	0	0	0	0	0	0	0	0	0	0	0	0	0	0	0	0	0	0	0
P1	BASSET	0	15	0	0	0	0	0	0	0	0	0	0	0	0	0	0	0	0	0	0	0	0	0	0	0	0	0	0	0	0	0	0	0	0	0	0	0	0	0	0	0	0	0	0	0	0	0	0
P1	BASSETTE	1	1	0	0	0	0	0	0	0	0	0	0	0	0	0	0	0	0	0	0	0	0	0	0	0	0	0	0	0	0	0	0	0	0	0	0	0	0	0	0	0	0	0	0	0	0	0	0
P1	BASSINET	1	6	0	0	0	0	0	0	0	0	0	0	0	0	0	0	0	0	0	0	0	0	0	0	0	0	0	0	0	0	0	0	0	0	0	0	0	0	0	0	0	0	0	0	0	0	0	0
P1	BASSINETE	1	1	0	0	0	0	0	0	0	0	0	0	0	0	0	0	0	0	0	0	0	0	0	0	0	0	0	0	0	0	0	0	0	0	0	0	0	0	0	0	0	0	0	0	0	0	0	0
P1	BASTALAIS	0	0	0	0	0	0	0	0	0	0	0	0	0	0	0	0	0	0	0	0	0	0	0	0	0	0	0	0	0	0	0	0	0	0	0	0	0	0	0	0	0	0	0	0	0	0	0	0
P1	BASTIDE	0	19	2	0	0	0	0	0	0	0	0	0	0	0	0	0	0	0	0	0	0	0	0	0	0	0	0	0	0	0	0	0	0	0	0	0	0	0	0	0	0	0	0	0	0	0	0	0
P1	BATAMAIS	0	0	0	0	0	0	0	0	0	0	0	0	0	0	0	0	0	0	0	0	0	0	0	0	0	0	0	0	0	0	0	0	0	0	0	0	0	0	0	0	0	0	0	0	0	0	0	0
P1	BATET	0	17	0	0	0	0	0	0	0	0	0	0	0	0	0	0	0	0	0	0	0	0	0	0	0	0	0	0	0	0	0	0	0	0	0	0	0	0	0	0	0	0	0	0	0	0	0	0
P1	BATISTE	1	1	0	0	0	0	0	0	0	0	0	0	0	0	0	0	0	0	0	0	0	0	0	0	0	0	0	0	0	0	0	0	0	0	0	0	0	0	0	0	0	0	0	0	0	0	0	0
P1	BATTE	0	0	0	0	0	0	0	0	0	0	0	0	0	0	0	0	0	0	0	0	0	0	0	0	0	0	0	0	0	0	0	0	0	0	0	0	0	0	0	0	0	0	0	0	0	0	0	0
P1	BAUCET	0	0	0	0	0	0	0	0	0	0	0	0	0	0	0	0	0	0	0	0	0	0	0	0	0	0	0	0	0	0	0	0	0	0	0	0	0	0	0	0	0	0	0	0	0	0	0	0
P1	BAUD	0	18	14	0	0	1	0	0	0	0	0	0	0	0	0	0	0	0	0	0	0	0	0	0	0	0	0	0	0	0	0	0	0	0	0	0	1	0	0	0	0	0	0	0	0	0	0	0
P1	BAUDET	0	13	0	0	0	9	0	0	0	0	0	0	0	0	0	0	0	0	0	0	0	0	0	0	0	0	0	0	0	0	0	0	0	0	0	0	0	0	0	0	0	0	0	0	0	0	0	0
P1	BAUDILHON	0	0	0	0	0	0	0	0	0	0	0	0	0	0	0	0	0	0	0	0	0	0	0	0	0	0	0	0	0	0	0	0	0	0	0	0	0	0	0	0	0	0	0	0	0	0	0	0
P1	BAUDILLON	0	25	0	0	0	0	0	0	0	0	0	0	0	0	0	0	0	0	0	0	0	0	0	0	0	0	0	0	0	0	0	0	0	0	0	0	0	0	0	0	0	0	0	0	0	0	0	0
P1	BAUDILLONE	1	2	0	0	0	0	0	0	0	0	0	0	0	0	0	0	0	0	0	0	0	0	0	0	0	0	0	0	0	0	0	0	0	0	0	0	0	0	0	0	0	0	0	0	0	0	0	0
P1	BAUDILLONNE	0	0	0	0	0	0	0	0	0	0	0	0	0	0	0	0	0	0	0	0	0	0	0	0	0	0	0	0	0	0	0	0	0	0	0	0	0	0	0	0	0	0	0	0	0	0	0	0
P1	BAUDILON	1	2	0	0	0	0	0	0	0	0	0	0	0	0	0	0	0	0	0	0	0	0	0	0	0	0	0	0	0	0	0	0	0	0	0	0	0	0	0	0	0	0	0	0	0	0	0	0
P1	BAUDIN	0	138	19	31	0	3	35	0	0	0	0	0	0	0	0	0	3	0	0	0	0	0	0	0	0	0	0	0	0	4	0	0	0	0	0	0	0	0	0	19	0	0	0	0	0	0	0	0
P1	BAUDIUM	0	0	0	0	0	0	0	0	0	0	0	0	0	0	0	0	0	0	0	0	0	0	0	0	0	0	0	0	0	0	0	0	0	0	0	0	0	0	0	0	0	0	0	0	0	0	0	0
P1	BAUDOIR	0	0	0	0	0	0	0	0	0	0	0	0	0	0	0	0	0	0	0	0	0	0	0	0	0	0	0	0	0	0	0	0	0	0	0	0	0	0	0	0	0	0	0	0	0	0	0	0
P1	BAUDON	0	1	0	0	0	0	0	0	0	0	0	0	0	0	0	0	0	0	0	0	0	0	0	0	0	0	0	0	0	0	0	0	0	0	0	0	0	0	0	0	0	0	0	0	0	0	0	0
P1	BAUDOUAR	0	1	0	0	0	0	0	0	0	0	0	0	0	0	0	0	1	0	0	0	0	0	0	0	0	0	0	0	0	0	0	0	0	0	0	0	0	0	0	0	0	0	0	0	0	0	0	0
P1	BAUMASSE	1	1	0	0	0	0	0	0	0	0	0	0	0	0	0	0	0	0	0	0	0	0	0	0	0	0	0	0	0	0	0	0	0	0	0	0	0	0	0	0	0	0	0	0	0	0	0	0
P1	BAUMIER	0	17	0	0	0	0	14	0	0	0	0	0	0	0	0	0	0	0	0	0	0	0	2	0	0	0	0	0	0	0	0	0	0	0	0	0	0	0	0	0	0	0	0	0	0	0	0	0
P1	BAUMON	0	9	0	0	0	0	6	0	0	0	0	0	0	0	0	0	0	0	0	0	0	0	0	0	0	0	0	0	0	0	0	0	0	0	0	0	0	0	0	0	0	0	0	0	0	0	0	0
P1	BAUMOND	0	4	0	0	0	0	2	0	0	0	0	0	0	0	0	0	0	0	0	0	0	0	0	0	0	0	0	0	0	0	0	0	0	0	0	0	0	0	0	0	0	0	0	0	0	0	0	0
P1	BAUMONE	0	5	0	0	0	1	1	0	0	0	0	0	0	0	0	0	0	0	0	0	0	0	0	0	0	0	0	0	0	0	0	0	0	0	0	0	0	0	0	0	0	0	0	0	0	0	0	0
P1	BAUSAN	0	0	0	0	0	0	0	0	0	0	0	0	0	0	0	0	0	0	0	0	0	0	0	0	0	0	0	0	0	0	0	0	0	0	0	0	0	0	0	0	0	0	0	0	0	0	0	0
P1	BAUSSAN	0	17	2	0	0	0	0	0	0	0	0	0	0	0	0	0	0	0	4	0	0	0	0	0	0	0	0	0	0	0	0	0	0	0	0	0	0	0	0	0	0	0	0	0	0	0	0	0
P1	BAUSSANCQ	0	0	0	0	0	0	0	0	0	0	0	0	0	0	0	0	0	0	0	0	0	0	0	0	0	0	0	0	0	0	0	0	0	0	0	0	0	0	0	0	0	0	0	0	0	0	0	0
P1	BAUSSET	0	19	0	0	0	0	7	0	2	0	0	0	0	0	0	0	0	0	0	0	0	0	0	0	0	0	0	0	0	0	0	0	0	0	0	0	0	0	0	0	0	0	0	0	0	0	0	0
P1	BAUZAN	0	2	0	0	0	0	0	0	0	0	0	0	0	0	0	0	0	0	0	0	0	0	0	0	0	0	0	0	0	0	0	0	0	0	0	0	0	0	0	0	0	0	0	0	0	0	0	0
P1	BAVEILLON	1	1	0	0	0	0	0	0	0	0	0	0	0	0	0	0	0	0	0	0	0	0	0	0	0	0	0	0	0	0	0	0	0	0	0	0	0	0	0	0	0	0	0	0	0	0	0	0
P1	BAYLE	0	21	5	0	0	0	0	0	0	0	0	0	0	0	0	0	1	0	0	0	0	0	0	0	0	0	0	0	0	3	0	0	0	0	0	0	0	0	0	0	0	0	0	0	0	0	0	0
P1	BAYNE	0	0	0	0	0	0	0	0	0	0	0	0	0	0	0	0	0	0	0	0	0	0	0	0	0	0	0	0	0	0	0	0	0	0	0	0	0	0	0	0	0	0	0	0	0	0	0	0
P1	BAYOL	0	27	8	0	0	0	0	0	0	0	0	0	0	0	0	0	0	0	0	0	0	0	0	0	0	0	0	0	1	0	0	0	0	0	0	0	7	0	0	0	0	0	0	0	0	0	2	0
P1	BAYON	0	25	8	0	0	0	0	0	0	0	0	0	0	0	0	0	0	0	0	0	0	0	0	0	0	0	0	0	0	0	0	0	0	0	0	0	0	0	0	0	0	0	0	0	0	0	0	0
P1	BEATRIX	0	0	0	0	0	0	0	0	0	0	0	0	0	0	0	0	0	0	0	0	0	0	0	0	0	0	0	0	0	0	0	0	0	0	0	0	0	0	0	0	0	0	0	0	0	0	0	0
P1	BEAUDIN	0	32	14	3	0	0	1	0	0	0	0	0	0	0	0	0	13	0	0	0	0	0	0	0	0	0	0	0	0	0	0	0	0	0	0	0	0	0	0	0	0	0	0	0	0	0	0	0
P1	BEAUMIER	0	6	0	0	0	0	6	0	0	0	0	0	0	0	0	0	0	0	0	0	0	0	0	0	0	0	0	0	0	0	0	0	0	0	0	0	0	0	0	0	0	0	0	0	0	0	0	0
P1	BEAUMON	0	57	0	0	0	0	25	0	0	0	0	0	0	0	0	0	0	0	0	0	0	0	0	0	0	0	0	0	0	0	0	0	0	0	0	0	0	0	0	0	0	0	0	0	0	0	0	0
P1	BEAUMOND	0	57	1	0	0	0	12	0	0	0	0	0	0	0	0	0	0	0	0	0	0	0	0	0	0	0	0	0	0	0	0	0	0	0	0	0	0	2	0	0	0	0	0	0	0	0	0	0
P1	BEAUMONE	0	27	0	0	0	0	13	0	0	0	0	0	0	0	0	0	0	0	0	0	0	0	0	0	0	0	0	0	0	0	0	0	0	0	0	0	0	0	0	0	0	0	0	0	0	0	0	0
P1	BEAUMONNE	1	2	0	0	0	0	0	0	0	0	0	0	0	0	0	0	0	0	0	0	0	0	0	0	0	0	0	0	0	0	0	0	0	0	0	0	0	0	0	0	0	0	0	0	0	0	0	0
P1	BEAUMONT	0	19	1	0	0	0	0	0	0	0	0	0	0	0	0	0	0	0	0	0	0	0	0	0	0	0	0	0	0	0	0	0	0	0	0	0	0	9	0	0	0	0	0	0	0	0	0	0
P1	BEAUSAN	1	2	0	0	0	0	0	0	0	0	0	0	0	0	0	0	0	0	0	0	0	0	0	0	0	0	0	0	0	0	0	0	0	0	0	0	0	0	0	0	0	0	0	0	0	0	0	0
P1	BEAUSSAN	1	2	0	0	0	0	0	0	0	0	0	0	0	0	0	0	0	0	0	0	0	0	0	0	0	0	0	0	0	0	0	0	0	0	0	0	0	0	0	0	0	0	0	0	0	0	0	0
P1	BEAUSSIER	0	5	0	0	0	0	0	0	0	0	0	0	0	0	0	0	0	0	0	0	0	0	0	0	0	0	0	0	0	4	0	0	0	0	0	0	0	0	0	0	0	0	0	0	0	0	0	0
P1	BEAUX	0	0	0	0	0	0	0	0	0	0	0	0	0	0	0	0	0	0	0	0	0	0	0	0	0	0	0	0	0	0	0	0	0	0	0	0	0	0	0	0	0	0	0	0	0	0	0	0
P1	BECARY	0	0	0	0	0	0	0	0	0	0	0	0	0	0	0	0	0	0	0	0	0	0	0	0	0	0	0	0	0	0	0	0	0	0	0	0	0	0	0	0	0	0	0	0	0	0	0	0
P1	BECCARY	1	1	0	0	0	0	0	0	0	0	0	0	0	0	0	0	0	0	0	0	0	0	0	0	0	0	0	0	0	0	0	0	0	0	0	0	0	0	0	0	0	0	0	0	0	0	0	0
P1	BECHIRONE	1	1	0	0	0	0	0	0	0	0	0	0	0	0	0	0	0	0	0	0	0	0	0	0	0	0	0	0	0	0	0	0	0	0	0	0	0	0	0	0	0	0	0	0	0	0	0	0
P1	BEDO	0	4	1	0	0	0	0	0	0	0	0	0	0	0	0	0	0	0	0	0	0	0	0	0	0	0	0	0	0	1	0	0	0	0	0	0	0	0	0	0	0	0	0	0	0	0	0	0
P1	BEDOC	0	12	1	0	0	0	0	0	0	0	0	0	0	0	0	0	0	0	0	0	0	0	0	0	0	0	0	0	0	0	0	0	0	3	0	0	0	0	0	0	0	0	0	0	0	0	0	0
P1	BEDOS	0	21	1	0	0	0	0	0	0	0	0	0	0	0	0	0	0	0	0	0	0	0	0	0	0	0	0	0	0	1	0	0	0	0	0	0	0	0	0	0	0	0	0	0	0	0	0	0
P1	BEDOT	0	14	4	0	0	0	0	0	0	0	0	0	0	0	0	0	0	0	0	0	0	0	0	0	0	0	0	0	0	0	0	0	0	0	0	0	0	0	0	0	0	0	0	0	0	0	0	0
P1	BEDOUIN	0	26	0	0	0	0	0	0	0	0	0	0	0	0	0	0	0	0	0	0	0	0	0	0	0	0	0	0	0	0	0	0	0	0	0	0	0	0	0	0	0	0	0	0	0	1	0	0
P1	BEDOUINE	0	7	0	0	0	0	0	0	0	0	0	0	0	0	0	0	0	0	0	0	0	0	0	0	0	0	0	0	0	0	0	0	0	0	0	0	0	0	0	0	0	0	0	0	0	0	0	0
P1	BEICHEIRON	1	1	0	0	0	0	0	0	0	0	0	0	0	0	0	0	0	0	0	0	0	0	0	0	0	0	0	0	0	0	0	0	0	0	0	0	0	0	0	0	0	0	0	0	0	0	0	0
P1	BEISSIER	0	0	0	0	0	0	0	0	0	0	0	0	0	0	0	0	0	0	0	0	0	0	0	0	0	0	0	0	0	0	0	0	0	0	0	0	0	0	0	0	0	0	0	0	0	0	0	0
P1	BELEGANE	1	1	0	0	0	0	0	0	0	0	0	0	0	0	0	0	0	0	0	0	0	0	0	0	0	0	0	0	0	0	0	0	0	0	0	0	0	0	0	0	0	0	0	0	0	0	0	0
P1	BELION	1	1	0	0	0	0	0	0	0	0	0	0	0	0	0	0	0	0	0	0	0	0	0	0	0	0	0	0	0	0	0	0	0	0	0	0	0	0	0	0	0	0	0	0	0	0	0	0
P1	BELLE	0	4	0	0	0	0	0	0	0	0	0	0	0	0	0	0	0	0	0	0	0	0	0	0	0	0	0	0	0	0	0	0	0	0	0	2	0	0	0	0	0	0	0	0	0	0	0	0
P1	BELLI	1	1	0	0	0	0	0	0	0	0	0	0	0	0	0	0	0	0	0	0	0	0	0	0	0	0	0	0	0	0	0	0	0	0	0	0	0	0	0	0	0	0	0	0	0	0	0	0
P1	BELLON	0	95	13	0	1	0	0	0	0	0	0	0	0	0	0	0	0	0	0	1	0	0	0	0	0	0	0	0	0	1	3	0	0	0	0	1	1	0	1	0	0	0	0	0	0	5	0	0
P1	BELLONNE	0	4	1	0	0	0	0	0	0	0	0	0	0	0	0	0	0	0	0	0	0	0	0	0	0	0	0	0	0	0	0	0	0	0	0	0	0	0	0	0	0	0	0	0	0	0	0	0
P1	BELLONY	0	2	0	0	0	0	0	0	0	0	0	0	0	0	0	0	0	0	0	0	0	0	0	0	0	0	0	0	0	1	0	0	0	0	0	0	0	0	0	0	0	0	0	0	0	0	0	0
P1	BELLOT	0	19	1	0	0	0	0	0	0	0	0	0	0	0	0	0	0	0	0	11	0	0	0	0	0	0	0	4	0	3	0	0	0	0	0	0	0	0	0	0	0	0	0	0	0	0	0	0
P1	BELLUGAN	0	0	0	0	0	0	0	0	0	0	0	0	0	0	0	0	0	0	0	0	0	0	0	0	0	0	0	0	0	0	0	0	0	0	0	0	0	0	0	0	0	0	0	0	0	0	0	0
P1	BELOGAN	0	0	0	0	0	0	0	0	0	0	0	0	0	0	0	0	0	0	0	0	0	0	0	0	0	0	0	0	0	0	0	0	0	0	0	0	0	0	0	0	0	0	0	0	0	0	0	0
P1	BELON	0	71	13	2	8	1	0	0	0	0	0	0	0	0	0	0	0	0	0	2	0	0	0	0	0	0	0	4	0	0	1	0	0	0	0	1	1	0	1	0	2	0	0	0	0	0	0	0
P1	BELONE	0	5	0	0	3	0	0	0	0	0	0	0	0	0	0	0	0	0	0	0	0	0	0	0	0	0	0	0	0	0	0	0	0	0	0	0	0	0	0	0	0	0	0	0	0	0	0	0
P1	BELONI	1	3	0	0	0	0	0	0	0	0	0	0	0	0	0	0	0	0	0	0	0	0	0	0	0	0	0	0	0	0	0	0	0	0	0	0	0	0	0	0	0	0	0	0	0	0	0	0
P1	BELONNE	0	6	0	0	0	0	0	0	0	0	0	0	0	0	0	0	0	0	0	0	0	0	0	0	0	0	0	0	0	0	0	0	0	0	0	0	0	0	0	0	0	0	1	0	0	0	0	0
P1	BELONY	0	6	0	0	0	0	0	0	0	0	0	0	0	0	0	0	0	0	0	0	0	0	0	0	0	0	0	0	0	1	0	0	0	0	0	0	0	0	0	0	0	0	0	0	0	0	0	0
P1	BELTRAN	0	0	0	0	0	0	0	0	0	0	0	0	0	0	0	0	0	0	0	0	0	0	0	0	0	0	0	0	0	0	0	0	0	0	0	0	0	0	0	0	0	0	0	0	0	0	0	0
P1	BELUGAN	0	0	0	0	0	0	0	0	0	0	0	0	0	0	0	0	0	0	0	0	0	0	0	0	0	0	0	0	0	0	0	0	0	0	0	0	0	0	0	0	0	0	0	0	0	0	0	0
P1	BENARD	0	3	0	0	0	1	0	0	0	0	0	0	0	0	0	0	0	0	0	0	0	0	0	0	0	0	0	0	0	0	0	0	0	0	0	0	0	0	0	0	0	0	0	0	0	0	0	0
P1	BENCE	0	11	0	0	0	0	11	0	0	0	0	0	0	0	0	0	0	0	0	0	0	0	0	0	0	0	0	0	0	0	0	0	0	0	0	0	0	0	0	0	0	0	0	0	0	0	0	0
P1	BENECH	0	9	0	0	0	0	0	0	0	0	0	0	0	0	0	0	7	0	0	0	0	0	0	0	0	0	0	0	0	0	0	0	0	0	0	0	0	0	0	0	0	0	0	0	0	0	0	0
P1	BENECHE	1	1	0	0	0	0	0	0	0	0	0	0	0	0	0	0	0	0	0	0	0	0	0	0	0	0	0	0	0	0	0	0	0	0	0	0	0	0	0	0	0	0	0	0	0	0	0	0
P1	BENET	0	56	6	9	8	0	1	0	0	0	0	0	0	0	0	0	0	0	0	0	0	0	0	0	0	0	0	0	0	0	0	0	0	0	0	1	3	0	0	0	0	0	0	0	0	0	0	0
P1	BENETE	0	2	0	0	0	0	0	0	0	0	0	0	0	0	0	0	0	0	0	0	0	0	0	0	0	0	0	0	0	0	0	0	0	0	0	0	0	0	0	0	0	0	0	0	0	0	0	0
P1	BENETON	0	0	0	0	0	0	0	0	0	0	0	0	0	0	0	0	0	0	0	0	0	0	0	0	0	0	0	0	0	0	0	0	0	0	0	0	0	0	0	0	0	0	0	0	0	0	0	0
P1	BENEZET	0	3	0	0	0	2	0	0	0	0	0	0	0	0	0	0	0	0	0	0	0	0	0	0	0	0	0	0	0	0	0	0	0	0	0	0	0	0	0	0	0	0	0	0	0	0	0	0
P1	BENOIST	0	7	1	0	1	1	0	0	0	0	0	0	0	0	0	0	1	0	0	0	0	0	0	0	0	0	0	0	0	0	0	0	0	0	0	0	0	0	0	0	0	0	0	0	0	0	0	0
P1	BENOIT	0	194	10	3	5	1	11	0	0	0	0	0	0	0	0	0	9	0	0	6	0	0	0	0	0	0	0	0	0	8	0	0	0	0	0	0	0	0	0	0	0	9	4	0	0	0	0	0
P1	BENOITE	0	15	0	0	4	0	3	0	0	0	0	0	0	0	0	0	0	0	0	0	0	0	0	0	0	0	0	0	0	2	0	0	0	0	0	0	0	0	0	0	0	0	2	0	0	0	0	0
P1	BENOITTE	1	2	0	0	0	0	0	0	0	0	0	0	0	0	0	0	0	0	0	0	0	0	0	0	0	0	0	0	0	0	0	0	0	0	0	0	0	0	0	0	0	0	0	0	0	0	0	0
P1	BENSE	0	37	0	0	0	0	28	0	0	0	0	0	0	0	0	0	0	0	0	0	0	0	0	0	0	0	0	0	0	0	0	0	0	0	0	0	0	0	0	0	0	0	0	0	0	0	0	0
P1	BENZE	0	0	0	0	0	0	0	0	0	0	0	0	0	0	0	0	0	0	0	0	0	0	0	0	0	0	0	0	0	0	0	0	0	0	0	0	0	0	0	0	0	0	0	0	0	0	0	0
P1	BEOUF	0	0	0	0	0	0	0	0	0	0	0	0	0	0	0	0	0	0	0	0	0	0	0	0	0	0	0	0	0	0	0	0	0	0	0	0	0	0	0	0	0	0	0	0	0	0	0	0
P1	BERAND	0	1	0	0	0	0	0	0	0	0	0	0	0	0	0	0	0	0	0	0	0	0	0	0	0	0	0	0	0	1	0	0	0	0	0	0	0	0	0	0	0	0	0	0	0	0	0	0
P1	BERARD	0	180	18	0	0	1	3	0	0	0	0	0	0	0	0	0	9	0	0	2	0	0	0	0	0	0	0	0	0	1	0	0	0	0	0	0	14	8	0	7	0	0	1	0	0	21	0	0
P1	BERARDE	0	12	0	0	0	0	0	0	0	0	0	0	0	0	0	0	0	0	0	0	0	0	0	0	0	0	0	1	0	0	0	0	0	0	0	0	0	0	0	0	0	0	0	0	0	0	0	0
P1	BERAUD	0	109	26	0	0	2	0	0	0	0	0	0	0	0	0	0	0	0	0	0	0	0	0	0	0	0	0	0	13	8	0	0	0	0	0	0	0	0	0	0	0	0	0	0	0	0	0	0
P1	BERAUDE	0	6	2	0	0	0	0	0	0	0	0	0	0	0	0	0	0	0	0	0	0	0	0	0	0	0	0	0	0	1	0	0	0	0	0	0	0	0	0	0	0	0	0	0	0	0	0	0
P1	BERETO	0	0	0	0	0	0	0	0	0	0	0	0	0	0	0	0	0	0	0	0	0	0	0	0	0	0	0	0	0	0	0	0	0	0	0	0	0	0	0	0	0	0	0	0	0	0	0	0
P1	BEREUD	0	0	0	0	0	0	0	0	0	0	0	0	0	0	0	0	0	0	0	0	0	0	0	0	0	0	0	0	0	0	0	0	0	0	0	0	0	0	0	0	0	0	0	0	0	0	0	0
P1	BERGER	0	5	1	1	0	0	0	0	0	0	0	0	0	0	0	0	0	0	0	0	0	0	0	0	0	0	0	0	0	0	0	0	0	0	0	0	0	0	0	0	0	0	0	0	0	0	0	0
P1	BERGIER	0	41	6	3	0	6	0	9	0	0	0	0	0	0	0	0	0	0	0	0	0	0	0	0	0	0	0	0	4	0	0	0	0	0	0	0	0	0	0	0	0	0	0	0	0	0	0	0
P1	BERGIERE	0	2	0	0	0	0	0	0	0	0	0	0	0	0	0	0	0	0	0	0	0	0	0	0	0	0	0	0	0	0	0	0	0	0	0	0	0	0	0	0	0	0	0	0	0	0	0	0
P1	BERLATIER	1	1	0	0	0	0	0	0	0	0	0	0	0	0	0	0	0	0	0	0	0	0	0	0	0	0	0	0	0	0	0	0	0	0	0	0	0	0	0	0	0	0	0	0	0	0	0	0
P1	BERLATIERE	1	1	0	0	0	0	0	0	0	0	0	0	0	0	0	0	0	0	0	0	0	0	0	0	0	0	0	0	0	0	0	0	0	0	0	0	0	0	0	0	0	0	0	0	0	0	0	0
P1	BERLE	1	19	0	0	0	0	0	0	0	0	0	0	0	0	0	0	0	0	0	0	0	0	0	0	0	0	0	0	0	0	0	0	0	0	0	0	0	0	0	0	0	0	0	0	0	0	0	0
P1	BERLI	0	0	0	0	0	0	0	0	0	0	0	0	0	0	0	0	0	0	0	0	0	0	0	0	0	0	0	0	0	0	0	0	0	0	0	0	0	0	0	0	0	0	0	0	0	0	0	0
P1	BERLO	1	1	0	0	0	0	0	0	0	0	0	0	0	0	0	0	0	0	0	0	0	0	0	0	0	0	0	0	0	0	0	0	0	0	0	0	0	0	0	0	0	0	0	0	0	0	0	0
P1	BERLY	0	10	1	0	0	0	0	0	0	0	0	0	0	0	0	0	0	0	0	0	0	0	0	0	0	0	0	0	0	0	0	0	0	0	0	0	0	0	0	0	0	0	0	0	0	0	0	0
P1	BERNARD	0	596	89	0	21	13	17	0	42	0	0	0	0	0	0	0	0	0	1	0	0	0	0	0	0	0	0	1	15	29	0	0	0	0	0	1	22	18	0	0	5	9	21	0	0	13	11	0
P1	BERNARDE	0	53	8	0	4	0	3	0	0	0	0	0	0	0	0	0	0	0	0	0	0	0	0	0	0	0	0	0	0	4	0	0	0	0	0	0	0	0	0	0	0	0	3	0	0	0	0	0
P1	BERNARDIN	0	2	2	0	0	0	0	0	0	0	0	0	0	0	0	0	0	0	0	0	0	0	0	0	0	0	0	0	0	0	0	0	0	0	0	0	0	0	0	0	0	0	0	0	0	0	0	0
P1	BERNARDON	0	0	0	0	0	0	0	0	0	0	0	0	0	0	0	0	0	0	0	0	0	0	0	0	0	0	0	0	0	0	0	0	0	0	0	0	0	0	0	0	0	0	0	0	0	0	0	0
P1	BERNE	0	30	10	0	0	0	0	0	1	0	0	0	0	0	0	0	0	0	0	0	0	0	0	0	0	0	0	0	0	1	0	0	0	0	0	0	0	0	0	0	0	0	0	0	0	0	0	0
P1	BERSON	0	0	0	0	0	0	0	0	0	0	0	0	0	0	0	0	0	0	0	0	0	0	0	0	0	0	0	0	0	0	0	0	0	0	0	0	0	0	0	0	0	0	0	0	0	0	0	0
P1	BERTANE	0	0	0	0	0	0	0	0	0	0	0	0	0	0	0	0	0	0	0	0	0	0	0	0	0	0	0	0	0	0	0	0	0	0	0	0	0	0	0	0	0	0	0	0	0	0	0	0
P1	BERTRAN	0	26	10	0	0	4	0	0	0	0	0	0	0	0	0	0	0	0	0	0	0	0	0	0	0	0	0	0	1	0	0	0	0	0	0	0	0	0	0	0	0	0	0	0	0	0	0	0
P1	BERTRAND	0	383	46	0	6	7	0	25	14	0	4	0	0	0	0	0	5	0	0	1	0	0	0	0	0	0	0	0	32	1	0	0	0	0	0	1	8	6	0	4	0	0	0	0	0	0	19	0
P1	BERTRANDE	0	3	0	0	0	0	0	0	0	0	0	0	0	0	0	0	0	0	0	0	0	0	0	0	0	0	0	0	0	0	0	0	0	0	0	0	0	0	0	0	0	0	0	0	0	0	0	0
P1	BERTRANE	0	10	0	0	0	0	0	0	0	0	0	0	0	0	0	0	0	0	0	0	0	0	0	0	0	0	0	0	0	0	0	0	0	0	0	0	0	0	0	0	0	0	0	0	0	0	0	0
P1	BERTRANNE	1	3	0	0	0	0	0	0	0	0	0	0	0	0	0	0	0	0	0	0	0	0	0	0	0	0	0	0	0	0	0	0	0	0	0	0	0	0	0	0	0	0	0	0	0	0	0	0
P1	BERTRONS	0	0	0	0	0	0	0	0	0	0	0	0	0	0	0	0	0	0	0	0	0	0	0	0	0	0	0	0	0	0	0	0	0	0	0	0	0	0	0	0	0	0	0	0	0	0	0	0
P1	BESSET	0	0	0	0	0	0	0	0	0	0	0	0	0	0	0	0	0	0	0	0	0	0	0	0	0	0	0	0	0	0	0	0	0	0	0	0	0	0	0	0	0	0	0	0	0	0	0	0
P1	BESSIER	0	0	0	0	0	0	0	0	0	0	0	0	0	0	0	0	0	0	0	0	0	0	0	0	0	0	0	0	0	0	0	0	0	0	0	0	0	0	0	0	0	0	0	0	0	0	0	0
P1	BESTRAND	0	0	0	0	0	0	0	0	0	0	0	0	0	0	0	0	0	0	0	0	0	0	0	0	0	0	0	0	0	0	0	0	0	0	0	0	0	0	0	0	0	0	0	0	0	0	0	0
P1	BEUF	0	71	3	0	0	0	48	0	0	0	0	0	0	0	0	0	0	0	0	0	0	0	0	0	0	0	0	0	0	1	0	0	0	0	0	0	0	0	0	0	0	0	0	0	0	0	0	0
P1	BEVEU	0	0	0	0	0	0	0	0	0	0	0	0	0	0	0	0	0	0	0	0	0	0	0	0	0	0	0	0	0	0	0	0	0	0	0	0	0	0	0	0	0	0	0	0	0	0	0	0
P1	BEZEQUE	0	0	0	0	0	0	0	0	0	0	0	0	0	0	0	0	0	0	0	0	0	0	0	0	0	0	0	0	0	0	0	0	0	0	0	0	0	0	0	0	0	0	0	0	0	0	0	0
P1	BIBAL	0	1	1	0	0	0	0	0	0	0	0	0	0	0	0	0	0	0	0	0	0	0	0	0	0	0	0	0	0	0	0	0	0	0	0	0	0	0	0	0	0	0	0	0	0	0	0	0
P1	BIBIANE	0	0	0	0	0	0	0	0	0	0	0	0	0	0	0	0	0	0	0	0	0	0	0	0	0	0	0	0	0	0	0	0	0	0	0	0	0	0	0	0	0	0	0	0	0	0	0	0
P1	BICAUDE	1	1	0	0	0	0	0	0	0	0	0	0	0	0	0	0	0	0	0	0	0	0	0	0	0	0	0	0	0	0	0	0	0	0	0	0	0	0	0	0	0	0	0	0	0	0	0	0
P1	BICHERONNE	1	1	0	0	0	0	0	0	0	0	0	0	0	0	0	0	0	0	0	0	0	0	0	0	0	0	0	0	0	0	0	0	0	0	0	0	0	0	0	0	0	0	0	0	0	0	0	0
P1	BILLAUD	0	14	0	0	0	0	2	0	0	0	0	0	0	0	0	0	0	0	0	0	0	0	0	0	0	0	0	0	0	0	0	0	0	0	0	0	0	0	0	0	0	0	0	0	0	0	0	0
P1	BILLON	0	12	6	0	0	1	0	0	0	0	0	0	0	0	0	0	1	0	0	0	0	0	0	0	0	0	0	0	0	0	0	0	0	0	0	0	0	0	0	0	0	0	0	0	0	0	0	0
P1	BINET	0	5	0	0	0	0	0	0	0	0	0	0	0	0	0	0	0	0	0	0	0	0	0	0	0	0	0	0	0	0	0	0	0	0	0	0	0	0	0	0	0	0	0	0	0	0	0	0
P1	BIOL	0	2	0	0	0	0	0	0	0	0	0	0	0	0	0	0	0	0	1	0	0	0	0	0	0	0	0	0	0	0	0	0	0	0	0	0	0	0	0	0	0	0	0	0	0	0	0	0
P1	BIOU	1	1	0	0	0	0	0	0	0	0	0	0	0	0	0	0	0	0	0	0	0	0	0	0	0	0	0	0	0	0	0	0	0	0	0	0	0	0	0	0	0	0	0	0	0	0	0	0
P1	BIRONET	1	1	0	0	0	0	0	0	0	0	0	0	0	0	0	0	0	0	0	0	0	0	0	0	0	0	0	0	0	0	0	0	0	0	0	0	0	0	0	0	0	0	0	0	0	0	0	0
P1	BIRONETTE	1	1	0	0	0	0	0	0	0	0	0	0	0	0	0	0	0	0	0	0	0	0	0	0	0	0	0	0	0	0	0	0	0	0	0	0	0	0	0	0	0	0	0	0	0	0	0	0
P1	BIRONNET	1	1	0	0	0	0	0	0	0	0	0	0	0	0	0	0	0	0	0	0	0	0	0	0	0	0	0	0	0	0	0	0	0	0	0	0	0	0	0	0	0	0	0	0	0	0	0	0
P1	BIRONNETTE	1	3	0	0	0	0	0	0	0	0	0	0	0	0	0	0	0	0	0	0	0	0	0	0	0	0	0	0	0	0	0	0	0	0	0	0	0	0	0	0	0	0	0	0	0	0	0	0
P1	BLACAS	0	5	2	0	0	0	0	0	0	0	0	0	0	0	0	0	0	0	0	0	0	0	0	0	0	0	0	0	0	0	0	0	0	0	0	0	0	0	0	0	0	0	0	0	0	0	0	0
P1	BLACHE	0	31	1	0	0	0	0	24	0	0	0	0	0	0	0	0	0	0	0	0	0	0	0	0	0	0	0	0	0	1	0	0	0	0	0	0	0	0	0	0	0	0	0	0	0	0	0	0
P1	BLAIAS	1	1	0	0	0	0	0	0	0	0	0	0	0	0	0	0	0	0	0	0	0	0	0	0	0	0	0	0	0	0	0	0	0	0	0	0	0	0	0	0	0	0	0	0	0	0	0	0
P1	BLAID	1	1	0	0	0	0	0	0	0	0	0	0	0	0	0	0	0	0	0	0	0	0	0	0	0	0	0	0	0	0	0	0	0	0	0	0	0	0	0	0	0	0	0	0	0	0	0	0
P1	BLAINE	0	2	0	0	0	0	0	0	0	0	0	0	0	0	0	0	0	0	0	0	0	0	0	0	0	0	0	0	0	0	0	0	0	0	0	0	0	0	0	0	0	0	0	0	0	0	0	0
P1	BLAIS	0	0	0	0	0	0	0	0	0	0	0	0	0	0	0	0	0	0	0	0	0	0	0	0	0	0	0	0	0	0	0	0	0	0	0	0	0	0	0	0	0	0	0	0	0	0	0	0
P1	BLAIY	1	1	0	0	0	0	0	0	0	0	0	0	0	0	0	0	0	0	0	0	0	0	0	0	0	0	0	0	0	0	0	0	0	0	0	0	0	0	0	0	0	0	0	0	0	0	0	0
P1	BLAN	0	34	0	0	0	2	0	0	0	0	0	7	0	0	0	0	0	0	2	0	0	0	0	0	0	0	0	3	12	2	0	0	0	0	0	1	0	0	0	0	0	0	0	0	0	0	0	0
P1	BLANC	0	1662	161	220	4	12	51	19	91	0	2	2	0	0	0	0	45	0	24	3	0	0	0	0	0	0	0	13	2	168	3	0	0	0	0	34	58	5	0	4	14	31	23	0	0	3	7	0
P1	BLANCAR	0	6	1	0	0	0	2	0	0	0	0	0	0	0	0	0	0	0	0	0	0	0	0	0	0	0	0	0	0	1	0	0	0	0	0	0	0	0	0	0	0	0	0	0	0	0	0	0
P1	BLANCARD	0	42	4	0	0	0	27	0	0	0	0	0	0	0	0	0	0	0	0	0	0	0	0	0	0	0	0	0	0	2	0	0	0	0	0	0	0	0	0	0	0	0	0	0	0	0	0	0
P1	BLANCHE	0	46	0	0	0	0	0	0	0	0	0	1	0	0	0	0	0	0	0	0	0	0	0	0	0	0	0	0	0	28	0	0	0	0	0	0	0	0	0	1	0	0	0	0	0	0	0	0
P1	BLANQUAR	1	2	0	0	0	0	0	0	0	0	0	0	0	0	0	0	0	0	0	0	0	0	0	0	0	0	0	0	0	0	0	0	0	0	0	0	0	0	0	0	0	0	0	0	0	0	0	0
P1	BLANQUARD	0	2	0	0	0	0	0	0	0	0	0	0	0	0	0	0	0	0	0	0	0	0	0	0	0	0	0	0	0	1	0	0	0	0	0	0	0	0	0	0	0	0	0	0	0	0	0	0
P1	BLANQUE	0	88	3	0	0	1	0	0	0	0	0	0	0	0	0	0	0	0	0	0	0	0	0	0	0	0	0	0	0	24	0	0	0	0	0	1	3	0	0	1	1	0	1	0	0	0	0	0
P1	BLANQUI	1	1	0	0	0	0	0	0	0	0	0	0	0	0	0	0	0	0	0	0	0	0	0	0	0	0	0	0	0	0	0	0	0	0	0	0	0	0	0	0	0	0	0	0	0	0	0	0
P1	BLANQUIN	1	2	0	0	0	0	0	0	0	0	0	0	0	0	0	0	0	0	0	0	0	0	0	0	0	0	0	0	0	0	0	0	0	0	0	0	0	0	0	0	0	0	0	0	0	0	0	0
P1	BLAUY	1	1	0	0	0	0	0	0	0	0	0	0	0	0	0	0	0	0	0	0	0	0	0	0	0	0	0	0	0	0	0	0	0	0	0	0	0	0	0	0	0	0	0	0	0	0	0	0
P1	BLAVY	1	1	0	0	0	0	0	0	0	0	0	0	0	0	0	0	0	0	0	0	0	0	0	0	0	0	0	0	0	0	0	0	0	0	0	0	0	0	0	0	0	0	0	0	0	0	0	0
P1	BLAY	0	7	1	0	0	0	0	0	0	0	0	0	0	0	0	0	0	0	0	0	0	0	0	0	0	0	0	0	0	0	0	0	0	0	0	0	0	0	0	0	0	0	0	0	0	0	0	0
P1	BLAYDE	1	4	0	0	0	0	0	0	0	0	0	0	0	0	0	0	0	0	0	0	0	0	0	0	0	0	0	0	0	0	0	0	0	0	0	0	0	0	0	0	0	0	0	0	0	0	0	0
P1	BLAYE	1	2	0	0	0	0	0	0	0	0	0	0	0	0	0	0	0	0	0	0	0	0	0	0	0	0	0	0	0	0	0	0	0	0	0	0	0	0	0	0	0	0	0	0	0	0	0	0
P1	BLAYET	1	4	0	0	0	0	0	0	0	0	0	0	0	0	0	0	0	0	0	0	0	0	0	0	0	0	0	0	0	0	0	0	0	0	0	0	0	0	0	0	0	0	0	0	0	0	0	0
P1	BLAYS	1	1	0	0	0	0	0	0	0	0	0	0	0	0	0	0	0	0	0	0	0	0	0	0	0	0	0	0	0	0	0	0	0	0	0	0	0	0	0	0	0	0	0	0	0	0	0	0
P1	BLEN	1	1	0	0	0	0	0	0	0	0	0	0	0	0	0	0	0	0	0	0	0	0	0	0	0	0	0	0	0	0	0	0	0	0	0	0	0	0	0	0	0	0	0	0	0	0	0	0
P1	BLOY	0	0	0	0	0	0	0	0	0	0	0	0	0	0	0	0	0	0	0	0	0	0	0	0	0	0	0	0	0	0	0	0	0	0	0	0	0	0	0	0	0	0	0	0	0	0	0	0
P1	BOACHETTE	1	1	0	0	0	0	0	0	0	0	0	0	0	0	0	0	0	0	0	0	0	0	0	0	0	0	0	0	0	0	0	0	0	0	0	0	0	0	0	0	0	0	0	0	0	0	0	0
P1	BOCHA	0	0	0	0	0	0	0	0	0	0	0	0	0	0	0	0	0	0	0	0	0	0	0	0	0	0	0	0	0	0	0	0	0	0	0	0	0	0	0	0	0	0	0	0	0	0	0	0
P1	BOET	0	5	1	0	0	0	0	0	0	0	0	0	0	0	0	0	0	0	0	0	0	0	0	0	0	0	0	0	0	0	0	0	0	0	0	0	0	0	0	0	0	0	0	0	0	0	0	0
P1	BOEUF	0	70	0	0	0	0	10	0	17	0	0	0	0	0	0	0	0	0	0	0	0	0	0	0	0	0	0	0	1	1	0	0	0	0	0	0	0	0	0	0	0	0	3	0	0	0	0	0
P1	BOEUFVE	0	0	0	0	0	0	0	0	0	0	0	0	0	0	0	0	0	0	0	0	0	0	0	0	0	0	0	0	0	0	0	0	0	0	0	0	0	0	0	0	0	0	0	0	0	0	0	0
P1	BOIL	0	0	0	0	0	0	0	0	0	0	0	0	0	0	0	0	0	0	0	0	0	0	0	0	0	0	0	0	0	0	0	0	0	0	0	0	0	0	0	0	0	0	0	0	0	0	0	0
P1	BOILLEGAN	1	2	0	0	0	0	0	0	0	0	0	0	0	0	0	0	0	0	0	0	0	0	0	0	0	0	0	0	0	0	0	0	0	0	0	0	0	0	0	0	0	0	0	0	0	0	0	0
P1	BOIREGAND	0	0	0	0	0	0	0	0	0	0	0	0	0	0	0	0	0	0	0	0	0	0	0	0	0	0	0	0	0	0	0	0	0	0	0	0	0	0	0	0	0	0	0	0	0	0	0	0
P1	BOISET	1	1	0	0	0	0	0	0	0	0	0	0	0	0	0	0	0	0	0	0	0	0	0	0	0	0	0	0	0	0	0	0	0	0	0	0	0	0	0	0	0	0	0	0	0	0	0	0
P1	BOISSE	1	1	0	0	0	0	0	0	0	0	0	0	0	0	0	0	0	0	0	0	0	0	0	0	0	0	0	0	0	0	0	0	0	0	0	0	0	0	0	0	0	0	0	0	0	0	0	0
P1	BOISSON	0	27	4	1	0	0	0	0	3	0	0	0	0	0	0	0	0	0	0	0	0	0	0	0	0	0	0	0	0	0	0	0	0	0	0	0	0	1	0	0	0	0	0	0	0	0	0	0
P1	BOIT	1	1	0	0	0	0	0	0	0	0	0	0	0	0	0	0	0	0	0	0	0	0	0	0	0	0	0	0	0	0	0	0	0	0	0	0	0	0	0	0	0	0	0	0	0	0	0	0
P1	BOITE	1	1	0	0	0	0	0	0	0	0	0	0	0	0	0	0	0	0	0	0	0	0	0	0	0	0	0	0	0	0	0	0	0	0	0	0	0	0	0	0	0	0	0	0	0	0	0	0
P1	BON	0	75	6	0	0	0	8	0	0	0	0	2	0	0	0	0	0	0	0	0	0	0	0	0	0	0	0	3	4	0	0	0	0	0	0	0	0	0	0	0	0	0	0	0	0	0	1	0
P1	BONAFOUS	0	10	0	0	0	9	0	0	0	0	0	0	0	0	0	0	0	0	0	0	0	0	0	0	0	0	0	0	0	0	0	0	0	0	0	0	0	0	0	0	0	0	0	0	0	0	0	0
P1	BONAFOUX	0	1	0	0	0	1	0	0	0	0	0	0	0	0	0	0	0	0	0	0	0	0	0	0	0	0	0	0	0	0	0	0	0	0	0	0	0	0	0	0	0	0	0	0	0	0	0	0
P1	BONAVENTURE	0	0	0	0	0	0	0	0	0	0	0	0	0	0	0	0	0	0	0	0	0	0	0	0	0	0	0	0	0	0	0	0	0	0	0	0	0	0	0	0	0	0	0	0	0	0	0	0
P1	BONDI	1	1	0	0	0	0	0	0	0	0	0	0	0	0	0	0	0	0	0	0	0	0	0	0	0	0	0	0	0	0	0	0	0	0	0	0	0	0	0	0	0	0	0	0	0	0	0	0
P1	BONDIL	0	6	4	0	0	0	0	0	0	0	0	0	0	0	0	0	0	0	0	0	0	0	0	0	0	0	0	0	0	0	0	0	0	0	0	0	0	0	0	0	0	0	0	0	0	0	0	0
P1	BONDILLON	0	0	0	0	0	0	0	0	0	0	0	0	0	0	0	0	0	0	0	0	0	0	0	0	0	0	0	0	0	0	0	0	0	0	0	0	0	0	0	0	0	0	0	0	0	0	0	0
P1	BONDIN	0	0	0	0	0	0	0	0	0	0	0	0	0	0	0	0	0	0	0	0	0	0	0	0	0	0	0	0	0	0	0	0	0	0	0	0	0	0	0	0	0	0	0	0	0	0	0	0
P1	BONDY	0	2	2	0	0	0	0	0	0	0	0	0	0	0	0	0	0	0	0	0	0	0	0	0	0	0	0	0	0	0	0	0	0	0	0	0	0	0	0	0	0	0	0	0	0	0	0	0
P1	BONE	0	1	0	0	0	0	0	0	0	0	0	0	0	0	0	0	0	0	0	0	0	0	0	0	0	0	0	0	0	0	0	0	0	0	0	0	0	0	0	0	0	0	0	0	0	0	0	0
P1	BONEAU	0	11	0	0	0	0	0	0	0	0	0	0	0	0	0	0	0	0	0	0	0	0	0	0	0	0	0	0	0	0	0	0	0	0	0	0	0	0	0	0	0	0	4	0	0	0	0	0
P1	BONEL	0	1	0	0	0	0	0	0	0	0	0	0	0	0	0	0	0	0	0	0	0	0	0	0	0	0	0	0	0	0	0	0	0	0	0	0	0	0	0	0	0	0	0	0	0	0	0	0
P1	BONELL	0	0	0	0	0	0	0	0	0	0	0	0	0	0	0	0	0	0	0	0	0	0	0	0	0	0	0	0	0	0	0	0	0	0	0	0	0	0	0	0	0	0	0	0	0	0	0	0
P1	BONELLE	1	1	0	0	0	0	0	0	0	0	0	0	0	0	0	0	0	0	0	0	0	0	0	0	0	0	0	0	0	0	0	0	0	0	0	0	0	0	0	0	0	0	0	0	0	0	0	0
P1	BONET	0	56	23	0	0	4	5	0	0	0	0	1	0	0	0	0	0	0	0	0	0	0	0	0	0	0	0	0	0	5	0	0	0	0	0	0	3	0	2	1	0	0	0	0	0	0	1	0
P1	BONETE	0	2	0	0	0	1	0	0	0	0	0	0	0	0	0	0	0	0	0	0	0	0	0	0	0	0	0	0	0	0	0	0	0	0	0	0	0	0	0	0	0	0	0	0	0	0	0	0
P1	BONETY	1	1	0	0	0	0	0	0	0	0	0	0	0	0	0	0	0	0	0	0	0	0	0	0	0	0	0	0	0	0	0	0	0	0	0	0	0	0	0	0	0	0	0	0	0	0	0	0
P1	BONFILS	0	15	6	0	0	0	0	0	0	0	0	0	0	0	0	0	0	0	0	0	0	0	0	0	0	0	0	1	0	0	0	0	0	0	0	0	0	0	0	0	0	0	0	0	0	0	0	0
P1	BONFORD	0	0	0	0	0	0	0	0	0	0	0	0	0	0	0	0	0	0	0	0	0	0	0	0	0	0	0	0	0	0	0	0	0	0	0	0	0	0	0	0	0	0	0	0	0	0	0	0
P1	BONFORT	0	15	0	0	0	0	0	0	0	0	0	0	0	0	0	0	0	0	0	0	0	0	0	0	0	0	0	0	0	0	0	0	0	0	0	0	0	0	0	0	0	0	0	0	0	0	0	0
P1	BONFORTE	1	3	0	0	0	0	0	0	0	0	0	0	0	0	0	0	0	0	0	0	0	0	0	0	0	0	0	0	0	0	0	0	0	0	0	0	0	0	0	0	0	0	0	0	0	0	0	0
P1	BONFOU	0	0	0	0	0	0	0	0	0	0	0	0	0	0	0	0	0	0	0	0	0	0	0	0	0	0	0	0	0	0	0	0	0	0	0	0	0	0	0	0	0	0	0	0	0	0	0	0
P1	BONIFAY	0	108	0	0	0	0	23	0	8	0	0	0	0	0	0	0	0	0	0	0	0	0	0	0	0	0	0	0	0	19	0	0	0	0	0	0	0	0	0	0	0	0	0	0	0	0	0	0
P1	BONIN	0	11	1	0	0	0	1	0	0	0	0	0	0	0	0	0	0	0	0	0	0	0	0	0	0	0	0	0	0	3	0	0	0	0	0	0	0	0	0	0	0	0	0	0	0	0	0	0
P1	BONINE	0	2	0	0	0	0	0	0	0	0	0	0	0	0	0	0	0	0	0	0	0	0	0	0	0	0	0	0	0	0	0	0	0	0	0	0	0	0	0	0	0	0	0	0	0	0	0	0
P1	BONNAU	1	1	0	0	0	0	0	0	0	0	0	0	0	0	0	0	0	0	0	0	0	0	0	0	0	0	0	0	0	0	0	0	0	0	0	0	0	0	0	0	0	0	0	0	0	0	0	0
P1	BONNAUD	0	33	7	0	0	0	0	0	0	0	0	2	0	0	0	0	0	0	0	0	0	0	0	0	0	0	0	0	0	0	0	0	0	2	0	0	0	0	0	0	0	0	0	0	0	0	0	0
P1	BONNE	0	13	1	0	0	2	4	0	0	0	0	0	0	0	0	0	0	0	0	0	0	0	0	0	0	0	0	0	0	2	0	0	0	0	0	0	0	0	0	0	0	0	0	0	0	0	0	0
P1	BONNEAU	0	36	2	0	0	0	0	0	0	0	0	0	0	0	0	0	0	0	0	0	0	0	0	0	0	0	0	0	0	0	0	0	0	0	0	0	0	0	0	0	0	0	14	0	0	0	0	0
P1	BONNEFOI	0	0	0	0	0	0	0	0	0	0	0	0	0	0	0	0	0	0	0	0	0	0	0	0	0	0	0	0	0	0	0	0	0	0	0	0	0	0	0	0	0	0	0	0	0	0	0	0
P1	BONNEFOUX	0	4	3	0	0	0	0	0	0	0	0	0	0	0	0	0	0	0	0	0	0	0	0	0	0	0	0	0	0	0	0	0	0	0	0	0	0	0	0	0	0	0	0	0	0	0	0	0
P1	BONNEFOY	0	129	14	0	2	2	0	0	0	0	0	0	0	0	0	0	0	0	0	0	0	0	0	0	0	0	0	0	0	3	0	0	0	0	0	0	0	0	0	0	0	36	0	0	0	0	0	0
P1	BONNELLE	0	3	0	0	0	0	0	0	0	0	0	0	0	0	0	0	0	0	0	0	0	0	0	0	0	0	0	0	0	0	0	0	0	0	0	0	0	0	0	0	0	0	1	0	0	0	0	0
P1	BONNELY	1	1	0	0	0	0	0	0	0	0	0	0	0	0	0	0	0	0	0	0	0	0	0	0	0	0	0	0	0	0	0	0	0	0	0	0	0	0	0	0	0	0	0	0	0	0	0	0
P1	BONNERY	1	1	0	0	0	0	0	0	0	0	0	0	0	0	0	0	0	0	0	0	0	0	0	0	0	0	0	0	0	0	0	0	0	0	0	0	0	0	0	0	0	0	0	0	0	0	0	0
P1	BONNET	0	217	53	0	2	3	10	9	6	0	0	10	0	0	0	0	0	0	1	0	0	0	0	0	0	0	0	0	8	24	4	0	0	4	0	4	3	5	0	1	0	0	0	0	0	0	0	0
P1	BONNETI	1	1	0	0	0	0	0	0	0	0	0	0	0	0	0	0	0	0	0	0	0	0	0	0	0	0	0	0	0	0	0	0	0	0	0	0	0	0	0	0	0	0	0	0	0	0	0	0
P1	BONNETON	1	4	0	0	0	0	0	0	0	0	0	0	0	0	0	0	0	0	0	0	0	0	0	0	0	0	0	0	0	0	0	0	0	0	0	0	0	0	0	0	0	0	0	0	0	0	0	0
P1	BONNIN	0	1	0	0	0	0	0	0	0	0	0	0	0	0	0	0	0	0	0	0	0	0	0	0	0	0	0	0	0	0	0	0	0	0	0	0	0	0	0	0	0	0	0	0	0	0	0	0
P1	BONNOT	0	12	0	0	0	0	1	0	0	0	0	0	0	0	0	0	0	0	0	0	0	0	0	0	0	0	0	0	0	0	0	0	0	0	0	0	1	0	0	2	0	0	0	0	0	0	0	0
P1	BONNOTE	1	2	0	0	0	0	0	0	0	0	0	0	0	0	0	0	0	0	0	0	0	0	0	0	0	0	0	0	0	0	0	0	0	0	0	0	0	0	0	0	0	0	0	0	0	0	0	0
P1	BONNOTTE	1	1	0	0	0	0	0	0	0	0	0	0	0	0	0	0	0	0	0	0	0	0	0	0	0	0	0	0	0	0	0	0	0	0	0	0	0	0	0	0	0	0	0	0	0	0	0	0
P1	BONOFOUSSE	1	1	0	0	0	0	0	0	0	0	0	0	0	0	0	0	0	0	0	0	0	0	0	0	0	0	0	0	0	0	0	0	0	0	0	0	0	0	0	0	0	0	0	0	0	0	0	0
P1	BONSE	0	0	0	0	0	0	0	0	0	0	0	0	0	0	0	0	0	0	0	0	0	0	0	0	0	0	0	0	0	0	0	0	0	0	0	0	0	0	0	0	0	0	0	0	0	0	0	0
P1	BONY	0	5	5	0	0	0	0	0	0	0	0	0	0	0	0	0	0	0	0	0	0	0	0	0	0	0	0	0	0	0	0	0	0	0	0	0	0	0	0	0	0	0	0	0	0	0	0	0
P1	BORDURE	0	0	0	0	0	0	0	0	0	0	0	0	0	0	0	0	0	0	0	0	0	0	0	0	0	0	0	0	0	0	0	0	0	0	0	0	0	0	0	0	0	0	0	0	0	0	0	0
P1	BOREL	0	51	3	0	0	3	0	0	0	0	0	0	0	0	0	0	0	0	0	0	0	0	0	0	0	0	0	4	0	0	0	0	0	0	0	0	0	0	0	0	3	0	0	0	0	0	12	0
P1	BORELLE	0	2	0	0	0	0	0	0	0	0	0	0	0	0	0	0	0	0	0	0	0	0	0	0	0	0	0	0	0	0	0	0	0	0	0	0	0	0	0	0	1	0	0	0	0	0	0	0
P1	BORELLY	0	7	1	1	0	0	0	0	0	0	0	0	0	0	0	0	0	0	0	0	0	0	0	0	0	0	0	0	0	0	0	0	0	0	0	0	0	0	0	0	0	0	0	0	0	0	3	0
P1	BORELY	0	3	0	0	0	0	1	0	0	0	0	0	0	0	0	0	0	0	0	0	0	0	0	0	0	0	0	0	0	0	0	0	0	0	0	0	0	0	0	0	0	0	0	0	0	0	0	0
P1	BORG	0	0	0	0	0	0	0	0	0	0	0	0	0	0	0	0	0	0	0	0	0	0	0	0	0	0	0	0	0	0	0	0	0	0	0	0	0	0	0	0	0	0	0	0	0	0	0	0
P1	BORGAREL	1	1	0	0	0	0	0	0	0	0	0	0	0	0	0	0	0	0	0	0	0	0	0	0	0	0	0	0	0	0	0	0	0	0	0	0	0	0	0	0	0	0	0	0	0	0	0	0
P1	BORI	0	5	0	0	0	0	0	0	0	0	0	0	0	0	0	0	0	0	0	0	0	0	0	0	0	0	0	0	0	0	0	0	0	0	0	0	0	0	0	0	0	0	0	0	0	0	0	0
P1	BORLI	1	1	0	0	0	0	0	0	0	0	0	0	0	0	0	0	0	0	0	0	0	0	0	0	0	0	0	0	0	0	0	0	0	0	0	0	0	0	0	0	0	0	0	0	0	0	0	0
P1	BORREL	0	12	2	0	0	0	0	0	0	0	0	0	0	0	0	0	0	0	0	0	0	0	0	0	0	0	0	1	0	0	0	0	0	0	0	0	0	0	0	0	4	0	0	0	0	0	0	0
P1	BORRELI	0	6	3	1	0	0	0	0	0	0	0	0	0	0	0	0	0	0	0	0	0	0	0	0	0	0	0	0	0	0	0	0	0	0	0	0	0	0	0	0	0	0	0	0	0	0	0	0
P1	BORRELLI	0	1	1	0	0	0	0	0	0	0	0	0	0	0	0	0	0	0	0	0	0	0	0	0	0	0	0	0	0	0	0	0	0	0	0	0	0	0	0	0	0	0	0	0	0	0	0	0
P1	BORRELLY	0	17	2	1	0	0	0	0	6	0	0	0	0	0	0	0	0	0	0	0	0	0	0	0	0	0	0	0	0	0	0	0	0	0	0	0	0	0	0	0	0	0	0	0	0	0	1	0
P1	BORRELY	0	34	6	3	3	0	0	0	0	0	0	0	0	0	0	0	0	0	0	0	0	0	0	0	0	0	0	0	0	0	0	0	0	0	0	0	0	3	0	0	0	0	1	0	0	0	1	0
P1	BORY	0	20	0	0	0	0	0	0	0	0	0	0	0	0	0	0	0	0	0	0	0	0	0	0	0	0	0	0	0	0	0	0	0	0	0	0	0	0	0	0	0	0	0	0	0	0	0	0
P1	BOSE	0	0	0	0	0	0	0	0	0	0	0	0	0	0	0	0	0	0	0	0	0	0	0	0	0	0	0	0	0	0	0	0	0	0	0	0	0	0	0	0	0	0	0	0	0	0	0	0
P1	BOSQ	0	5	0	3	0	0	0	0	0	0	0	0	0	0	0	0	0	0	0	0	0	0	0	0	0	0	0	0	0	0	0	0	0	0	0	0	0	0	0	0	0	0	0	0	0	0	0	0
P1	BOSSE	0	74	15	0	0	0	3	0	0	0	0	0	0	0	0	0	0	0	0	1	0	0	0	0	0	0	0	0	0	1	0	0	0	0	0	0	10	0	0	0	0	0	0	0	0	0	0	0
P1	BOSSET	1	1	0	0	0	0	0	0	0	0	0	0	0	0	0	0	0	0	0	0	0	0	0	0	0	0	0	0	0	0	0	0	0	0	0	0	0	0	0	0	0	0	0	0	0	0	0	0
P1	BOSSI	0	59	51	2	0	0	0	0	0	0	0	0	0	0	0	0	1	0	0	0	0	0	0	0	0	0	0	0	0	0	0	0	0	0	0	0	0	0	2	0	0	0	0	0	0	0	0	0
P1	BOSSY	0	23	15	0	0	0	0	0	0	0	0	0	0	0	0	0	4	0	0	0	0	0	0	0	0	0	0	0	0	1	0	0	0	0	0	0	0	0	0	0	0	0	0	0	0	0	0	0
P1	BOT	0	3	0	0	0	0	0	0	0	0	0	0	0	0	0	0	0	0	0	0	0	0	0	0	0	0	0	0	0	0	0	0	0	0	0	0	0	0	0	0	0	0	0	0	0	0	0	0
P1	BOTTO	0	0	0	0	0	0	0	0	0	0	0	0	0	0	0	0	0	0	0	0	0	0	0	0	0	0	0	0	0	0	0	0	0	0	0	0	0	0	0	0	0	0	0	0	0	0	0	0
P1	BOTTOU	0	0	0	0	0	0	0	0	0	0	0	0	0	0	0	0	0	0	0	0	0	0	0	0	0	0	0	0	0	0	0	0	0	0	0	0	0	0	0	0	0	0	0	0	0	0	0	0
P1	BOUCHE	0	6	0	0	0	0	0	0	0	0	0	4	0	0	0	0	0	0	0	0	0	0	0	0	0	0	0	0	0	0	0	0	0	0	0	1	0	0	0	0	0	0	0	0	0	0	0	0
P1	BOUCHER	0	2	0	0	0	0	0	0	0	0	0	0	0	0	0	0	0	0	0	0	0	0	0	0	0	0	0	0	0	0	0	0	0	0	0	0	0	0	0	0	0	0	0	0	0	0	0	0
P1	BOUCHERONNE	1	1	0	0	0	0	0	0	0	0	0	0	0	0	0	0	0	0	0	0	0	0	0	0	0	0	0	0	0	0	0	0	0	0	0	0	0	0	0	0	0	0	0	0	0	0	0	0
P1	BOUCHET	0	148	14	0	2	4	0	0	0	0	0	0	0	0	0	0	0	0	0	0	0	0	0	0	0	0	0	0	0	0	0	0	0	0	0	12	0	99	0	0	0	0	0	0	0	0	0	0
P1	BOUCHETE	0	7	0	0	2	2	0	0	0	0	0	0	0	0	0	0	0	0	0	0	0	0	0	0	0	0	0	0	0	0	0	0	0	0	0	1	0	0	0	0	0	0	0	0	0	0	0	0
P1	BOUCHETTE	0	4	0	0	0	0	0	0	0	0	0	0	0	0	0	0	0	0	0	0	0	0	0	0	0	0	0	0	0	0	0	0	0	0	0	0	0	0	0	0	0	0	0	0	0	0	0	0
P1	BOUCHIER	0	6	1	0	1	0	0	0	0	0	0	0	0	0	0	0	0	0	0	0	0	0	0	0	0	0	0	0	0	0	0	0	0	0	0	0	0	0	0	0	0	0	0	0	0	0	0	0
P1	BOUCQUIERE	1	1	0	0	0	0	0	0	0	0	0	0	0	0	0	0	0	0	0	0	0	0	0	0	0	0	0	0	0	0	0	0	0	0	0	0	0	0	0	0	0	0	0	0	0	0	0	0
P1	BOUDILION	0	0	0	0	0	0	0	0	0	0	0	0	0	0	0	0	0	0	0	0	0	0	0	0	0	0	0	0	0	0	0	0	0	0	0	0	0	0	0	0	0	0	0	0	0	0	0	0
P1	BOUDILLON	0	0	0	0	0	0	0	0	0	0	0	0	0	0	0	0	0	0	0	0	0	0	0	0	0	0	0	0	0	0	0	0	0	0	0	0	0	0	0	0	0	0	0	0	0	0	0	0
P1	BOUDILOUNE	1	1	0	0	0	0	0	0	0	0	0	0	0	0	0	0	0	0	0	0	0	0	0	0	0	0	0	0	0	0	0	0	0	0	0	0	0	0	0	0	0	0	0	0	0	0	0	0
P1	BOUDOUAR	0	0	0	0	0	0	0	0	0	0	0	0	0	0	0	0	0	0	0	0	0	0	0	0	0	0	0	0	0	0	0	0	0	0	0	0	0	0	0	0	0	0	0	0	0	0	0	0
P1	BOUDOUARD	0	0	0	0	0	0	0	0	0	0	0	0	0	0	0	0	0	0	0	0	0	0	0	0	0	0	0	0	0	0	0	0	0	0	0	0	0	0	0	0	0	0	0	0	0	0	0	0
P1	BOUE	0	4	1	0	0	0	0	0	0	0	0	0	0	0	0	0	0	0	0	0	0	0	0	0	0	0	0	0	0	0	0	0	0	0	0	0	0	0	0	2	0	0	0	0	0	0	0	0
P1	BOUESSE	1	1	0	0	0	0	0	0	0	0	0	0	0	0	0	0	0	0	0	0	0	0	0	0	0	0	0	0	0	0	0	0	0	0	0	0	0	0	0	0	0	0	0	0	0	0	0	0
P1	BOUET	0	6	0	0	0	0	0	0	0	0	0	0	0	0	0	0	3	0	0	0	0	0	0	0	0	0	0	0	0	0	0	0	0	1	0	0	0	0	0	0	0	0	0	0	0	0	0	0
P1	BOUETTE	1	1	0	0	0	0	0	0	0	0	0	0	0	0	0	0	0	0	0	0	0	0	0	0	0	0	0	0	0	0	0	0	0	0	0	0	0	0	0	0	0	0	0	0	0	0	0	0
P1	BOUFFARD	0	1	0	0	0	0	0	0	0	0	0	0	0	0	0	0	0	0	0	0	0	0	0	0	0	0	0	0	0	0	0	0	0	0	0	0	0	0	0	0	0	0	0	0	0	0	0	0
P1	BOUFOR	0	0	0	0	0	0	0	0	0	0	0	0	0	0	0	0	0	0	0	0	0	0	0	0	0	0	0	0	0	0	0	0	0	0	0	0	0	0	0	0	0	0	0	0	0	0	0	0
P1	BOUI	1	1	0	0	0	0	0	0	0	0	0	0	0	0	0	0	0	0	0	0	0	0	0	0	0	0	0	0	0	0	0	0	0	0	0	0	0	0	0	0	0	0	0	0	0	0	0	0
P1	BOUIER	0	5	1	0	1	2	0	0	0	0	0	0	0	0	0	0	0	0	0	0	0	0	0	0	0	0	0	0	0	0	0	0	0	0	0	0	0	0	0	0	0	0	0	0	0	0	0	0
P1	BOUIERE	0	4	0	0	0	0	0	0	0	0	0	0	0	0	0	0	0	0	0	0	0	0	0	0	0	0	0	0	0	0	0	0	0	0	0	0	0	0	0	0	0	0	0	0	0	0	0	0
P1	BOUILLE	0	0	0	0	0	0	0	0	0	0	0	0	0	0	0	0	0	0	0	0	0	0	0	0	0	0	0	0	0	0	0	0	0	0	0	0	0	0	0	0	0	0	0	0	0	0	0	0
P1	BOUINEGANT	1	1	0	0	0	0	0	0	0	0	0	0	0	0	0	0	0	0	0	0	0	0	0	0	0	0	0	0	0	0	0	0	0	0	0	0	0	0	0	0	0	0	0	0	0	0	0	0
P1	BOUIREGAN	1	3	0	0	0	0	0	0	0	0	0	0	0	0	0	0	0	0	0	0	0	0	0	0	0	0	0	0	0	0	0	0	0	0	0	0	0	0	0	0	0	0	0	0	0	0	0	0
P1	BOUIREGANT	1	1	0	0	0	0	0	0	0	0	0	0	0	0	0	0	0	0	0	0	0	0	0	0	0	0	0	0	0	0	0	0	0	0	0	0	0	0	0	0	0	0	0	0	0	0	0	0
P1	BOUIREGAS	1	1	0	0	0	0	0	0	0	0	0	0	0	0	0	0	0	0	0	0	0	0	0	0	0	0	0	0	0	0	0	0	0	0	0	0	0	0	0	0	0	0	0	0	0	0	0	0
P1	BOUIS	0	42	18	0	0	1	2	0	2	0	0	0	0	0	0	0	0	0	0	0	0	0	0	0	0	0	0	0	0	0	0	0	0	0	0	0	3	0	0	0	0	0	0	0	0	0	0	0
P1	BOUISSE	0	7	0	0	0	0	0	0	0	0	0	4	0	0	0	0	0	0	0	0	0	0	0	0	0	0	0	0	1	0	0	0	0	0	0	0	0	0	0	0	0	0	0	0	0	0	0	0
P1	BOUISSEL	1	1	0	0	0	0	0	0	0	0	0	0	0	0	0	0	0	0	0	0	0	0	0	0	0	0	0	0	0	0	0	0	0	0	0	0	0	0	0	0	0	0	0	0	0	0	0	0
P1	BOUISSET	0	4	2	0	0	0	0	0	0	0	0	0	0	0	0	0	0	0	0	0	0	0	0	0	0	0	0	0	0	0	0	0	0	0	0	0	0	0	0	0	0	0	0	0	0	0	0	0
P1	BOUISSON	0	152	33	0	0	0	5	0	16	0	0	0	0	0	0	0	0	0	0	0	0	0	0	0	0	0	0	0	15	16	0	0	0	0	0	0	0	0	0	0	0	0	0	0	0	0	0	0
P1	BOUIT	0	10	0	0	0	0	0	0	0	0	0	0	0	0	0	0	2	0	0	0	0	0	0	0	0	0	0	0	0	0	0	0	0	0	0	0	0	0	0	0	0	0	0	0	0	0	0	0
P1	BOUITE	1	1	0	0	0	0	0	0	0	0	0	0	0	0	0	0	0	0	0	0	0	0	0	0	0	0	0	0	0	0	0	0	0	0	0	0	0	0	0	0	0	0	0	0	0	0	0	0
P1	BOUIY	1	1	0	0	0	0	0	0	0	0	0	0	0	0	0	0	0	0	0	0	0	0	0	0	0	0	0	0	0	0	0	0	0	0	0	0	0	0	0	0	0	0	0	0	0	0	0	0
P1	BOUJERE	1	1	0	0	0	0	0	0	0	0	0	0	0	0	0	0	0	0	0	0	0	0	0	0	0	0	0	0	0	0	0	0	0	0	0	0	0	0	0	0	0	0	0	0	0	0	0	0
P1	BOUJET	1	1	0	0	0	0	0	0	0	0	0	0	0	0	0	0	0	0	0	0	0	0	0	0	0	0	0	0	0	0	0	0	0	0	0	0	0	0	0	0	0	0	0	0	0	0	0	0
P1	BOUJON	0	2	0	0	0	0	0	0	0	0	0	0	0	0	0	0	0	0	0	0	0	0	0	0	0	0	0	0	0	2	0	0	0	0	0	0	0	0	0	0	0	0	0	0	0	0	0	0
P1	BOULEFART	0	0	0	0	0	0	0	0	0	0	0	0	0	0	0	0	0	0	0	0	0	0	0	0	0	0	0	0	0	0	0	0	0	0	0	0	0	0	0	0	0	0	0	0	0	0	0	0
P1	BOULFARD	0	0	0	0	0	0	0	0	0	0	0	0	0	0	0	0	0	0	0	0	0	0	0	0	0	0	0	0	0	0	0	0	0	0	0	0	0	0	0	0	0	0	0	0	0	0	0	0
P1	BOULFART	0	0	0	0	0	0	0	0	0	0	0	0	0	0	0	0	0	0	0	0	0	0	0	0	0	0	0	0	0	0	0	0	0	0	0	0	0	0	0	0	0	0	0	0	0	0	0	0
P1	BOULFFARD	0	0	0	0	0	0	0	0	0	0	0	0	0	0	0	0	0	0	0	0	0	0	0	0	0	0	0	0	0	0	0	0	0	0	0	0	0	0	0	0	0	0	0	0	0	0	0	0
P1	BOULIGAN	1	1	0	0	0	0	0	0	0	0	0	0	0	0	0	0	0	0	0	0	0	0	0	0	0	0	0	0	0	0	0	0	0	0	0	0	0	0	0	0	0	0	0	0	0	0	0	0
P1	BOULIN	0	1	1	0	0	0	0	0	0	0	0	0	0	0	0	0	0	0	0	0	0	0	0	0	0	0	0	0	0	0	0	0	0	0	0	0	0	0	0	0	0	0	0	0	0	0	0	0
P1	BOULPHAR	0	0	0	0	0	0	0	0	0	0	0	0	0	0	0	0	0	0	0	0	0	0	0	0	0	0	0	0	0	0	0	0	0	0	0	0	0	0	0	0	0	0	0	0	0	0	0	0
P1	BOULPHARD	0	0	0	0	0	0	0	0	0	0	0	0	0	0	0	0	0	0	0	0	0	0	0	0	0	0	0	0	0	0	0	0	0	0	0	0	0	0	0	0	0	0	0	0	0	0	0	0
P1	BOUMIER	0	1	0	0	0	0	1	0	0	0	0	0	0	0	0	0	0	0	0	0	0	0	0	0	0	0	0	0	0	0	0	0	0	0	0	0	0	0	0	0	0	0	0	0	0	0	0	0
P1	BOUNAN	0	0	0	0	0	0	0	0	0	0	0	0	0	0	0	0	0	0	0	0	0	0	0	0	0	0	0	0	0	0	0	0	0	0	0	0	0	0	0	0	0	0	0	0	0	0	0	0
P1	BOUNAT	1	1	0	0	0	0	0	0	0	0	0	0	0	0	0	0	0	0	0	0	0	0	0	0	0	0	0	0	0	0	0	0	0	0	0	0	0	0	0	0	0	0	0	0	0	0	0	0
P1	BOUNAU	0	4	2	0	0	0	0	0	0	0	0	0	0	0	0	0	0	0	0	0	0	0	0	0	0	0	0	0	0	0	0	0	0	0	0	0	0	0	0	0	0	0	0	0	0	0	0	0
P1	BOUNAUD	0	59	8	0	0	0	0	0	0	0	0	0	0	0	0	0	2	0	3	0	0	0	0	0	0	0	0	0	0	8	0	0	0	1	0	0	0	0	0	0	4	0	0	0	0	0	0	0
P1	BOUNAUS	0	0	0	0	0	0	0	0	0	0	0	0	0	0	0	0	0	0	0	0	0	0	0	0	0	0	0	0	0	0	0	0	0	0	0	0	0	0	0	0	0	0	0	0	0	0	0	0
P1	BOUNDY	1	1	0	0	0	0	0	0	0	0	0	0	0	0	0	0	0	0	0	0	0	0	0	0	0	0	0	0	0	0	0	0	0	0	0	0	0	0	0	0	0	0	0	0	0	0	0	0
P1	BOUNEAU	0	33	4	0	0	0	0	0	0	0	0	0	0	0	0	0	0	0	0	0	0	0	0	0	0	0	0	0	0	0	0	0	0	0	0	0	0	0	0	0	0	0	8	0	0	0	0	0
P1	BOUNEL	0	6	0	0	0	0	0	0	0	0	0	0	0	0	0	0	0	0	0	0	0	0	0	0	0	0	0	0	0	0	0	0	0	0	0	0	0	0	0	0	0	0	0	0	0	0	0	0
P1	BOUNELLE	0	12	0	0	0	0	0	0	0	0	0	0	0	0	0	0	0	0	0	0	0	0	0	0	0	0	0	0	0	0	0	0	0	0	0	0	0	0	0	0	0	0	1	0	0	0	0	0
P1	BOUNET	0	48	4	0	0	3	0	0	0	0	0	0	0	0	0	0	0	0	0	0	0	0	0	0	0	0	0	0	0	4	0	0	0	1	0	0	1	0	0	7	0	0	0	0	0	0	0	0
P1	BOUNETON	1	2	0	0	0	0	0	0	0	0	0	0	0	0	0	0	0	0	0	0	0	0	0	0	0	0	0	0	0	0	0	0	0	0	0	0	0	0	0	0	0	0	0	0	0	0	0	0
P1	BOUNETTE	0	6	0	0	0	0	0	0	0	0	0	0	0	0	0	0	0	0	0	0	0	0	0	0	0	0	0	0	0	0	0	0	0	0	0	0	0	0	0	1	0	0	0	0	0	0	0	0
P1	BOUNETTY	1	2	0	0	0	0	0	0	0	0	0	0	0	0	0	0	0	0	0	0	0	0	0	0	0	0	0	0	0	0	0	0	0	0	0	0	0	0	0	0	0	0	0	0	0	0	0	0
P1	BOUNETY	1	1	0	0	0	0	0	0	0	0	0	0	0	0	0	0	0	0	0	0	0	0	0	0	0	0	0	0	0	0	0	0	0	0	0	0	0	0	0	0	0	0	0	0	0	0	0	0
P1	BOUNEU	0	0	0	0	0	0	0	0	0	0	0	0	0	0	0	0	0	0	0	0	0	0	0	0	0	0	0	0	0	0	0	0	0	0	0	0	0	0	0	0	0	0	0	0	0	0	0	0
P1	BOUNIER	0	0	0	0	0	0	0	0	0	0	0	0	0	0	0	0	0	0	0	0	0	0	0	0	0	0	0	0	0	0	0	0	0	0	0	0	0	0	0	0	0	0	0	0	0	0	0	0
P1	BOUNIERE	1	1	0	0	0	0	0	0	0	0	0	0	0	0	0	0	0	0	0	0	0	0	0	0	0	0	0	0	0	0	0	0	0	0	0	0	0	0	0	0	0	0	0	0	0	0	0	0
P1	BOUNIN	0	14	1	0	0	0	0	0	0	0	0	0	0	0	0	0	0	0	0	0	0	0	0	0	0	0	0	0	0	1	0	0	0	0	0	0	0	0	0	0	0	0	0	0	0	0	0	0
P1	BOUNNETTE	0	0	0	0	0	0	0	0	0	0	0	0	0	0	0	0	0	0	0	0	0	0	0	0	0	0	0	0	0	0	0	0	0	0	0	0	0	0	0	0	0	0	0	0	0	0	0	0
P1	BOUNO	0	0	0	0	0	0	0	0	0	0	0	0	0	0	0	0	0	0	0	0	0	0	0	0	0	0	0	0	0	0	0	0	0	0	0	0	0	0	0	0	0	0	0	0	0	0	0	0
P1	BOUNOT	0	9	0	0	0	0	0	0	0	0	0	0	0	0	0	0	0	0	0	0	0	0	0	0	0	0	0	0	0	0	0	0	0	0	0	0	0	0	0	4	0	0	0	0	0	0	0	0
P1	BOUNOTTE	0	5	0	0	0	0	0	0	0	0	0	0	0	0	0	0	0	0	0	0	0	0	0	0	0	0	0	0	0	0	0	0	0	0	0	0	0	0	0	4	0	0	0	0	0	0	0	0
P1	BOUNSIGNOURE	1	1	0	0	0	0	0	0	0	0	0	0	0	0	0	0	0	0	0	0	0	0	0	0	0	0	0	0	0	0	0	0	0	0	0	0	0	0	0	0	0	0	0	0	0	0	0	0
P1	BOUQUET	0	10	0	0	0	0	0	0	0	0	0	0	0	0	0	0	0	0	0	0	0	0	0	0	0	0	0	0	0	0	0	0	0	0	0	0	0	0	0	7	0	0	0	0	0	0	0	0
P1	BOUQUETTE	1	1	0	0	0	0	0	0	0	0	0	0	0	0	0	0	0	0	0	0	0	0	0	0	0	0	0	0	0	0	0	0	0	0	0	0	0	0	0	0	0	0	0	0	0	0	0	0
P1	BOUQUIER	0	13	1	0	0	0	0	0	0	0	0	0	0	0	0	0	0	0	0	0	0	0	0	0	0	0	0	0	0	0	0	0	0	0	0	0	0	0	0	0	0	0	0	0	0	0	0	0
P1	BOURAN	1	3	0	0	0	0	0	0	0	0	0	0	0	0	0	0	0	0	0	0	0	0	0	0	0	0	0	0	0	0	0	0	0	0	0	0	0	0	0	0	0	0	0	0	0	0	0	0
P1	BOURBOUILADE	1	1	0	0	0	0	0	0	0	0	0	0	0	0	0	0	0	0	0	0	0	0	0	0	0	0	0	0	0	0	0	0	0	0	0	0	0	0	0	0	0	0	0	0	0	0	0	0
P1	BOURBOUILLA	1	1	0	0	0	0	0	0	0	0	0	0	0	0	0	0	0	0	0	0	0	0	0	0	0	0	0	0	0	0	0	0	0	0	0	0	0	0	0	0	0	0	0	0	0	0	0	0
P1	BOURBOUILLAT	1	1	0	0	0	0	0	0	0	0	0	0	0	0	0	0	0	0	0	0	0	0	0	0	0	0	0	0	0	0	0	0	0	0	0	0	0	0	0	0	0	0	0	0	0	0	0	0
P1	BOURDIN	0	17	4	0	0	2	0	0	0	0	0	0	0	0	0	0	0	0	0	0	0	0	0	0	0	0	0	0	0	0	0	0	0	0	0	0	0	0	0	1	0	0	0	0	0	0	0	0
P1	BOURDINE	0	4	0	0	0	0	0	0	0	0	0	0	0	0	0	0	0	0	0	0	0	0	0	0	0	0	0	0	0	0	0	0	0	0	0	0	0	0	0	1	0	0	0	0	0	0	0	0
P1	BOURE	0	0	0	0	0	0	0	0	0	0	0	0	0	0	0	0	0	0	0	0	0	0	0	0	0	0	0	0	0	0	0	0	0	0	0	0	0	0	0	0	0	0	0	0	0	0	0	0
P1	BOUREAU	1	1	0	0	0	0	0	0	0	0	0	0	0	0	0	0	0	0	0	0	0	0	0	0	0	0	0	0	0	0	0	0	0	0	0	0	0	0	0	0	0	0	0	0	0	0	0	0
P1	BOUREL	0	8	1	0	0	0	0	0	0	0	0	0	0	0	0	0	0	0	0	0	0	0	0	0	0	0	0	0	0	0	0	0	0	0	0	0	0	0	0	0	0	0	0	0	0	0	1	0
P1	BOURELLY	0	91	1	1	0	0	0	0	0	0	0	0	0	0	0	0	0	0	0	0	0	0	0	0	0	0	0	0	0	2	0	0	0	0	0	0	0	0	0	0	0	0	0	0	0	0	1	0
P1	BOURELY	0	26	0	0	0	0	0	0	0	0	0	0	0	0	0	0	0	0	0	0	0	0	0	0	0	0	0	0	0	1	0	0	0	0	0	0	0	0	0	0	0	0	2	0	0	0	0	0
P1	BOURET	0	5	0	0	2	0	0	0	0	0	0	0	0	0	0	0	0	0	0	0	0	0	0	0	0	0	0	0	0	0	0	0	0	0	0	0	0	0	0	0	0	0	0	0	0	0	0	0
P1	BOUREVE	1	1	0	0	0	0	0	0	0	0	0	0	0	0	0	0	0	0	0	0	0	0	0	0	0	0	0	0	0	0	0	0	0	0	0	0	0	0	0	0	0	0	0	0	0	0	0	0
P1	BOURGAREL	0	42	20	0	0	0	0	0	0	0	0	0	0	0	0	0	0	0	0	0	0	0	0	0	0	0	0	0	0	3	0	0	0	0	0	0	0	0	0	0	0	0	0	0	0	0	0	0
P1	BOURIGAN	1	2	0	0	0	0	0	0	0	0	0	0	0	0	0	0	0	0	0	0	0	0	0	0	0	0	0	0	0	0	0	0	0	0	0	0	0	0	0	0	0	0	0	0	0	0	0	0
P1	BOURIGON	0	0	0	0	0	0	0	0	0	0	0	0	0	0	0	0	0	0	0	0	0	0	0	0	0	0	0	0	0	0	0	0	0	0	0	0	0	0	0	0	0	0	0	0	0	0	0	0
P1	BOURILLON	0	10	1	0	0	0	0	0	0	0	0	0	0	0	0	0	0	0	0	0	0	0	0	0	0	0	0	0	0	0	0	0	0	0	0	0	0	0	0	0	0	0	0	0	0	0	0	0
P1	BOURNEAU	1	1	0	0	0	0	0	0	0	0	0	0	0	0	0	0	0	0	0	0	0	0	0	0	0	0	0	0	0	0	0	0	0	0	0	0	0	0	0	0	0	0	0	0	0	0	0	0
P1	BOURNEL	0	1	0	0	0	0	0	0	0	0	0	0	0	0	0	0	0	0	0	0	0	0	0	0	0	0	0	1	0	0	0	0	0	0	0	0	0	0	0	0	0	0	0	0	0	0	0	0
P1	BOUROLLIE	1	1	0	0	0	0	0	0	0	0	0	0	0	0	0	0	0	0	0	0	0	0	0	0	0	0	0	0	0	0	0	0	0	0	0	0	0	0	0	0	0	0	0	0	0	0	0	0
P1	BOUROUILLE	1	4	0	0	0	0	0	0	0	0	0	0	0	0	0	0	0	0	0	0	0	0	0	0	0	0	0	0	0	0	0	0	0	0	0	0	0	0	0	0	0	0	0	0	0	0	0	0
P1	BOURRAN	1	3	0	0	0	0	0	0	0	0	0	0	0	0	0	0	0	0	0	0	0	0	0	0	0	0	0	0	0	0	0	0	0	0	0	0	0	0	0	0	0	0	0	0	0	0	0	0
P1	BOURRANE	1	1	0	0	0	0	0	0	0	0	0	0	0	0	0	0	0	0	0	0	0	0	0	0	0	0	0	0	0	0	0	0	0	0	0	0	0	0	0	0	0	0	0	0	0	0	0	0
P1	BOURRE	0	2	0	0	0	0	0	0	0	0	0	0	0	0	0	0	0	0	0	0	0	0	0	0	0	0	0	0	0	0	0	0	0	0	0	0	0	0	0	0	0	0	0	0	0	0	0	0
P1	BOURREL	0	18	5	0	0	0	0	0	0	0	0	0	0	0	0	0	0	0	0	0	0	0	0	0	0	0	0	0	0	0	0	0	0	0	0	0	0	0	0	0	0	0	5	0	0	0	3	0
P1	BOURRELI	0	26	5	4	0	0	2	0	0	0	0	0	0	0	0	0	7	0	0	0	0	0	0	0	0	0	0	0	0	0	0	0	0	0	0	0	0	0	0	0	0	0	4	0	0	0	0	0
P1	BOURRELLI	0	6	3	0	0	0	0	0	0	0	0	0	0	0	0	0	0	0	0	0	0	0	0	0	0	0	0	0	0	1	0	0	0	0	0	0	0	0	0	0	0	0	0	0	0	0	0	0
P1	BOURRELLY	0	78	31	5	0	0	4	0	16	0	0	0	0	0	0	0	1	0	0	0	0	0	0	0	0	0	0	0	0	7	0	0	0	0	0	0	0	0	0	0	0	0	0	0	0	0	4	0
P1	BOURRELY	0	155	24	13	0	0	1	0	0	0	0	0	0	0	0	0	10	0	0	0	0	0	0	0	0	0	0	0	0	8	0	0	0	0	0	0	0	0	0	0	0	17	71	0	0	0	0	0
P1	BOURRET	0	13	0	0	2	0	0	0	0	0	0	0	0	0	0	0	0	0	0	0	0	0	0	0	0	0	0	0	0	0	0	0	0	0	0	0	0	0	0	0	0	0	0	0	0	0	0	0
P1	BOURRETE	0	0	0	0	0	0	0	0	0	0	0	0	0	0	0	0	0	0	0	0	0	0	0	0	0	0	0	0	0	0	0	0	0	0	0	0	0	0	0	0	0	0	0	0	0	0	0	0
P1	BOURRILLON	0	68	21	0	2	0	0	0	0	0	0	0	0	0	0	0	0	0	0	0	0	0	0	0	0	0	0	0	0	0	0	0	0	0	0	0	0	0	0	0	0	0	0	0	0	0	0	0
P1	BOURROILLE	0	0	0	0	0	0	0	0	0	0	0	0	0	0	0	0	0	0	0	0	0	0	0	0	0	0	0	0	0	0	0	0	0	0	0	0	0	0	0	0	0	0	0	0	0	0	0	0
P1	BOURROUILLE	1	2	0	0	0	0	0	0	0	0	0	0	0	0	0	0	0	0	0	0	0	0	0	0	0	0	0	0	0	0	0	0	0	0	0	0	0	0	0	0	0	0	0	0	0	0	0	0
P1	BOURTOULIN	0	0	0	0	0	0	0	0	0	0	0	0	0	0	0	0	0	0	0	0	0	0	0	0	0	0	0	0	0	0	0	0	0	0	0	0	0	0	0	0	0	0	0	0	0	0	0	0
P1	BOURTOUMIER	1	1	0	0	0	0	0	0	0	0	0	0	0	0	0	0	0	0	0	0	0	0	0	0	0	0	0	0	0	0	0	0	0	0	0	0	0	0	0	0	0	0	0	0	0	0	0	0
P1	BOURTOUMIEU	0	2	0	0	0	0	0	0	0	0	0	0	0	0	0	0	0	0	0	0	0	0	0	0	0	0	0	0	0	0	0	0	0	0	0	0	0	0	0	0	0	0	0	0	0	0	0	0
P1	BOUSON	0	0	0	0	0	0	0	0	0	0	0	0	0	0	0	0	0	0	0	0	0	0	0	0	0	0	0	0	0	0	0	0	0	0	0	0	0	0	0	0	0	0	0	0	0	0	0	0
P1	BOUSQUAUT	1	1	0	0	0	0	0	0	0	0	0	0	0	0	0	0	0	0	0	0	0	0	0	0	0	0	0	0	0	0	0	0	0	0	0	0	0	0	0	0	0	0	0	0	0	0	0	0
P1	BOUSSAN	0	1	0	0	0	0	0	0	0	0	0	0	0	0	0	0	0	0	0	0	0	0	0	0	0	0	0	0	0	0	0	0	0	0	0	0	0	0	0	0	0	0	0	0	0	0	0	0
P1	BOUSSET	0	1	0	0	0	0	0	0	0	0	0	0	0	0	0	0	0	0	0	0	0	0	0	0	0	0	0	0	0	0	0	0	0	0	0	0	0	0	0	0	0	0	0	0	0	0	0	0
P1	BOUTAUD	1	1	0	0	0	0	0	0	0	0	0	0	0	0	0	0	0	0	0	0	0	0	0	0	0	0	0	0	0	0	0	0	0	0	0	0	0	0	0	0	0	0	0	0	0	0	0	0
P1	BOUTIER	0	12	1	0	0	0	0	0	0	0	0	0	0	0	0	0	0	0	0	0	0	0	0	0	0	0	0	0	0	0	0	0	0	0	0	0	0	0	0	0	0	0	0	0	0	0	0	0
P1	BOUTIERE	0	79	17	0	0	0	0	0	0	0	0	0	0	0	0	0	0	0	0	0	0	0	0	0	0	0	0	0	0	0	0	0	0	1	0	0	0	0	0	0	0	0	0	0	0	0	0	0
P1	BOUTIN	0	21	0	0	0	0	6	0	0	0	0	0	0	0	0	0	0	0	0	0	0	0	0	0	0	0	0	0	0	0	0	0	0	0	0	0	0	0	0	0	0	0	0	0	0	0	0	0
P1	BOUY	0	6	4	0	0	0	0	0	0	0	0	0	0	0	0	0	0	0	0	0	0	0	0	0	0	0	0	0	0	0	0	0	0	0	0	0	1	0	0	0	0	0	0	0	0	0	0	0
P1	BOUYER	0	88	1	0	0	3	0	0	0	0	0	0	0	0	0	0	0	0	0	0	0	0	0	0	0	0	0	4	18	2	0	0	0	0	0	5	1	2	0	0	0	0	0	0	0	0	0	0
P1	BOUYERE	0	18	1	0	0	1	0	0	0	0	0	0	0	0	0	0	0	0	0	0	0	0	0	0	0	0	0	0	0	2	0	0	0	0	0	0	0	0	0	0	0	0	0	0	0	0	0	0
P1	BOUYOL	1	1	0	0	0	0	0	0	0	0	0	0	0	0	0	0	0	0	0	0	0	0	0	0	0	0	0	0	0	0	0	0	0	0	0	0	0	0	0	0	0	0	0	0	0	0	0	0
P1	BOUYT	0	0	0	0	0	0	0	0	0	0	0	0	0	0	0	0	0	0	0	0	0	0	0	0	0	0	0	0	0	0	0	0	0	0	0	0	0	0	0	0	0	0	0	0	0	0	0	0
P1	BOUZAN	0	1	0	0	0	0	0	0	0	0	0	0	0	0	0	0	0	0	0	0	0	0	0	0	0	0	0	0	0	0	0	0	0	0	0	0	0	0	0	0	0	0	0	0	0	0	0	0
P1	BOUZET	1	1	0	0	0	0	0	0	0	0	0	0	0	0	0	0	0	0	0	0	0	0	0	0	0	0	0	0	0	0	0	0	0	0	0	0	0	0	0	0	0	0	0	0	0	0	0	0
P1	BOUZON	0	0	0	0	0	0	0	0	0	0	0	0	0	0	0	0	0	0	0	0	0	0	0	0	0	0	0	0	0	0	0	0	0	0	0	0	0	0	0	0	0	0	0	0	0	0	0	0
P1	BOVY	0	0	0	0	0	0	0	0	0	0	0	0	0	0	0	0	0	0	0	0	0	0	0	0	0	0	0	0	0	0	0	0	0	0	0	0	0	0	0	0	0	0	0	0	0	0	0	0
P1	BOYER	0	593	106	2	49	8	62	0	153	0	0	4	0	0	0	0	0	0	0	0	0	0	0	0	0	0	0	1	2	17	0	0	0	1	0	4	13	2	0	2	3	0	0	0	0	20	1	0
P1	BOYERE	0	37	6	0	7	3	4	0	2	0	0	3	0	0	0	0	0	0	0	0	0	0	0	0	0	0	0	0	0	1	0	0	0	0	0	0	0	0	0	0	0	0	0	0	0	0	0	0
P1	BOYT	1	1	0	0	0	0	0	0	0	0	0	0	0	0	0	0	0	0	0	0	0	0	0	0	0	0	0	0	0	0	0	0	0	0	0	0	0	0	0	0	0	0	0	0	0	0	0	0
P1	BOYTE	0	0	0	0	0	0	0	0	0	0	0	0	0	0	0	0	0	0	0	0	0	0	0	0	0	0	0	0	0	0	0	0	0	0	0	0	0	0	0	0	0	0	0	0	0	0	0	0
P1	BOZE	0	11	0	0	0	0	0	0	0	0	0	0	0	0	0	0	0	0	0	0	0	0	0	0	0	0	0	0	0	0	0	0	0	0	0	0	0	0	0	0	0	0	0	0	0	0	0	0
P1	BRANCAY	0	3	0	0	0	0	0	0	0	0	0	0	0	0	0	0	0	0	0	0	0	0	0	0	0	0	0	0	0	0	0	0	0	0	0	0	0	0	0	0	0	0	0	0	0	0	0	0
P1	BRASSENVIN	1	1	0	0	0	0	0	0	0	0	0	0	0	0	0	0	0	0	0	0	0	0	0	0	0	0	0	0	0	0	0	0	0	0	0	0	0	0	0	0	0	0	0	0	0	0	0	0
P1	BRASSEVIN	0	8	0	0	0	0	0	0	0	0	0	0	0	0	0	0	0	0	0	0	0	0	0	0	0	0	0	0	0	1	0	0	0	0	0	0	0	0	0	0	0	0	0	0	0	0	0	0
P1	BRASSEVINE	1	1	0	0	0	0	0	0	0	0	0	0	0	0	0	0	0	0	0	0	0	0	0	0	0	0	0	0	0	0	0	0	0	0	0	0	0	0	0	0	0	0	0	0	0	0	0	0
P1	BRECON	1	1	0	0	0	0	0	0	0	0	0	0	0	0	0	0	0	0	0	0	0	0	0	0	0	0	0	0	0	0	0	0	0	0	0	0	0	0	0	0	0	0	0	0	0	0	0	0
P1	BREIGNE	0	0	0	0	0	0	0	0	0	0	0	0	0	0	0	0	0	0	0	0	0	0	0	0	0	0	0	0	0	0	0	0	0	0	0	0	0	0	0	0	0	0	0	0	0	0	0	0
P1	BREIGUE	0	0	0	0	0	0	0	0	0	0	0	0	0	0	0	0	0	0	0	0	0	0	0	0	0	0	0	0	0	0	0	0	0	0	0	0	0	0	0	0	0	0	0	0	0	0	0	0
P1	BREMON	0	30	4	1	0	0	5	0	0	0	0	0	0	0	0	0	0	0	0	0	0	0	0	0	0	0	0	0	0	5	0	0	0	0	0	0	0	0	0	0	0	0	0	0	0	0	0	0
P1	BREMOND	0	212	40	25	0	1	1	0	4	0	0	0	0	0	0	0	0	0	0	2	0	0	0	0	0	0	0	0	2	86	0	0	0	0	0	0	0	0	0	0	0	0	0	0	0	5	0	0
P1	BREMONE	0	8	1	0	0	0	0	0	0	0	0	0	0	0	0	0	0	0	0	0	0	0	0	0	0	0	0	0	0	5	0	0	0	0	0	0	0	0	0	0	0	0	0	0	0	0	0	0
P1	BREMONT	0	0	0	0	0	0	0	0	0	0	0	0	0	0	0	0	0	0	0	0	0	0	0	0	0	0	0	0	0	0	0	0	0	0	0	0	0	0	0	0	0	0	0	0	0	0	0	0
P1	BRES	0	24	6	0	0	1	0	0	0	0	0	0	0	0	0	0	0	0	0	0	0	0	0	0	0	0	0	0	0	0	6	0	0	0	0	0	0	0	0	0	0	0	0	0	0	0	0	0
P1	BRESON	1	1	0	0	0	0	0	0	0	0	0	0	0	0	0	0	0	0	0	0	0	0	0	0	0	0	0	0	0	0	0	0	0	0	0	0	0	0	0	0	0	0	0	0	0	0	0	0
P1	BRESONNE	1	1	0	0	0	0	0	0	0	0	0	0	0	0	0	0	0	0	0	0	0	0	0	0	0	0	0	0	0	0	0	0	0	0	0	0	0	0	0	0	0	0	0	0	0	0	0	0
P1	BRESSET	0	0	0	0	0	0	0	0	0	0	0	0	0	0	0	0	0	0	0	0	0	0	0	0	0	0	0	0	0	0	0	0	0	0	0	0	0	0	0	0	0	0	0	0	0	0	0	0
P1	BRESSIER	0	24	9	0	0	0	0	0	0	0	0	0	0	0	0	0	0	0	0	0	0	0	0	0	0	0	0	0	0	0	0	0	0	1	0	0	0	0	0	0	0	0	0	0	0	0	0	0
P1	BRESSON	0	15	2	0	0	0	0	0	0	0	0	0	0	0	0	0	0	0	0	0	0	0	2	0	0	0	0	0	0	0	0	0	0	0	0	0	0	0	0	0	0	0	0	0	0	0	0	0
P1	BRESSONE	1	2	0	0	0	0	0	0	0	0	0	0	0	0	0	0	0	0	0	0	0	0	0	0	0	0	0	0	0	0	0	0	0	0	0	0	0	0	0	0	0	0	0	0	0	0	0	0
P1	BRESSOUN	0	0	0	0	0	0	0	0	0	0	0	0	0	0	0	0	0	0	0	0	0	0	0	0	0	0	0	0	0	0	0	0	0	0	0	0	0	0	0	0	0	0	0	0	0	0	0	0
P1	BRET	0	11	1	0	0	0	0	0	0	0	0	0	0	0	0	0	0	0	0	0	0	0	0	0	0	0	0	0	0	0	0	0	0	0	0	1	1	0	0	0	0	0	0	0	0	0	0	0
P1	BRETON	0	17	1	0	0	0	0	0	0	0	0	0	0	0	0	0	0	0	0	0	0	0	0	0	0	0	0	3	0	4	0	0	0	0	0	0	1	0	0	0	0	0	0	0	0	0	0	0
P1	BRETTON	0	2	1	0	0	0	0	0	0	0	0	0	0	0	0	0	0	0	0	0	0	0	0	0	0	0	0	0	0	0	0	0	0	0	0	0	0	0	0	0	0	0	0	0	0	0	0	0
P1	BRETTONE	1	1	0	0	0	0	0	0	0	0	0	0	0	0	0	0	0	0	0	0	0	0	0	0	0	0	0	0	0	0	0	0	0	0	0	0	0	0	0	0	0	0	0	0	0	0	0	0
P1	BRIANCON	0	2	0	1	0	0	0	0	0	0	0	0	0	0	0	0	0	0	0	0	0	0	0	0	0	0	0	0	0	0	0	0	0	0	0	0	0	0	0	0	0	0	0	0	0	0	0	0
P1	BRIAND	0	0	0	0	0	0	0	0	0	0	0	0	0	0	0	0	0	0	0	0	0	0	0	0	0	0	0	0	0	0	0	0	0	0	0	0	0	0	0	0	0	0	0	0	0	0	0	0
P1	BRIANSON	0	11	0	6	0	0	0	0	0	0	0	0	0	0	0	0	0	0	0	0	0	0	0	0	0	0	0	0	0	0	0	0	0	0	0	0	0	0	0	0	0	0	0	0	0	0	0	0
P1	BRIASSON	1	1	0	0	0	0	0	0	0	0	0	0	0	0	0	0	0	0	0	0	0	0	0	0	0	0	0	0	0	0	0	0	0	0	0	0	0	0	0	0	0	0	0	0	0	0	0	0
P1	BRIENE	0	0	0	0	0	0	0	0	0	0	0	0	0	0	0	0	0	0	0	0	0	0	0	0	0	0	0	0	0	0	0	0	0	0	0	0	0	0	0	0	0	0	0	0	0	0	0	0
P1	BRIEU	0	8	0	0	0	0	0	0	0	0	0	0	0	0	0	0	0	0	0	0	0	0	0	0	0	0	0	0	0	0	0	0	0	0	0	0	0	0	0	0	0	0	0	0	0	0	0	0
P1	BRIEUE	1	1	0	0	0	0	0	0	0	0	0	0	0	0	0	0	0	0	0	0	0	0	0	0	0	0	0	0	0	0	0	0	0	0	0	0	0	0	0	0	0	0	0	0	0	0	0	0
P1	BRIGNE	0	0	0	0	0	0	0	0	0	0	0	0	0	0	0	0	0	0	0	0	0	0	0	0	0	0	0	0	0	0	0	0	0	0	0	0	0	0	0	0	0	0	0	0	0	0	0	0
P1	BRILAN	1	2	0	0	0	0	0	0	0	0	0	0	0	0	0	0	0	0	0	0	0	0	0	0	0	0	0	0	0	0	0	0	0	0	0	0	0	0	0	0	0	0	0	0	0	0	0	0
P1	BRILAND	1	1	0	0	0	0	0	0	0	0	0	0	0	0	0	0	0	0	0	0	0	0	0	0	0	0	0	0	0	0	0	0	0	0	0	0	0	0	0	0	0	0	0	0	0	0	0	0
P1	BRILLAN	1	8	0	0	0	0	0	0	0	0	0	0	0	0	0	0	0	0	0	0	0	0	0	0	0	0	0	0	0	0	0	0	0	0	0	0	0	0	0	0	0	0	0	0	0	0	0	0
P1	BRILLAND	1	22	0	0	0	0	0	0	0	0	0	0	0	0	0	0	0	0	0	0	0	0	0	0	0	0	0	0	0	0	0	0	0	0	0	0	0	0	0	0	0	0	0	0	0	0	0	0
P1	BRILLANDE	1	11	0	0	0	0	0	0	0	0	0	0	0	0	0	0	0	0	0	0	0	0	0	0	0	0	0	0	0	0	0	0	0	0	0	0	0	0	0	0	0	0	0	0	0	0	0	0
P1	BRILLANT	1	2	0	0	0	0	0	0	0	0	0	0	0	0	0	0	0	0	0	0	0	0	0	0	0	0	0	0	0	0	0	0	0	0	0	0	0	0	0	0	0	0	0	0	0	0	0	0
P1	BRILLLAND	1	1	0	0	0	0	0	0	0	0	0	0	0	0	0	0	0	0	0	0	0	0	0	0	0	0	0	0	0	0	0	0	0	0	0	0	0	0	0	0	0	0	0	0	0	0	0	0
P1	BRILLOND	0	0	0	0	0	0	0	0	0	0	0	0	0	0	0	0	0	0	0	0	0	0	0	0	0	0	0	0	0	0	0	0	0	0	0	0	0	0	0	0	0	0	0	0	0	0	0	0
P1	BRIOUGNE	0	1	1	0	0	0	0	0	0	0	0	0	0	0	0	0	0	0	0	0	0	0	0	0	0	0	0	0	0	0	0	0	0	0	0	0	0	0	0	0	0	0	0	0	0	0	0	0
P1	BRIOUNE	0	1	1	0	0	0	0	0	0	0	0	0	0	0	0	0	0	0	0	0	0	0	0	0	0	0	0	0	0	0	0	0	0	0	0	0	0	0	0	0	0	0	0	0	0	0	0	0
P1	BRISSAN	1	1	0	0	0	0	0	0	0	0	0	0	0	0	0	0	0	0	0	0	0	0	0	0	0	0	0	0	0	0	0	0	0	0	0	0	0	0	0	0	0	0	0	0	0	0	0	0
P1	BRISSON	0	1	1	0	0	0	0	0	0	0	0	0	0	0	0	0	0	0	0	0	0	0	0	0	0	0	0	0	0	0	0	0	0	0	0	0	0	0	0	0	0	0	0	0	0	0	0	0
P1	BRITONNE	1	2	0	0	0	0	0	0	0	0	0	0	0	0	0	0	0	0	0	0	0	0	0	0	0	0	0	0	0	0	0	0	0	0	0	0	0	0	0	0	0	0	0	0	0	0	0	0
P1	BRIVE	1	5	0	0	0	0	0	0	0	0	0	0	0	0	0	0	0	0	0	0	0	0	0	0	0	0	0	0	0	0	0	0	0	0	0	0	0	0	0	0	0	0	0	0	0	0	0	0
P1	BROGLA	1	1	0	0	0	0	0	0	0	0	0	0	0	0	0	0	0	0	0	0	0	0	0	0	0	0	0	0	0	0	0	0	0	0	0	0	0	0	0	0	0	0	0	0	0	0	0	0
P1	BROGLIA	1	5	0	0	0	0	0	0	0	0	0	0	0	0	0	0	0	0	0	0	0	0	0	0	0	0	0	0	0	0	0	0	0	0	0	0	0	0	0	0	0	0	0	0	0	0	0	0
P1	BROSSET	0	0	0	0	0	0	0	0	0	0	0	0	0	0	0	0	0	0	0	0	0	0	0	0	0	0	0	0	0	0	0	0	0	0	0	0	0	0	0	0	0	0	0	0	0	0	0	0
P1	BROUCHIE	0	2	0	0	0	0	0	0	0	0	0	0	0	0	0	0	0	0	0	0	0	0	0	0	0	0	0	0	0	1	0	0	0	0	0	0	0	0	0	0	0	0	0	0	0	0	0	0
P1	BROUCHIER	0	50	19	0	0	0	0	0	0	0	0	0	0	0	0	0	0	0	0	0	0	0	0	0	0	0	0	0	0	6	1	0	0	0	0	0	0	0	0	0	0	0	0	0	0	20	0	0
P1	BROUCHIERE	0	5	2	0	0	0	0	0	0	0	0	0	0	0	0	0	0	0	0	0	0	0	0	0	0	0	0	0	0	2	0	0	0	0	0	0	0	0	0	0	0	0	0	0	0	0	0	0
P1	BROUILLE	1	1	0	0	0	0	0	0	0	0	0	0	0	0	0	0	0	0	0	0	0	0	0	0	0	0	0	0	0	0	0	0	0	0	0	0	0	0	0	0	0	0	0	0	0	0	0	0
P1	BROUSSET	0	1	1	0	0	0	0	0	0	0	0	0	0	0	0	0	0	0	0	0	0	0	0	0	0	0	0	0	0	0	0	0	0	0	0	0	0	0	0	0	0	0	0	0	0	0	0	0
P1	BROUSSON	0	5	0	0	0	0	0	0	0	0	0	0	0	0	0	0	4	0	0	0	0	0	0	0	0	0	0	0	0	0	0	0	0	0	0	0	0	0	0	0	0	0	0	0	0	0	0	0
P1	BRUISSAN	1	3	0	0	0	0	0	0	0	0	0	0	0	0	0	0	0	0	0	0	0	0	0	0	0	0	0	0	0	0	0	0	0	0	0	0	0	0	0	0	0	0	0	0	0	0	0	0
P1	BRULLON	0	0	0	0	0	0	0	0	0	0	0	0	0	0	0	0	0	0	0	0	0	0	0	0	0	0	0	0	0	0	0	0	0	0	0	0	0	0	0	0	0	0	0	0	0	0	0	0
P1	BRUN	0	362	51	2	0	20	23	0	13	0	18	10	0	0	0	0	0	0	6	3	0	0	0	0	0	0	0	0	4	6	0	0	0	1	0	0	2	0	0	25	0	1	0	0	0	9	3	0
P1	BRUNE	0	88	6	0	0	6	8	0	0	0	0	8	0	0	0	0	0	0	2	0	0	0	0	0	0	0	0	0	0	2	0	0	0	0	0	0	0	0	0	21	0	0	0	0	0	0	0	0
P1	BRUNEL	0	31	9	0	0	0	0	0	0	0	0	0	0	0	0	0	0	0	0	0	0	0	0	0	0	0	0	0	0	4	0	0	0	1	0	0	5	0	0	2	0	0	0	0	0	0	0	0
P1	BRUNELE	0	2	0	0	0	0	0	0	0	0	0	0	0	0	0	0	0	0	0	0	0	0	0	0	0	0	0	0	0	0	0	0	0	0	0	0	0	0	0	0	0	0	0	0	0	0	0	0
P1	BRUNET	0	108	26	0	0	1	0	4	0	0	0	0	0	0	0	0	8	0	0	0	0	0	0	0	0	0	0	0	0	27	0	0	0	3	0	0	5	0	0	0	0	0	0	0	0	0	5	0
P1	BRUSSET	0	0	0	0	0	0	0	0	0	0	0	0	0	0	0	0	0	0	0	0	0	0	0	0	0	0	0	0	0	0	0	0	0	0	0	0	0	0	0	0	0	0	0	0	0	0	0	0
P1	BRUTIN	0	0	0	0	0	0	0	0	0	0	0	0	0	0	0	0	0	0	0	0	0	0	0	0	0	0	0	0	0	0	0	0	0	0	0	0	0	0	0	0	0	0	0	0	0	0	0	0
P1	BUECH	0	10	1	0	0	0	0	0	0	0	0	0	0	0	0	0	0	0	0	0	0	0	0	0	0	0	0	0	0	0	0	0	0	0	0	0	0	0	0	0	0	0	0	0	0	0	0	0
P1	BUELLE	0	5	2	0	0	0	0	0	0	0	0	0	0	0	0	0	0	0	0	0	0	0	0	0	0	0	0	0	0	0	0	0	0	0	0	0	0	0	0	0	1	0	0	0	0	0	0	0
P1	BUET	1	3	0	0	0	0	0	0	0	0	0	0	0	0	0	0	0	0	0	0	0	0	0	0	0	0	0	0	0	0	0	0	0	0	0	0	0	0	0	0	0	0	0	0	0	0	0	0
P1	BUISSON	0	33	25	1	0	0	0	0	0	0	0	0	0	0	0	0	0	0	0	0	0	0	0	0	0	0	0	0	1	0	0	0	0	0	0	0	0	0	0	0	0	0	0	0	0	0	0	0
P1	BUITON	1	1	0	0	0	0	0	0	0	0	0	0	0	0	0	0	0	0	0	0	0	0	0	0	0	0	0	0	0	0	0	0	0	0	0	0	0	0	0	0	0	0	0	0	0	0	0	0
P1	BULLE	0	12	10	0	0	0	0	0	0	0	0	0	0	0	0	0	0	0	0	0	0	0	0	0	0	0	0	0	0	0	0	0	0	0	0	0	1	0	0	0	0	0	0	0	0	0	0	0
P1	BULLY	1	1	0	0	0	0	0	0	0	0	0	0	0	0	0	0	0	0	0	0	0	0	0	0	0	0	0	0	0	0	0	0	0	0	0	0	0	0	0	0	0	0	0	0	0	0	0	0
P1	BUOL	0	0	0	0	0	0	0	0	0	0	0	0	0	0	0	0	0	0	0	0	0	0	0	0	0	0	0	0	0	0	0	0	0	0	0	0	0	0	0	0	0	0	0	0	0	0	0	0
P1	BUOU	0	2	1	0	0	0	0	0	0	0	0	0	0	0	0	0	0	0	0	0	0	0	0	0	0	0	0	0	0	0	0	0	0	0	0	0	0	0	0	0	0	0	0	0	0	0	0	0
P1	BUREL	0	20	15	0	0	0	0	0	0	0	0	0	0	0	0	0	0	0	0	0	0	0	0	0	0	0	0	0	0	0	0	0	0	0	0	0	0	0	0	0	0	0	0	0	0	0	0	0
P1	BUREU	1	2	0	0	0	0	0	0	0	0	0	0	0	0	0	0	0	0	0	0	0	0	0	0	0	0	0	0	0	0	0	0	0	0	0	0	0	0	0	0	0	0	0	0	0	0	0	0
P1	BURLE	0	102	38	1	0	0	2	0	0	0	0	0	0	0	0	0	0	0	0	0	0	0	0	0	0	0	0	0	0	0	0	0	0	0	0	0	1	0	0	0	0	0	3	0	0	0	0	0
P1	BUS	0	17	1	0	0	0	0	0	0	0	0	0	0	0	0	0	0	0	0	0	0	0	0	0	0	0	0	0	0	0	0	0	0	0	0	0	0	0	0	0	0	0	0	0	0	0	0	0
P1	CABA	0	0	0	0	0	0	0	0	0	0	0	0	0	0	0	0	0	0	0	0	0	0	0	0	0	0	0	0	0	0	0	0	0	0	0	0	0	0	0	0	0	0	0	0	0	0	0	0
P1	CABACON	1	1	0	0	0	0	0	0	0	0	0	0	0	0	0	0	0	0	0	0	0	0	0	0	0	0	0	0	0	0	0	0	0	0	0	0	0	0	0	0	0	0	0	0	0	0	0	0
P1	CABAS	1	6	0	0	0	0	0	0	0	0	0	0	0	0	0	0	0	0	0	0	0	0	0	0	0	0	0	0	0	0	0	0	0	0	0	0	0	0	0	0	0	0	0	0	0	0	0	0
P1	CABASONNE	0	0	0	0	0	0	0	0	0	0	0	0	0	0	0	0	0	0	0	0	0	0	0	0	0	0	0	0	0	0	0	0	0	0	0	0	0	0	0	0	0	0	0	0	0	0	0	0
P1	CABASSE	0	12	8	0	0	0	0	0	0	0	0	0	0	0	0	0	0	0	0	0	0	0	0	0	0	0	0	0	0	0	0	0	0	0	0	0	0	0	0	0	0	0	0	0	0	0	0	0
P1	CABASSON	0	30	0	0	0	0	6	0	0	0	0	0	0	0	0	0	0	0	0	0	0	0	0	0	0	0	0	0	0	1	0	0	0	0	0	0	0	0	0	0	0	0	0	0	0	0	0	0
P1	CABASSONNE	0	2	0	0	0	0	1	0	0	0	0	0	0	0	0	0	0	0	0	0	0	0	0	0	0	0	0	0	0	0	0	0	0	0	0	0	0	0	0	0	0	0	0	0	0	0	0	0
P1	CABOUFIGUE	0	11	0	0	0	0	0	0	0	0	0	0	0	0	0	0	0	0	0	0	0	0	0	0	0	0	0	0	0	11	0	0	0	0	0	0	0	0	0	0	0	0	0	0	0	0	0	0
P1	CABRIE	0	5	0	4	0	0	0	0	0	0	0	0	0	0	0	0	0	0	0	0	0	0	0	0	0	0	0	0	0	0	0	0	0	0	0	0	0	0	0	0	0	0	0	0	0	0	0	0
P1	CABRIEL	0	2	1	0	0	0	0	0	0	0	0	0	0	0	0	0	0	0	0	0	0	0	0	0	0	0	0	0	0	0	0	0	0	0	0	0	0	0	0	0	0	0	0	0	0	0	0	0
P1	CABRIER	0	23	4	3	0	0	0	0	0	0	0	0	0	0	0	0	0	0	0	0	0	0	0	0	0	0	0	0	0	0	0	0	0	0	0	0	0	0	0	0	0	0	0	0	0	2	0	0
P1	CABUS	0	0	0	0	0	0	0	0	0	0	0	0	0	0	0	0	0	0	0	0	0	0	0	0	0	0	0	0	0	0	0	0	0	0	0	0	0	0	0	0	0	0	0	0	0	0	0	0
P1	CADONEL	0	0	0	0	0	0	0	0	0	0	0	0	0	0	0	0	0	0	0	0	0	0	0	0	0	0	0	0	0	0	0	0	0	0	0	0	0	0	0	0	0	0	0	0	0	0	0	0
P1	CAIRE	0	56	6	2	0	0	0	0	0	0	0	0	0	0	0	0	0	0	0	0	0	0	0	0	0	0	0	0	0	0	0	0	0	0	0	0	3	0	0	0	0	1	0	0	0	4	0	0
P1	CAIRET	0	1	1	0	0	0	0	0	0	0	0	0	0	0	0	0	0	0	0	0	0	0	0	0	0	0	0	0	0	0	0	0	0	0	0	0	0	0	0	0	0	0	0	0	0	0	0	0
P1	CAIS	0	1	1	0	0	0	0	0	0	0	0	0	0	0	0	0	0	0	0	0	0	0	0	0	0	0	0	0	0	0	0	0	0	0	0	0	0	0	0	0	0	0	0	0	0	0	0	0
P1	CALAMAN	0	17	0	0	0	0	0	0	0	0	0	0	0	0	0	0	0	0	0	0	0	0	0	0	0	0	0	0	0	0	3	0	0	0	0	0	0	0	0	0	0	0	0	0	0	0	0	0
P1	CALAMAND	0	76	0	0	0	0	0	0	0	0	0	0	0	0	0	0	0	0	0	0	0	0	0	0	0	0	0	0	0	0	50	0	0	0	0	0	0	0	0	0	0	0	0	0	0	2	0	0
P1	CALE	0	1	0	0	0	0	0	0	0	0	0	1	0	0	0	0	0	0	0	0	0	0	0	0	0	0	0	0	0	0	0	0	0	0	0	0	0	0	0	0	0	0	0	0	0	0	0	0
P1	CALLE	0	0	0	0	0	0	0	0	0	0	0	0	0	0	0	0	0	0	0	0	0	0	0	0	0	0	0	0	0	0	0	0	0	0	0	0	0	0	0	0	0	0	0	0	0	0	0	0
P1	CALLO	0	0	0	0	0	0	0	0	0	0	0	0	0	0	0	0	0	0	0	0	0	0	0	0	0	0	0	0	0	0	0	0	0	0	0	0	0	0	0	0	0	0	0	0	0	0	0	0
P1	CALOURDE	0	0	0	0	0	0	0	0	0	0	0	0	0	0	0	0	0	0	0	0	0	0	0	0	0	0	0	0	0	0	0	0	0	0	0	0	0	0	0	0	0	0	0	0	0	0	0	0
P1	CAMBE	0	26	0	0	0	3	0	0	0	0	0	0	0	0	0	0	0	0	0	0	0	0	0	0	0	0	0	0	3	0	0	0	0	0	0	0	0	11	3	0	0	0	0	0	0	0	0	0
P1	CAMBON	0	2	0	0	0	0	0	0	0	0	0	0	0	0	0	0	0	0	0	0	0	0	0	0	0	0	0	0	0	0	0	0	0	0	0	0	0	0	0	0	0	0	0	0	0	0	0	0
P1	CAMBOULA	1	1	0	0	0	0	0	0	0	0	0	0	0	0	0	0	0	0	0	0	0	0	0	0	0	0	0	0	0	0	0	0	0	0	0	0	0	0	0	0	0	0	0	0	0	0	0	0
P1	CAMBOULAT	1	1	0	0	0	0	0	0	0	0	0	0	0	0	0	0	0	0	0	0	0	0	0	0	0	0	0	0	0	0	0	0	0	0	0	0	0	0	0	0	0	0	0	0	0	0	0	0
P1	CAMBOUN	0	0	0	0	0	0	0	0	0	0	0	0	0	0	0	0	0	0	0	0	0	0	0	0	0	0	0	0	0	0	0	0	0	0	0	0	0	0	0	0	0	0	0	0	0	0	0	0
P1	CAMOIN	0	372	2	97	0	0	71	0	0	0	0	0	0	0	0	0	0	0	0	0	0	0	4	0	0	0	0	0	0	32	0	0	0	0	0	0	0	0	0	0	0	0	0	0	0	0	0	0
P1	CAMOINE	0	6	0	0	0	0	1	0	0	0	0	0	0	0	0	0	0	0	0	0	0	0	0	0	0	0	0	0	0	5	0	0	0	0	0	0	0	0	0	0	0	0	0	0	0	0	0	0
P1	CAMOINS	0	0	0	0	0	0	0	0	0	0	0	0	0	0	0	0	0	0	0	0	0	0	0	0	0	0	0	0	0	0	0	0	0	0	0	0	0	0	0	0	0	0	0	0	0	0	0	0
P1	CAMOUIN	0	13	2	0	0	0	2	0	0	0	0	0	0	0	0	0	0	0	0	0	0	0	0	0	0	0	0	0	0	2	0	0	0	0	0	0	0	0	0	0	0	0	0	0	0	0	0	0
P1	CAMOUINE	0	3	0	0	0	0	1	0	0	0	0	0	0	0	0	0	0	0	0	0	0	0	0	0	0	0	0	0	0	2	0	0	0	0	0	0	0	0	0	0	0	0	0	0	0	0	0	0
P1	CAMUS	0	1	0	0	0	0	0	0	0	0	0	0	0	0	0	0	0	0	0	0	0	0	0	0	0	0	0	0	0	0	0	0	0	0	0	0	0	0	0	0	0	0	0	0	0	0	0	0
P1	CANARI	1	1	0	0	0	0	0	0	0	0	0	0	0	0	0	0	0	0	0	0	0	0	0	0	0	0	0	0	0	0	0	0	0	0	0	0	0	0	0	0	0	0	0	0	0	0	0	0
P1	CANASSE	0	1	1	0	0	0	0	0	0	0	0	0	0	0	0	0	0	0	0	0	0	0	0	0	0	0	0	0	0	0	0	0	0	0	0	0	0	0	0	0	0	0	0	0	0	0	0	0
P1	CANBOLAT	1	1	0	0	0	0	0	0	0	0	0	0	0	0	0	0	0	0	0	0	0	0	0	0	0	0	0	0	0	0	0	0	0	0	0	0	0	0	0	0	0	0	0	0	0	0	0	0
P1	CANIN	0	23	0	0	0	2	0	0	0	0	0	0	0	0	0	0	0	0	0	0	0	0	0	0	0	0	0	0	0	0	0	0	0	0	0	0	0	7	0	11	0	0	0	0	0	0	0	0
P1	CANONE	0	0	0	0	0	0	0	0	0	0	0	0	0	0	0	0	0	0	0	0	0	0	0	0	0	0	0	0	0	0	0	0	0	0	0	0	0	0	0	0	0	0	0	0	0	0	0	0
P1	CANORE	0	0	0	0	0	0	0	0	0	0	0	0	0	0	0	0	0	0	0	0	0	0	0	0	0	0	0	0	0	0	0	0	0	0	0	0	0	0	0	0	0	0	0	0	0	0	0	0
P1	CANOURGE	1	1	0	0	0	0	0	0	0	0	0	0	0	0	0	0	0	0	0	0	0	0	0	0	0	0	0	0	0	0	0	0	0	0	0	0	0	0	0	0	0	0	0	0	0	0	0	0
P1	CANOURGUE	0	29	0	0	0	0	0	0	0	0	0	0	0	0	0	0	0	0	0	0	0	0	0	0	0	0	0	0	0	19	0	0	0	0	0	0	0	0	0	0	0	0	0	0	0	0	0	0
P1	CANTON	0	0	0	0	0	0	0	0	0	0	0	0	0	0	0	0	0	0	0	0	0	0	0	0	0	0	0	0	0	0	0	0	0	0	0	0	0	0	0	0	0	0	0	0	0	0	0	0
P1	CAPART	1	1	0	0	0	0	0	0	0	0	0	0	0	0	0	0	0	0	0	0	0	0	0	0	0	0	0	0	0	0	0	0	0	0	0	0	0	0	0	0	0	0	0	0	0	0	0	0
P1	CAPEAU	0	5	1	0	0	0	0	0	0	0	0	0	0	0	0	0	0	0	0	0	0	0	0	0	0	0	0	0	0	0	0	0	0	0	0	0	0	0	0	0	0	0	0	0	0	0	0	0
P1	CAPORAL	0	0	0	0	0	0	0	0	0	0	0	0	0	0	0	0	0	0	0	0	0	0	0	0	0	0	0	0	0	0	0	0	0	0	0	0	0	0	0	0	0	0	0	0	0	0	0	0
P1	CAPPEAU	1	4	0	0	0	0	0	0	0	0	0	0	0	0	0	0	0	0	0	0	0	0	0	0	0	0	0	0	0	0	0	0	0	0	0	0	0	0	0	0	0	0	0	0	0	0	0	0
P1	CAPPUS	0	2	0	0	0	0	1	0	0	0	0	0	0	0	0	0	0	0	0	0	0	0	0	0	0	0	0	0	0	0	0	0	0	0	0	0	0	0	0	0	0	0	0	0	0	0	0	0
P1	CARANSAN	1	3	0	0	0	0	0	0	0	0	0	0	0	0	0	0	0	0	0	0	0	0	0	0	0	0	0	0	0	0	0	0	0	0	0	0	0	0	0	0	0	0	0	0	0	0	0	0
P1	CARANSANE	1	2	0	0	0	0	0	0	0	0	0	0	0	0	0	0	0	0	0	0	0	0	0	0	0	0	0	0	0	0	0	0	0	0	0	0	0	0	0	0	0	0	0	0	0	0	0	0
P1	CARBEAUNEL	0	0	0	0	0	0	0	0	0	0	0	0	0	0	0	0	0	0	0	0	0	0	0	0	0	0	0	0	0	0	0	0	0	0	0	0	0	0	0	0	0	0	0	0	0	0	0	0
P1	CARBONEL	0	137	5	2	0	1	10	0	0	0	0	0	0	0	0	0	0	0	0	0	0	0	0	0	0	0	0	0	0	16	0	0	0	0	0	0	0	0	0	0	0	0	0	0	0	0	0	0
P1	CARBONELLE	0	7	0	0	0	0	0	0	0	0	0	0	0	0	0	0	0	0	0	0	0	0	0	0	0	0	0	0	0	4	0	0	0	0	0	0	0	0	0	1	0	0	0	0	0	0	0	0
P1	CARBONNEL	0	14	0	0	0	0	2	0	0	0	0	0	0	0	0	0	0	0	0	0	0	0	0	0	0	0	0	0	0	9	0	0	0	0	0	0	0	0	0	0	0	0	0	0	0	0	0	0
P1	CARBONNIER	0	6	0	0	0	0	0	0	0	0	0	0	0	0	0	0	0	0	0	0	0	0	0	0	0	0	0	0	0	0	0	0	0	0	0	0	0	0	0	0	0	0	0	0	0	0	0	0
P1	CARENOM	1	1	0	0	0	0	0	0	0	0	0	0	0	0	0	0	0	0	0	0	0	0	0	0	0	0	0	0	0	0	0	0	0	0	0	0	0	0	0	0	0	0	0	0	0	0	0	0
P1	CARENON	1	2	0	0	0	0	0	0	0	0	0	0	0	0	0	0	0	0	0	0	0	0	0	0	0	0	0	0	0	0	0	0	0	0	0	0	0	0	0	0	0	0	0	0	0	0	0	0
P1	CARLAVANT	0	0	0	0	0	0	0	0	0	0	0	0	0	0	0	0	0	0	0	0	0	0	0	0	0	0	0	0	0	0	0	0	0	0	0	0	0	0	0	0	0	0	0	0	0	0	0	0
P1	CARLE	0	51	9	0	0	8	0	0	0	0	0	0	0	0	0	0	0	0	0	0	0	0	0	0	0	0	0	0	0	3	0	0	0	0	0	0	0	0	0	0	0	0	0	0	0	0	0	0
P1	CARLON	0	0	0	0	0	0	0	0	0	0	0	0	0	0	0	0	0	0	0	0	0	0	0	0	0	0	0	0	0	0	0	0	0	0	0	0	0	0	0	0	0	0	0	0	0	0	0	0
P1	CAROUNE	0	0	0	0	0	0	0	0	0	0	0	0	0	0	0	0	0	0	0	0	0	0	0	0	0	0	0	0	0	0	0	0	0	0	0	0	0	0	0	0	0	0	0	0	0	0	0	0
P1	CARRAIRE	0	6	0	0	0	0	0	0	0	0	0	0	0	0	0	0	0	0	0	0	0	0	0	0	0	0	0	0	0	0	0	0	0	0	0	0	0	0	0	0	0	0	0	0	0	0	0	0
P1	CARRAYRE	1	1	0	0	0	0	0	0	0	0	0	0	0	0	0	0	0	0	0	0	0	0	0	0	0	0	0	0	0	0	0	0	0	0	0	0	0	0	0	0	0	0	0	0	0	0	0	0
P1	CARRBONELLE	1	1	0	0	0	0	0	0	0	0	0	0	0	0	0	0	0	0	0	0	0	0	0	0	0	0	0	0	0	0	0	0	0	0	0	0	0	0	0	0	0	0	0	0	0	0	0	0
P1	CARRI	0	0	0	0	0	0	0	0	0	0	0	0	0	0	0	0	0	0	0	0	0	0	0	0	0	0	0	0	0	0	0	0	0	0	0	0	0	0	0	0	0	0	0	0	0	0	0	0
P1	CARRIOLE	1	1	0	0	0	0	0	0	0	0	0	0	0	0	0	0	0	0	0	0	0	0	0	0	0	0	0	0	0	0	0	0	0	0	0	0	0	0	0	0	0	0	0	0	0	0	0	0
P1	CARVIN	0	17	0	3	0	0	1	0	0	0	0	0	0	0	0	0	0	0	0	0	0	0	0	0	0	0	0	0	0	0	0	0	0	0	0	0	0	0	0	0	0	0	0	0	0	0	0	0
P1	CASASSE	0	0	0	0	0	0	0	0	0	0	0	0	0	0	0	0	0	0	0	0	0	0	0	0	0	0	0	0	0	0	0	0	0	0	0	0	0	0	0	0	0	0	0	0	0	0	0	0
P1	CASFOLE	0	0	0	0	0	0	0	0	0	0	0	0	0	0	0	0	0	0	0	0	0	0	0	0	0	0	0	0	0	0	0	0	0	0	0	0	0	0	0	0	0	0	0	0	0	0	0	0
P1	CASSET	0	0	0	0	0	0	0	0	0	0	0	0	0	0	0	0	0	0	0	0	0	0	0	0	0	0	0	0	0	0	0	0	0	0	0	0	0	0	0	0	0	0	0	0	0	0	0	0
P1	CASSOLA	0	0	0	0	0	0	0	0	0	0	0	0	0	0	0	0	0	0	0	0	0	0	0	0	0	0	0	0	0	0	0	0	0	0	0	0	0	0	0	0	0	0	0	0	0	0	0	0
P1	CASSOLE	0	0	0	0	0	0	0	0	0	0	0	0	0	0	0	0	0	0	0	0	0	0	0	0	0	0	0	0	0	0	0	0	0	0	0	0	0	0	0	0	0	0	0	0	0	0	0	0
P1	CASTAGNER	0	0	0	0	0	0	0	0	0	0	0	0	0	0	0	0	0	0	0	0	0	0	0	0	0	0	0	0	0	0	0	0	0	0	0	0	0	0	0	0	0	0	0	0	0	0	0	0
P1	CASTAGNIER	0	30	1	0	0	3	0	0	0	0	0	0	0	0	0	0	0	0	0	0	0	0	0	0	0	0	0	0	0	0	0	0	0	0	0	0	0	0	0	0	0	0	0	0	0	0	0	0
P1	CASTAGNIERE	0	3	0	0	0	0	0	0	0	0	0	0	0	0	0	0	0	0	0	0	0	0	0	0	0	0	0	0	0	0	0	0	0	0	0	0	0	0	0	0	0	0	0	0	0	0	0	0
P1	CASTANIER	0	6	1	0	0	1	0	0	0	0	0	0	0	0	0	0	0	0	0	0	0	0	0	0	0	0	0	0	0	0	0	0	0	0	0	0	0	0	0	0	0	0	0	0	0	0	0	0
P1	CASTANIERE	0	4	0	0	0	0	0	0	0	0	0	0	0	0	0	0	0	0	0	0	0	0	0	0	0	0	0	0	0	0	0	0	0	0	0	0	0	0	0	0	0	0	0	0	0	0	0	0
P1	CASTE	0	38	2	0	0	0	0	0	0	0	0	0	0	0	0	0	0	0	0	0	0	0	0	0	0	0	0	0	0	0	0	0	0	0	0	0	0	0	0	0	0	0	0	0	0	0	0	0
P1	CASTEL	0	23	15	0	0	0	0	0	0	0	0	0	0	0	0	0	0	0	0	0	0	0	0	0	0	0	0	0	0	0	0	0	0	0	0	0	0	0	0	0	0	0	0	0	0	0	0	0
P1	CASTELA	1	2	0	0	0	0	0	0	0	0	0	0	0	0	0	0	0	0	0	0	0	0	0	0	0	0	0	0	0	0	0	0	0	0	0	0	0	0	0	0	0	0	0	0	0	0	0	0
P1	CASTELAN	0	30	1	0	0	0	0	0	0	0	0	0	0	0	0	0	0	0	0	0	0	0	0	0	0	0	0	0	0	15	0	0	0	0	0	0	0	11	0	0	0	0	0	0	0	0	0	0
P1	CASTELIN	0	37	0	4	0	0	19	0	0	0	0	0	0	0	0	0	0	0	0	0	0	0	0	0	0	0	0	0	0	3	0	0	0	0	0	0	0	0	0	0	0	0	0	0	0	0	0	0
P1	CASTELLAN	0	30	0	0	0	0	0	0	0	0	0	0	0	0	0	0	0	0	0	0	0	0	0	0	0	0	0	0	0	14	0	0	0	0	0	0	0	4	0	0	0	0	0	0	0	0	0	0
P1	CASTELLANT	1	2	0	0	0	0	0	0	0	0	0	0	0	0	0	0	0	0	0	0	0	0	0	0	0	0	0	0	0	0	0	0	0	0	0	0	0	0	0	0	0	0	0	0	0	0	0	0
P1	CASTEUIL	1	4	0	0	0	0	0	0	0	0	0	0	0	0	0	0	0	0	0	0	0	0	0	0	0	0	0	0	0	0	0	0	0	0	0	0	0	0	0	0	0	0	0	0	0	0	0	0
P1	CASTILLON	0	20	6	0	0	7	3	0	0	0	0	0	0	0	0	0	0	0	0	0	0	0	0	0	0	0	0	0	0	0	0	0	0	0	0	0	0	0	0	0	0	0	0	0	0	1	0	0
P1	CASTREUIL	1	4	0	0	0	0	0	0	0	0	0	0	0	0	0	0	0	0	0	0	0	0	0	0	0	0	0	0	0	0	0	0	0	0	0	0	0	0	0	0	0	0	0	0	0	0	0	0
P1	CASTRIERE	0	0	0	0	0	0	0	0	0	0	0	0	0	0	0	0	0	0	0	0	0	0	0	0	0	0	0	0	0	0	0	0	0	0	0	0	0	0	0	0	0	0	0	0	0	0	0	0
P1	CASTRY	0	0	0	0	0	0	0	0	0	0	0	0	0	0	0	0	0	0	0	0	0	0	0	0	0	0	0	0	0	0	0	0	0	0	0	0	0	0	0	0	0	0	0	0	0	0	0	0
P1	CASTUEIL	1	1	0	0	0	0	0	0	0	0	0	0	0	0	0	0	0	0	0	0	0	0	0	0	0	0	0	0	0	0	0	0	0	0	0	0	0	0	0	0	0	0	0	0	0	0	0	0
P1	CASTUI	0	0	0	0	0	0	0	0	0	0	0	0	0	0	0	0	0	0	0	0	0	0	0	0	0	0	0	0	0	0	0	0	0	0	0	0	0	0	0	0	0	0	0	0	0	0	0	0
P1	CASTUIL	0	0	0	0	0	0	0	0	0	0	0	0	0	0	0	0	0	0	0	0	0	0	0	0	0	0	0	0	0	0	0	0	0	0	0	0	0	0	0	0	0	0	0	0	0	0	0	0
P1	CASTUIT	1	1	0	0	0	0	0	0	0	0	0	0	0	0	0	0	0	0	0	0	0	0	0	0	0	0	0	0	0	0	0	0	0	0	0	0	0	0	0	0	0	0	0	0	0	0	0	0
P1	CASTUY	0	0	0	0	0	0	0	0	0	0	0	0	0	0	0	0	0	0	0	0	0	0	0	0	0	0	0	0	0	0	0	0	0	0	0	0	0	0	0	0	0	0	0	0	0	0	0	0
P1	CATELAN	0	5	0	0	0	0	0	0	0	0	0	0	0	0	0	0	0	0	0	0	0	0	0	0	0	0	0	0	0	0	0	0	0	0	0	0	0	0	0	0	0	0	0	0	0	0	5	0
P1	CATELI	0	0	0	0	0	0	0	0	0	0	0	0	0	0	0	0	0	0	0	0	0	0	0	0	0	0	0	0	0	0	0	0	0	0	0	0	0	0	0	0	0	0	0	0	0	0	0	0
P1	CATELIN	0	14	0	0	0	0	0	0	0	0	0	0	0	0	0	0	0	0	0	0	0	0	0	0	0	0	0	0	0	0	0	0	0	0	0	0	0	0	0	0	0	0	0	0	0	0	0	0
P1	CATELLIN	1	1	0	0	0	0	0	0	0	0	0	0	0	0	0	0	0	0	0	0	0	0	0	0	0	0	0	0	0	0	0	0	0	0	0	0	0	0	0	0	0	0	0	0	0	0	0	0
P1	CATHELIN	0	0	0	0	0	0	0	0	0	0	0	0	0	0	0	0	0	0	0	0	0	0	0	0	0	0	0	0	0	0	0	0	0	0	0	0	0	0	0	0	0	0	0	0	0	0	0	0
P1	CATRIEU	0	0	0	0	0	0	0	0	0	0	0	0	0	0	0	0	0	0	0	0	0	0	0	0	0	0	0	0	0	0	0	0	0	0	0	0	0	0	0	0	0	0	0	0	0	0	0	0
P1	CAUDIER	0	3	0	0	0	0	0	0	2	0	0	0	0	0	0	0	0	0	0	0	0	0	0	0	0	0	0	0	0	0	0	0	0	0	0	0	0	0	0	0	0	0	0	0	0	0	0	0
P1	CAUDIERE	0	54	0	0	0	0	0	0	0	0	0	0	0	0	0	0	0	0	0	0	0	0	0	0	0	0	0	0	0	0	0	0	0	0	0	0	0	0	0	0	0	0	0	0	0	0	0	0
P1	CAUDRERE	0	0	0	0	0	0	0	0	0	0	0	0	0	0	0	0	0	0	0	0	0	0	0	0	0	0	0	0	0	0	0	0	0	0	0	0	0	0	0	0	0	0	0	0	0	0	0	0
P1	CAULE	0	0	0	0	0	0	0	0	0	0	0	0	0	0	0	0	0	0	0	0	0	0	0	0	0	0	0	0	0	0	0	0	0	0	0	0	0	0	0	0	0	0	0	0	0	0	0	0
P1	CAUVAIN	0	0	0	0	0	0	0	0	0	0	0	0	0	0	0	0	0	0	0	0	0	0	0	0	0	0	0	0	0	0	0	0	0	0	0	0	0	0	0	0	0	0	0	0	0	0	0	0
P1	CAUVIERE	0	11	0	0	0	0	0	0	0	0	0	0	0	0	0	0	0	0	0	0	0	0	0	0	0	0	0	0	0	6	0	0	0	0	0	0	0	0	0	0	0	0	0	0	0	0	0	0
P1	CAUVIN	0	285	34	71	0	0	29	0	0	0	0	0	0	0	0	0	4	0	0	0	0	0	0	0	0	0	0	0	0	16	0	0	0	0	0	0	0	0	0	0	1	0	0	0	0	0	0	0
P1	CAUVINE	0	22	2	0	0	0	1	0	0	0	0	0	0	0	0	0	0	0	0	0	0	0	0	0	0	0	0	0	0	0	0	0	0	0	0	0	0	0	0	0	0	0	0	0	0	0	0	0
P1	CAVAILLON	0	73	1	0	0	0	0	0	0	0	0	0	0	0	0	0	0	0	0	0	0	0	0	0	0	0	0	0	0	0	0	0	0	0	0	0	18	0	0	0	0	0	0	0	0	0	0	0
P1	CAVALIER	0	41	0	0	3	6	2	0	0	0	0	0	0	0	0	0	17	0	0	0	0	0	0	0	0	0	0	0	0	1	0	0	0	0	0	0	0	0	0	0	0	0	0	0	0	0	0	0
P1	CAVALLION	1	1	0	0	0	0	0	0	0	0	0	0	0	0	0	0	0	0	0	0	0	0	0	0	0	0	0	0	0	0	0	0	0	0	0	0	0	0	0	0	0	0	0	0	0	0	0	0
P1	CAVANSAN	1	1	0	0	0	0	0	0	0	0	0	0	0	0	0	0	0	0	0	0	0	0	0	0	0	0	0	0	0	0	0	0	0	0	0	0	0	0	0	0	0	0	0	0	0	0	0	0
P1	CAVANSSAN	0	0	0	0	0	0	0	0	0	0	0	0	0	0	0	0	0	0	0	0	0	0	0	0	0	0	0	0	0	0	0	0	0	0	0	0	0	0	0	0	0	0	0	0	0	0	0	0
P1	CAVASSE	0	13	4	0	0	0	0	0	0	0	0	0	0	0	0	0	0	0	0	0	0	0	0	0	0	0	0	0	0	0	0	0	0	0	0	0	0	0	0	0	0	0	0	0	0	0	0	0
P1	CAVUAIN	0	0	0	0	0	0	0	0	0	0	0	0	0	0	0	0	0	0	0	0	0	0	0	0	0	0	0	0	0	0	0	0	0	0	0	0	0	0	0	0	0	0	0	0	0	0	0	0
P1	CAVUIN	0	0	0	0	0	0	0	0	0	0	0	0	0	0	0	0	0	0	0	0	0	0	0	0	0	0	0	0	0	0	0	0	0	0	0	0	0	0	0	0	0	0	0	0	0	0	0	0
P1	CAY	0	16	13	0	0	0	0	0	0	0	0	0	0	0	0	0	0	0	0	0	0	0	0	0	0	0	0	0	0	0	0	0	0	0	0	0	0	0	0	0	0	0	0	0	0	0	0	0
P1	CAYRE	0	5	0	0	0	0	1	0	0	0	0	0	0	0	0	0	0	0	0	0	0	0	0	0	0	0	0	0	0	0	0	0	0	0	0	0	1	0	0	0	0	0	0	0	0	0	0	0
P1	CELI	1	4	0	0	0	0	0	0	0	0	0	0	0	0	0	0	0	0	0	0	0	0	0	0	0	0	0	0	0	0	0	0	0	0	0	0	0	0	0	0	0	0	0	0	0	0	0	0
P1	CELIS	1	1	0	0	0	0	0	0	0	0	0	0	0	0	0	0	0	0	0	0	0	0	0	0	0	0	0	0	0	0	0	0	0	0	0	0	0	0	0	0	0	0	0	0	0	0	0	0
P1	CELLY	0	7	0	0	0	0	0	0	0	0	0	0	0	0	0	0	0	0	0	0	0	0	0	0	0	0	0	0	0	5	0	0	0	0	0	0	0	0	0	0	0	0	0	0	0	0	0	0
P1	CELY	1	17	0	0	0	0	0	0	0	0	0	0	0	0	0	0	0	0	0	0	0	0	0	0	0	0	0	0	0	0	0	0	0	0	0	0	0	0	0	0	0	0	0	0	0	0	0	0
P1	CEVIN	0	0	0	0	0	0	0	0	0	0	0	0	0	0	0	0	0	0	0	0	0	0	0	0	0	0	0	0	0	0	0	0	0	0	0	0	0	0	0	0	0	0	0	0	0	0	0	0
P1	CHABAN	1	1	0	0	0	0	0	0	0	0	0	0	0	0	0	0	0	0	0	0	0	0	0	0	0	0	0	0	0	0	0	0	0	0	0	0	0	0	0	0	0	0	0	0	0	0	0	0
P1	CHABANA	0	0	0	0	0	0	0	0	0	0	0	0	0	0	0	0	0	0	0	0	0	0	0	0	0	0	0	0	0	0	0	0	0	0	0	0	0	0	0	0	0	0	0	0	0	0	0	0
P1	CHABANADE	1	1	0	0	0	0	0	0	0	0	0	0	0	0	0	0	0	0	0	0	0	0	0	0	0	0	0	0	0	0	0	0	0	0	0	0	0	0	0	0	0	0	0	0	0	0	0	0
P1	CHABANAS	1	2	0	0	0	0	0	0	0	0	0	0	0	0	0	0	0	0	0	0	0	0	0	0	0	0	0	0	0	0	0	0	0	0	0	0	0	0	0	0	0	0	0	0	0	0	0	0
P1	CHABANAT	0	0	0	0	0	0	0	0	0	0	0	0	0	0	0	0	0	0	0	0	0	0	0	0	0	0	0	0	0	0	0	0	0	0	0	0	0	0	0	0	0	0	0	0	0	0	0	0
P1	CHABANE	0	0	0	0	0	0	0	0	0	0	0	0	0	0	0	0	0	0	0	0	0	0	0	0	0	0	0	0	0	0	0	0	0	0	0	0	0	0	0	0	0	0	0	0	0	0	0	0
P1	CHABANIER	0	16	0	0	0	0	0	0	0	0	0	0	0	0	0	0	0	0	0	0	0	0	0	0	0	0	0	0	0	0	0	0	0	0	0	14	0	0	0	0	0	0	0	0	0	0	0	0
P1	CHABANIERE	1	1	0	0	0	0	0	0	0	0	0	0	0	0	0	0	0	0	0	0	0	0	0	0	0	0	0	0	0	0	0	0	0	0	0	0	0	0	0	0	0	0	0	0	0	0	0	0
P1	CHABANO	0	0	0	0	0	0	0	0	0	0	0	0	0	0	0	0	0	0	0	0	0	0	0	0	0	0	0	0	0	0	0	0	0	0	0	0	0	0	0	0	0	0	0	0	0	0	0	0
P1	CHABAS	0	12	1	0	0	0	0	2	0	0	0	0	0	0	0	0	0	0	0	0	0	0	0	0	0	0	0	0	0	0	0	0	0	0	0	0	0	0	0	0	0	0	0	0	0	0	0	0
P1	CHABAU	0	3	0	0	0	0	0	0	0	0	0	0	0	0	0	0	0	0	0	0	0	0	0	0	0	0	0	0	0	1	0	0	0	0	0	0	0	0	0	0	0	0	0	0	0	0	0	0
P1	CHABAUD	0	180	29	1	0	1	0	0	0	0	1	7	0	0	0	0	14	0	0	0	0	0	0	0	0	0	0	0	6	7	0	0	0	2	0	48	5	0	0	0	0	0	0	0	0	0	12	0
P1	CHABAUDE	0	16	1	0	0	0	0	0	0	0	0	4	0	0	0	0	0	0	0	0	0	0	0	0	0	0	0	0	0	0	0	0	0	0	0	5	1	0	0	0	0	0	0	0	0	0	0	0
P1	CHABAUT	0	3	0	0	0	0	0	0	0	0	0	1	0	0	0	0	0	0	0	0	0	0	0	0	0	0	0	0	0	0	0	0	0	0	0	0	1	0	0	0	0	0	0	0	0	0	0	0
P1	CHABAVIERE	1	1	0	0	0	0	0	0	0	0	0	0	0	0	0	0	0	0	0	0	0	0	0	0	0	0	0	0	0	0	0	0	0	0	0	0	0	0	0	0	0	0	0	0	0	0	0	0
P1	CHABEAU	0	2	0	0	0	0	0	0	0	0	0	0	0	0	0	0	0	0	0	0	0	0	0	0	0	0	0	0	0	0	0	0	0	0	0	0	1	0	0	0	0	0	0	0	0	0	0	0
P1	CHABER	0	3	0	0	0	0	0	0	0	0	0	0	0	0	0	0	0	0	0	0	0	0	0	0	0	0	0	0	0	0	0	0	0	0	0	0	0	0	0	0	0	0	0	0	0	0	0	0
P1	CHABERT	0	250	22	0	0	10	0	0	19	0	0	24	0	0	0	0	0	0	5	1	0	0	0	0	0	0	0	0	1	17	0	0	0	0	0	0	0	1	0	0	0	0	45	0	0	0	23	0
P1	CHABERTE	0	38	2	0	0	2	0	0	0	0	0	20	0	0	0	0	0	0	1	0	0	0	0	0	0	0	0	0	0	4	0	0	0	0	0	0	0	0	0	0	0	0	1	0	0	0	0	0
P1	CHABOT	0	51	8	0	0	0	0	0	0	0	0	0	0	0	0	0	0	0	0	0	0	0	0	0	0	0	0	0	0	0	0	0	0	0	0	0	0	0	0	0	0	0	0	0	0	0	0	0
P1	CHABOUD	0	0	0	0	0	0	0	0	0	0	0	0	0	0	0	0	0	0	0	0	0	0	0	0	0	0	0	0	0	0	0	0	0	0	0	0	0	0	0	0	0	0	0	0	0	0	0	0
P1	CHABRAM	1	2	0	0	0	0	0	0	0	0	0	0	0	0	0	0	0	0	0	0	0	0	0	0	0	0	0	0	0	0	0	0	0	0	0	0	0	0	0	0	0	0	0	0	0	0	0	0
P1	CHABRAN	0	36	7	0	0	0	0	0	0	0	0	0	0	0	0	0	0	0	0	0	0	0	0	0	0	0	0	0	0	0	0	0	0	0	0	0	0	0	0	0	1	0	0	0	0	0	0	0
P1	CHABRANES	1	2	0	0	0	0	0	0	0	0	0	0	0	0	0	0	0	0	0	0	0	0	0	0	0	0	0	0	0	0	0	0	0	0	0	0	0	0	0	0	0	0	0	0	0	0	0	0
P1	CHABRANS	1	2	0	0	0	0	0	0	0	0	0	0	0	0	0	0	0	0	0	0	0	0	0	0	0	0	0	0	0	0	0	0	0	0	0	0	0	0	0	0	0	0	0	0	0	0	0	0
P1	CHABRAY	0	0	0	0	0	0	0	0	0	0	0	0	0	0	0	0	0	0	0	0	0	0	0	0	0	0	0	0	0	0	0	0	0	0	0	0	0	0	0	0	0	0	0	0	0	0	0	0
P1	CHABRI	1	1	0	0	0	0	0	0	0	0	0	0	0	0	0	0	0	0	0	0	0	0	0	0	0	0	0	0	0	0	0	0	0	0	0	0	0	0	0	0	0	0	0	0	0	0	0	0
P1	CHABRIE	1	1	0	0	0	0	0	0	0	0	0	0	0	0	0	0	0	0	0	0	0	0	0	0	0	0	0	0	0	0	0	0	0	0	0	0	0	0	0	0	0	0	0	0	0	0	0	0
P1	CHABRIEL	1	1	0	0	0	0	0	0	0	0	0	0	0	0	0	0	0	0	0	0	0	0	0	0	0	0	0	0	0	0	0	0	0	0	0	0	0	0	0	0	0	0	0	0	0	0	0	0
P1	CHABRIER	0	8	0	0	0	4	0	0	0	0	0	0	0	0	0	0	0	0	0	0	0	0	0	0	0	0	0	0	0	0	0	0	0	0	0	0	0	2	0	0	0	0	0	0	0	0	0	0
P1	CHABROI	0	0	0	0	0	0	0	0	0	0	0	0	0	0	0	0	0	0	0	0	0	0	0	0	0	0	0	0	0	0	0	0	0	0	0	0	0	0	0	0	0	0	0	0	0	0	0	0
P1	CHABROIL	0	0	0	0	0	0	0	0	0	0	0	0	0	0	0	0	0	0	0	0	0	0	0	0	0	0	0	0	0	0	0	0	0	0	0	0	0	0	0	0	0	0	0	0	0	0	0	0
P1	CHABROT	1	2	0	0	0	0	0	0	0	0	0	0	0	0	0	0	0	0	0	0	0	0	0	0	0	0	0	0	0	0	0	0	0	0	0	0	0	0	0	0	0	0	0	0	0	0	0	0
P1	CHABROY	1	1	0	0	0	0	0	0	0	0	0	0	0	0	0	0	0	0	0	0	0	0	0	0	0	0	0	0	0	0	0	0	0	0	0	0	0	0	0	0	0	0	0	0	0	0	0	0
P1	CHABRY	0	2	0	0	0	0	0	0	0	0	0	0	0	0	0	0	0	0	0	0	0	0	0	0	0	0	0	0	0	0	0	0	0	0	0	0	0	0	0	0	0	0	0	0	0	0	0	0
P1	CHAFAR	0	8	4	0	0	0	0	0	0	0	0	0	0	0	0	0	0	0	0	0	0	0	0	0	0	0	0	0	0	0	0	0	0	0	0	0	0	0	0	0	0	0	0	0	0	0	0	0
P1	CHAFARD	0	10	1	0	0	0	0	0	0	0	1	0	0	0	0	0	0	0	0	0	0	0	0	0	0	0	0	0	0	0	0	0	0	0	0	0	0	0	0	0	0	0	0	0	0	0	0	0
P1	CHAFARDE	0	2	0	0	0	0	0	0	0	0	0	0	0	0	0	0	0	0	0	0	0	0	0	0	0	0	0	0	0	0	0	0	0	0	0	0	0	0	0	0	0	0	0	0	0	0	0	0
P1	CHAFART	1	2	0	0	0	0	0	0	0	0	0	0	0	0	0	0	0	0	0	0	0	0	0	0	0	0	0	0	0	0	0	0	0	0	0	0	0	0	0	0	0	0	0	0	0	0	0	0
P1	CHAI	0	0	0	0	0	0	0	0	0	0	0	0	0	0	0	0	0	0	0	0	0	0	0	0	0	0	0	0	0	0	0	0	0	0	0	0	0	0	0	0	0	0	0	0	0	0	0	0
P1	CHAILAN	0	75	11	4	0	0	0	0	0	0	6	0	0	0	0	0	0	0	0	0	0	0	0	0	0	0	0	0	0	0	0	0	0	1	0	0	0	0	2	0	2	0	0	0	0	0	0	0
P1	CHAILLAN	0	11	1	3	0	0	2	0	0	0	0	0	0	0	0	0	0	0	0	0	0	0	0	0	0	0	0	0	0	0	0	0	0	0	0	0	0	0	0	0	0	0	0	0	0	0	0	0
P1	CHAILLAND	1	1	0	0	0	0	0	0	0	0	0	0	0	0	0	0	0	0	0	0	0	0	0	0	0	0	0	0	0	0	0	0	0	0	0	0	0	0	0	0	0	0	0	0	0	0	0	0
P1	CHAILLON	0	0	0	0	0	0	0	0	0	0	0	0	0	0	0	0	0	0	0	0	0	0	0	0	0	0	0	0	0	0	0	0	0	0	0	0	0	0	0	0	0	0	0	0	0	0	0	0
P1	CHAIS	0	32	3	0	0	0	1	0	0	0	0	9	0	0	0	0	0	0	0	0	0	0	0	0	0	0	0	0	0	5	0	0	0	0	0	0	0	0	0	1	1	0	0	0	0	0	0	0
P1	CHAISSE	0	16	0	0	0	0	1	0	0	0	0	8	0	0	0	0	0	0	0	0	0	0	0	0	0	0	0	0	0	1	0	0	0	0	0	0	0	0	0	1	0	0	0	0	0	0	0	0
P1	CHAIX	0	129	2	0	0	9	3	0	5	0	0	7	0	0	0	0	7	0	0	0	0	0	0	0	0	0	0	0	21	15	0	0	0	0	0	0	0	0	0	0	2	0	0	0	0	0	0	0
P1	CHALUIS	1	1	0	0	0	0	0	0	0	0	0	0	0	0	0	0	0	0	0	0	0	0	0	0	0	0	0	0	0	0	0	0	0	0	0	0	0	0	0	0	0	0	0	0	0	0	0	0
P1	CHALVE	0	0	0	0	0	0	0	0	0	0	0	0	0	0	0	0	0	0	0	0	0	0	0	0	0	0	0	0	0	0	0	0	0	0	0	0	0	0	0	0	0	0	0	0	0	0	0	0
P1	CHALVI	0	0	0	0	0	0	0	0	0	0	0	0	0	0	0	0	0	0	0	0	0	0	0	0	0	0	0	0	0	0	0	0	0	0	0	0	0	0	0	0	0	0	0	0	0	0	0	0
P1	CHAMANT	0	0	0	0	0	0	0	0	0	0	0	0	0	0	0	0	0	0	0	0	0	0	0	0	0	0	0	0	0	0	0	0	0	0	0	0	0	0	0	0	0	0	0	0	0	0	0	0
P1	CHAMBARD	0	19	7	0	0	0	0	0	0	0	0	0	0	0	0	0	0	0	0	0	0	0	0	0	0	0	0	0	0	0	0	0	0	0	0	0	0	0	0	0	0	0	0	0	0	0	0	0
P1	CHAMBARDE	0	2	0	0	0	0	0	0	0	0	0	0	0	0	0	0	0	0	0	0	0	0	0	0	0	0	0	0	0	0	0	0	0	0	0	0	0	0	0	0	0	0	0	0	0	0	0	0
P1	CHAMBON	0	4	0	0	0	0	0	0	0	0	0	0	0	0	0	0	1	0	0	0	0	0	0	0	0	0	0	0	0	0	1	0	0	0	0	0	0	0	0	0	0	0	0	0	0	0	1	0
P1	CHAMBONNE	1	1	0	0	0	0	0	0	0	0	0	0	0	0	0	0	0	0	0	0	0	0	0	0	0	0	0	0	0	0	0	0	0	0	0	0	0	0	0	0	0	0	0	0	0	0	0	0
P1	CHAMPAGNAC	0	0	0	0	0	0	0	0	0	0	0	0	0	0	0	0	0	0	0	0	0	0	0	0	0	0	0	0	0	0	0	0	0	0	0	0	0	0	0	0	0	0	0	0	0	0	0	0
P1	CHAMPION	0	22	1	0	0	0	0	0	0	0	0	0	0	0	0	0	0	0	0	0	0	0	0	0	0	0	0	0	0	0	0	0	0	0	0	0	0	0	0	0	0	0	0	0	0	0	0	0
P1	CHAMPIONNE	1	2	0	0	0	0	0	0	0	0	0	0	0	0	0	0	0	0	0	0	0	0	0	0	0	0	0	0	0	0	0	0	0	0	0	0	0	0	0	0	0	0	0	0	0	0	0	0
P1	CHAMPLAUD	0	0	0	0	0	0	0	0	0	0	0	0	0	0	0	0	0	0	0	0	0	0	0	0	0	0	0	0	0	0	0	0	0	0	0	0	0	0	0	0	0	0	0	0	0	0	0	0
P1	CHAMPSAUD	0	10	1	0	0	0	0	0	0	0	0	0	0	0	0	0	0	0	0	0	0	0	0	0	0	0	0	0	0	0	0	0	0	0	0	0	0	0	0	0	0	0	0	0	0	0	0	0
P1	CHAMPSEAU	0	0	0	0	0	0	0	0	0	0	0	0	0	0	0	0	0	0	0	0	0	0	0	0	0	0	0	0	0	0	0	0	0	0	0	0	0	0	0	0	0	0	0	0	0	0	0	0
P1	CHANEUX	1	1	0	0	0	0	0	0	0	0	0	0	0	0	0	0	0	0	0	0	0	0	0	0	0	0	0	0	0	0	0	0	0	0	0	0	0	0	0	0	0	0	0	0	0	0	0	0
P1	CHANOT	0	0	0	0	0	0	0	0	0	0	0	0	0	0	0	0	0	0	0	0	0	0	0	0	0	0	0	0	0	0	0	0	0	0	0	0	0	0	0	0	0	0	0	0	0	0	0	0
P1	CHANSELOU	1	1	0	0	0	0	0	0	0	0	0	0	0	0	0	0	0	0	0	0	0	0	0	0	0	0	0	0	0	0	0	0	0	0	0	0	0	0	0	0	0	0	0	0	0	0	0	0
P1	CHANSOR	0	0	0	0	0	0	0	0	0	0	0	0	0	0	0	0	0	0	0	0	0	0	0	0	0	0	0	0	0	0	0	0	0	0	0	0	0	0	0	0	0	0	0	0	0	0	0	0
P1	CHANUET	1	1	0	0	0	0	0	0	0	0	0	0	0	0	0	0	0	0	0	0	0	0	0	0	0	0	0	0	0	0	0	0	0	0	0	0	0	0	0	0	0	0	0	0	0	0	0	0
P1	CHANUS	1	2	0	0	0	0	0	0	0	0	0	0	0	0	0	0	0	0	0	0	0	0	0	0	0	0	0	0	0	0	0	0	0	0	0	0	0	0	0	0	0	0	0	0	0	0	0	0
P1	CHANUT	0	13	0	0	0	0	0	0	0	0	0	0	0	0	0	0	0	0	0	0	0	0	0	0	0	0	0	0	0	0	0	0	0	0	0	0	0	0	0	0	0	0	0	0	0	0	0	0
P1	CHAPEL	1	1	0	0	0	0	0	0	0	0	0	0	0	0	0	0	0	0	0	0	0	0	0	0	0	0	0	0	0	0	0	0	0	0	0	0	0	0	0	0	0	0	0	0	0	0	0	0
P1	CHAPELLE	0	5	0	0	0	0	0	0	0	0	0	0	0	0	0	0	0	0	0	3	0	0	0	0	0	0	0	0	0	0	0	0	0	0	0	0	0	0	0	0	0	0	0	0	0	0	0	0
P1	CHAPRES	0	0	0	0	0	0	0	0	0	0	0	0	0	0	0	0	0	0	0	0	0	0	0	0	0	0	0	0	0	0	0	0	0	0	0	0	0	0	0	0	0	0	0	0	0	0	0	0
P1	CHAPUIS	0	3	0	0	0	0	0	0	0	0	0	0	0	0	0	0	0	0	0	0	0	0	0	0	0	0	0	0	0	0	0	0	0	0	0	0	0	0	0	0	0	0	0	0	0	0	0	0
P1	CHAPUS	0	124	0	0	0	3	0	0	0	0	0	0	0	0	0	0	0	0	0	0	0	0	0	0	0	0	0	0	0	0	0	0	0	0	0	0	0	0	0	0	0	0	0	0	0	0	0	0
P1	CHAPUY	0	2	0	0	0	0	0	0	0	0	0	0	0	0	0	0	0	0	0	0	0	0	0	0	0	0	0	0	0	0	0	0	0	0	0	0	0	0	0	0	0	0	0	0	0	0	0	0
P1	CHARABOT	1	4	0	0	0	0	0	0	0	0	0	0	0	0	0	0	0	0	0	0	0	0	0	0	0	0	0	0	0	0	0	0	0	0	0	0	0	0	0	0	0	0	0	0	0	0	0	0
P1	CHARABOTE	1	2	0	0	0	0	0	0	0	0	0	0	0	0	0	0	0	0	0	0	0	0	0	0	0	0	0	0	0	0	0	0	0	0	0	0	0	0	0	0	0	0	0	0	0	0	0	0
P1	CHARABOY	0	0	0	0	0	0	0	0	0	0	0	0	0	0	0	0	0	0	0	0	0	0	0	0	0	0	0	0	0	0	0	0	0	0	0	0	0	0	0	0	0	0	0	0	0	0	0	0
P1	CHARAMON	0	0	0	0	0	0	0	0	0	0	0	0	0	0	0	0	0	0	0	0	0	0	0	0	0	0	0	0	0	0	0	0	0	0	0	0	0	0	0	0	0	0	0	0	0	0	0	0
P1	CHARBET	1	1	0	0	0	0	0	0	0	0	0	0	0	0	0	0	0	0	0	0	0	0	0	0	0	0	0	0	0	0	0	0	0	0	0	0	0	0	0	0	0	0	0	0	0	0	0	0
P1	CHARBONIER	0	12	5	0	0	0	0	0	0	0	0	0	0	0	0	0	0	0	0	0	0	0	0	0	0	0	0	0	0	0	0	0	0	0	0	0	0	0	0	0	0	0	0	0	0	0	0	0
P1	CHARBONNIER	0	28	16	0	0	0	0	0	0	0	0	0	0	0	0	0	0	0	0	0	0	0	0	0	0	0	0	0	0	5	0	0	0	0	0	0	0	0	0	0	0	0	0	0	0	0	0	0
P1	CHARDOUSE	1	1	0	0	0	0	0	0	0	0	0	0	0	0	0	0	0	0	0	0	0	0	0	0	0	0	0	0	0	0	0	0	0	0	0	0	0	0	0	0	0	0	0	0	0	0	0	0
P1	CHARDOUSSE	1	5	0	0	0	0	0	0	0	0	0	0	0	0	0	0	0	0	0	0	0	0	0	0	0	0	0	0	0	0	0	0	0	0	0	0	0	0	0	0	0	0	0	0	0	0	0	0
P1	CHARIE	1	1	0	0	0	0	0	0	0	0	0	0	0	0	0	0	0	0	0	0	0	0	0	0	0	0	0	0	0	0	0	0	0	0	0	0	0	0	0	0	0	0	0	0	0	0	0	0
P1	CHARTROUS	1	1	0	0	0	0	0	0	0	0	0	0	0	0	0	0	0	0	0	0	0	0	0	0	0	0	0	0	0	0	0	0	0	0	0	0	0	0	0	0	0	0	0	0	0	0	0	0
P1	CHARUE	1	2	0	0	0	0	0	0	0	0	0	0	0	0	0	0	0	0	0	0	0	0	0	0	0	0	0	0	0	0	0	0	0	0	0	0	0	0	0	0	0	0	0	0	0	0	0	0
P1	CHASELOUX	1	1	0	0	0	0	0	0	0	0	0	0	0	0	0	0	0	0	0	0	0	0	0	0	0	0	0	0	0	0	0	0	0	0	0	0	0	0	0	0	0	0	0	0	0	0	0	0
P1	CHASSELAN	1	1	0	0	0	0	0	0	0	0	0	0	0	0	0	0	0	0	0	0	0	0	0	0	0	0	0	0	0	0	0	0	0	0	0	0	0	0	0	0	0	0	0	0	0	0	0	0
P1	CHASSELOU	1	1	0	0	0	0	0	0	0	0	0	0	0	0	0	0	0	0	0	0	0	0	0	0	0	0	0	0	0	0	0	0	0	0	0	0	0	0	0	0	0	0	0	0	0	0	0	0
P1	CHASSELOUNE	1	1	0	0	0	0	0	0	0	0	0	0	0	0	0	0	0	0	0	0	0	0	0	0	0	0	0	0	0	0	0	0	0	0	0	0	0	0	0	0	0	0	0	0	0	0	0	0
P1	CHASSELOUP	0	0	0	0	0	0	0	0	0	0	0	0	0	0	0	0	0	0	0	0	0	0	0	0	0	0	0	0	0	0	0	0	0	0	0	0	0	0	0	0	0	0	0	0	0	0	0	0
P1	CHASSELOUZE	1	1	0	0	0	0	0	0	0	0	0	0	0	0	0	0	0	0	0	0	0	0	0	0	0	0	0	0	0	0	0	0	0	0	0	0	0	0	0	0	0	0	0	0	0	0	0	0
P1	CHASTRIERE	1	1	0	0	0	0	0	0	0	0	0	0	0	0	0	0	0	0	0	0	0	0	0	0	0	0	0	0	0	0	0	0	0	0	0	0	0	0	0	0	0	0	0	0	0	0	0	0
P1	CHASTROUX	0	17	0	0	0	0	0	0	0	0	0	0	0	0	0	0	0	0	0	0	0	0	0	0	0	0	0	0	0	0	0	0	0	0	0	0	0	5	0	0	0	0	0	0	0	0	0	0
P1	CHATAN	1	1	0	0	0	0	0	0	0	0	0	0	0	0	0	0	0	0	0	0	0	0	0	0	0	0	0	0	0	0	0	0	0	0	0	0	0	0	0	0	0	0	0	0	0	0	0	0
P1	CHATAU	1	4	0	0	0	0	0	0	0	0	0	0	0	0	0	0	0	0	0	0	0	0	0	0	0	0	0	0	0	0	0	0	0	0	0	0	0	0	0	0	0	0	0	0	0	0	0	0
P1	CHATEAU	0	5	1	0	0	0	2	0	0	0	0	0	0	0	0	0	0	0	0	0	0	0	0	0	0	0	0	0	0	0	0	0	0	0	0	0	0	0	0	0	0	0	0	0	0	0	0	0
P1	CHATEAUNEUF	0	3	1	0	0	0	0	0	0	0	0	0	0	0	0	0	0	0	0	0	0	0	0	0	0	0	0	0	0	0	0	0	0	0	0	0	0	0	0	0	0	0	0	0	0	0	0	0
P1	CHAUDI	1	2	0	0	0	0	0	0	0	0	0	0	0	0	0	0	0	0	0	0	0	0	0	0	0	0	0	0	0	0	0	0	0	0	0	0	0	0	0	0	0	0	0	0	0	0	0	0
P1	CHAUDON	0	23	12	0	0	7	0	0	0	0	0	0	0	0	0	0	0	0	0	0	0	0	0	0	0	0	0	1	0	0	0	0	0	0	0	0	0	0	0	0	0	0	0	0	0	0	0	0
P1	CHAUDY	1	10	0	0	0	0	0	0	0	0	0	0	0	0	0	0	0	0	0	0	0	0	0	0	0	0	0	0	0	0	0	0	0	0	0	0	0	0	0	0	0	0	0	0	0	0	0	0
P1	CHAUMET	0	2	0	0	0	0	0	0	0	0	0	0	0	0	0	0	0	0	0	0	0	0	0	0	0	0	0	0	0	0	0	0	0	0	0	0	0	0	0	0	0	0	0	0	0	0	0	0
P1	CHAUMETTE	1	1	0	0	0	0	0	0	0	0	0	0	0	0	0	0	0	0	0	0	0	0	0	0	0	0	0	0	0	0	0	0	0	0	0	0	0	0	0	0	0	0	0	0	0	0	0	0
P1	CHAUNE	0	3	0	0	0	1	0	0	1	0	0	0	0	0	0	0	0	0	0	0	0	0	0	0	0	0	0	0	0	0	0	0	0	0	0	0	0	0	0	0	0	0	0	0	0	0	0	0
P1	CHAUNET	1	2	0	0	0	0	0	0	0	0	0	0	0	0	0	0	0	0	0	0	0	0	0	0	0	0	0	0	0	0	0	0	0	0	0	0	0	0	0	0	0	0	0	0	0	0	0	0
P1	CHAUSSAR	0	0	0	0	0	0	0	0	0	0	0	0	0	0	0	0	0	0	0	0	0	0	0	0	0	0	0	0	0	0	0	0	0	0	0	0	0	0	0	0	0	0	0	0	0	0	0	0
P1	CHAUSSAU	0	0	0	0	0	0	0	0	0	0	0	0	0	0	0	0	0	0	0	0	0	0	0	0	0	0	0	0	0	0	0	0	0	0	0	0	0	0	0	0	0	0	0	0	0	0	0	0
P1	CHAUSSE	1	9	0	0	0	0	0	0	0	0	0	0	0	0	0	0	0	0	0	0	0	0	0	0	0	0	0	0	0	0	0	0	0	0	0	0	0	0	0	0	0	0	0	0	0	0	0	0
P1	CHAUTARD	0	5	1	0	0	0	0	0	0	0	0	0	0	0	0	0	0	0	0	0	0	0	0	0	0	0	0	0	4	0	0	0	0	0	0	0	0	0	0	0	0	0	0	0	0	0	0	0
P1	CHAUTART	0	0	0	0	0	0	0	0	0	0	0	0	0	0	0	0	0	0	0	0	0	0	0	0	0	0	0	0	0	0	0	0	0	0	0	0	0	0	0	0	0	0	0	0	0	0	0	0
P1	CHAUTAUD	1	1	0	0	0	0	0	0	0	0	0	0	0	0	0	0	0	0	0	0	0	0	0	0	0	0	0	0	0	0	0	0	0	0	0	0	0	0	0	0	0	0	0	0	0	0	0	0
P1	CHAUVE	0	12	1	0	0	0	1	0	0	0	0	0	0	0	0	0	0	0	0	0	0	0	0	0	0	0	0	0	0	2	0	0	0	0	0	0	0	0	0	0	0	0	0	0	0	0	0	0
P1	CHAUVET	0	117	20	0	7	2	0	0	7	0	0	1	0	0	0	0	0	0	0	0	0	0	0	0	0	0	0	0	0	2	0	0	0	0	0	0	0	0	0	1	15	0	0	0	0	0	0	0
P1	CHAVALOT	0	0	0	0	0	0	0	0	0	0	0	0	0	0	0	0	0	0	0	0	0	0	0	0	0	0	0	0	0	0	0	0	0	0	0	0	0	0	0	0	0	0	0	0	0	0	0	0
P1	CHAVE	0	204	10	1	0	0	2	0	1	0	0	0	0	0	0	0	41	0	0	0	0	0	0	0	0	0	0	0	0	41	0	0	0	0	0	0	11	0	0	0	0	0	35	0	0	0	0	0
P1	CHAVOUX	0	0	0	0	0	0	0	0	0	0	0	0	0	0	0	0	0	0	0	0	0	0	0	0	0	0	0	0	0	0	0	0	0	0	0	0	0	0	0	0	0	0	0	0	0	0	0	0
P1	CHAY	0	28	0	0	0	0	6	0	0	0	0	0	0	0	0	0	0	0	0	0	0	0	0	0	0	0	0	0	0	5	0	0	0	0	0	0	5	0	0	0	1	0	0	0	0	0	0	0
P1	CHAYLAN	0	2	2	0	0	0	0	0	0	0	0	0	0	0	0	0	0	0	0	0	0	0	0	0	0	0	0	0	0	0	0	0	0	0	0	0	0	0	0	0	0	0	0	0	0	0	0	0
P1	CHAZAL	0	0	0	0	0	0	0	0	0	0	0	0	0	0	0	0	0	0	0	0	0	0	0	0	0	0	0	0	0	0	0	0	0	0	0	0	0	0	0	0	0	0	0	0	0	0	0	0
P1	CHAZAUD	0	0	0	0	0	0	0	0	0	0	0	0	0	0	0	0	0	0	0	0	0	0	0	0	0	0	0	0	0	0	0	0	0	0	0	0	0	0	0	0	0	0	0	0	0	0	0	0
P1	CHECHIN	1	1	0	0	0	0	0	0	0	0	0	0	0	0	0	0	0	0	0	0	0	0	0	0	0	0	0	0	0	0	0	0	0	0	0	0	0	0	0	0	0	0	0	0	0	0	0	0
P1	CHEILAN	0	76	10	1	0	0	1	0	0	0	1	0	0	0	0	0	0	0	0	0	0	0	0	0	0	0	0	0	0	0	1	0	0	14	0	0	0	0	4	0	7	0	0	0	0	0	0	0
P1	CHEILANE	0	8	0	0	0	0	0	0	0	0	0	0	0	0	0	0	0	0	0	0	0	0	0	0	0	0	0	0	0	0	0	0	0	0	0	0	0	0	0	0	0	0	0	0	0	0	0	0
P1	CHEILANNE	1	1	0	0	0	0	0	0	0	0	0	0	0	0	0	0	0	0	0	0	0	0	0	0	0	0	0	0	0	0	0	0	0	0	0	0	0	0	0	0	0	0	0	0	0	0	0	0
P1	CHEILLAN	0	17	0	0	0	1	0	0	0	0	0	0	0	0	0	0	0	0	0	0	0	0	0	0	0	0	0	0	0	0	0	0	0	0	0	0	0	0	0	0	0	0	0	0	0	0	0	0
P1	CHEILLAND	1	1	0	0	0	0	0	0	0	0	0	0	0	0	0	0	0	0	0	0	0	0	0	0	0	0	0	0	0	0	0	0	0	0	0	0	0	0	0	0	0	0	0	0	0	0	0	0
P1	CHEILLANE	1	1	0	0	0	0	0	0	0	0	0	0	0	0	0	0	0	0	0	0	0	0	0	0	0	0	0	0	0	0	0	0	0	0	0	0	0	0	0	0	0	0	0	0	0	0	0	0
P1	CHEILLANNE	1	1	0	0	0	0	0	0	0	0	0	0	0	0	0	0	0	0	0	0	0	0	0	0	0	0	0	0	0	0	0	0	0	0	0	0	0	0	0	0	0	0	0	0	0	0	0	0
P1	CHEILLANT	1	1	0	0	0	0	0	0	0	0	0	0	0	0	0	0	0	0	0	0	0	0	0	0	0	0	0	0	0	0	0	0	0	0	0	0	0	0	0	0	0	0	0	0	0	0	0	0
P1	CHEILLN	0	0	0	0	0	0	0	0	0	0	0	0	0	0	0	0	0	0	0	0	0	0	0	0	0	0	0	0	0	0	0	0	0	0	0	0	0	0	0	0	0	0	0	0	0	0	0	0
P1	CHEREIJETTE	1	1	0	0	0	0	0	0	0	0	0	0	0	0	0	0	0	0	0	0	0	0	0	0	0	0	0	0	0	0	0	0	0	0	0	0	0	0	0	0	0	0	0	0	0	0	0	0
P1	CHERESETE	0	0	0	0	0	0	0	0	0	0	0	0	0	0	0	0	0	0	0	0	0	0	0	0	0	0	0	0	0	0	0	0	0	0	0	0	0	0	0	0	0	0	0	0	0	0	0	0
P1	CHEREZETTE	1	1	0	0	0	0	0	0	0	0	0	0	0	0	0	0	0	0	0	0	0	0	0	0	0	0	0	0	0	0	0	0	0	0	0	0	0	0	0	0	0	0	0	0	0	0	0	0
P1	CHEVALIER	0	51	10	0	0	7	0	0	0	0	0	0	0	0	0	0	0	0	0	0	0	0	0	0	0	0	0	0	0	6	0	0	0	0	0	0	0	7	0	4	0	0	0	0	0	0	0	0
P1	CHEVRIER	1	1	0	0	0	0	0	0	0	0	0	0	0	0	0	0	0	0	0	0	0	0	0	0	0	0	0	0	0	0	0	0	0	0	0	0	0	0	0	0	0	0	0	0	0	0	0	0
P1	CHEYLAN	0	10	2	0	0	0	0	0	0	0	3	0	0	0	0	0	0	0	0	0	0	0	0	0	0	0	0	0	0	0	0	0	0	1	0	0	0	0	0	0	0	0	0	0	0	0	0	0
P1	CHEYLAND	0	0	0	0	0	0	0	0	0	0	0	0	0	0	0	0	0	0	0	0	0	0	0	0	0	0	0	0	0	0	0	0	0	0	0	0	0	0	0	0	0	0	0	0	0	0	0	0
P1	CHEYLANT	0	0	0	0	0	0	0	0	0	0	0	0	0	0	0	0	0	0	0	0	0	0	0	0	0	0	0	0	0	0	0	0	0	0	0	0	0	0	0	0	0	0	0	0	0	0	0	0
P1	CHEYLLAN	0	0	0	0	0	0	0	0	0	0	0	0	0	0	0	0	0	0	0	0	0	0	0	0	0	0	0	0	0	0	0	0	0	0	0	0	0	0	0	0	0	0	0	0	0	0	0	0
P1	CHICHIN	1	1	0	0	0	0	0	0	0	0	0	0	0	0	0	0	0	0	0	0	0	0	0	0	0	0	0	0	0	0	0	0	0	0	0	0	0	0	0	0	0	0	0	0	0	0	0	0
P1	CHICOLON	1	1	0	0	0	0	0	0	0	0	0	0	0	0	0	0	0	0	0	0	0	0	0	0	0	0	0	0	0	0	0	0	0	0	0	0	0	0	0	0	0	0	0	0	0	0	0	0
P1	CHIEU	1	1	0	0	0	0	0	0	0	0	0	0	0	0	0	0	0	0	0	0	0	0	0	0	0	0	0	0	0	0	0	0	0	0	0	0	0	0	0	0	0	0	0	0	0	0	0	0
P1	CHIEUSE	0	6	0	0	0	0	1	0	0	0	0	0	0	0	0	0	0	0	0	0	0	0	0	0	0	0	0	0	0	0	0	0	0	0	0	0	0	0	0	0	0	0	0	0	0	0	0	0
P1	CHIEUSSE	0	30	3	0	0	1	1	0	0	5	0	0	0	0	0	0	0	0	0	0	0	0	0	0	0	0	0	0	0	0	0	0	0	0	0	0	5	0	0	0	0	0	0	0	0	0	0	0
P1	CHILAN	1	3	0	0	0	0	0	0	0	0	0	0	0	0	0	0	0	0	0	0	0	0	0	0	0	0	0	0	0	0	0	0	0	0	0	0	0	0	0	0	0	0	0	0	0	0	0	0
P1	CHILAND	0	0	0	0	0	0	0	0	0	0	0	0	0	0	0	0	0	0	0	0	0	0	0	0	0	0	0	0	0	0	0	0	0	0	0	0	0	0	0	0	0	0	0	0	0	0	0	0
P1	CHILLAND	0	0	0	0	0	0	0	0	0	0	0	0	0	0	0	0	0	0	0	0	0	0	0	0	0	0	0	0	0	0	0	0	0	0	0	0	0	0	0	0	0	0	0	0	0	0	0	0
P1	CHIPADELLI	1	1	0	0	0	0	0	0	0	0	0	0	0	0	0	0	0	0	0	0	0	0	0	0	0	0	0	0	0	0	0	0	0	0	0	0	0	0	0	0	0	0	0	0	0	0	0	0
P1	CHIPASELLI	1	1	0	0	0	0	0	0	0	0	0	0	0	0	0	0	0	0	0	0	0	0	0	0	0	0	0	0	0	0	0	0	0	0	0	0	0	0	0	0	0	0	0	0	0	0	0	0
P1	CHIRON	0	3	2	0	0	0	0	0	0	0	0	0	0	0	0	0	0	0	0	0	0	0	0	0	0	0	0	0	0	0	0	0	0	0	0	0	0	0	0	0	0	0	0	0	0	0	0	0
P1	CHOQUET	0	14	0	1	0	0	4	0	0	0	0	0	0	0	0	0	0	0	0	0	0	0	0	0	0	0	0	0	0	0	0	0	0	0	0	0	0	0	0	0	0	0	0	0	0	0	0	0
P1	CHOQUETE	0	0	0	0	0	0	0	0	0	0	0	0	0	0	0	0	0	0	0	0	0	0	0	0	0	0	0	0	0	0	0	0	0	0	0	0	0	0	0	0	0	0	0	0	0	0	0	0
P1	CHOQUETTE	0	2	0	0	0	0	1	0	0	0	0	0	0	0	0	0	0	0	0	0	0	0	0	0	0	0	0	0	0	0	0	0	0	0	0	0	0	0	0	0	0	0	0	0	0	0	0	0
P1	CHOUCA	0	0	0	0	0	0	0	0	0	0	0	0	0	0	0	0	0	0	0	0	0	0	0	0	0	0	0	0	0	0	0	0	0	0	0	0	0	0	0	0	0	0	0	0	0	0	0	0
P1	CHOUNET	0	2	0	0	0	0	0	0	0	0	0	0	0	0	0	0	0	0	0	0	0	0	0	0	0	0	0	0	0	0	0	0	0	0	0	0	0	1	0	0	0	0	0	0	0	0	0	0
P1	CHOUQUET	0	32	0	0	0	0	1	0	0	0	0	0	0	0	0	0	0	0	0	0	0	0	0	0	0	0	0	0	0	0	0	0	0	0	0	0	0	0	0	0	0	0	0	0	0	0	0	0
P1	CHOUQUETTE	1	2	0	0	0	0	0	0	0	0	0	0	0	0	0	0	0	0	0	0	0	0	0	0	0	0	0	0	0	0	0	0	0	0	0	0	0	0	0	0	0	0	0	0	0	0	0	0
P1	CHRISTOL	0	3	2	0	0	0	0	0	0	0	0	0	0	0	0	0	0	0	0	0	0	0	0	0	0	0	0	0	0	0	0	0	0	0	0	0	0	0	0	0	0	0	0	0	0	0	0	0
P1	CHRISTOPHLE	0	6	1	0	0	0	0	0	0	0	0	0	0	0	0	0	0	0	0	0	0	0	0	0	0	0	0	0	0	0	0	0	0	0	0	0	0	0	0	0	0	0	0	0	0	0	0	0
P1	CHUCA	0	0	0	0	0	0	0	0	0	0	0	0	0	0	0	0	0	0	0	0	0	0	0	0	0	0	0	0	0	0	0	0	0	0	0	0	0	0	0	0	0	0	0	0	0	0	0	0
P1	CHYLAN	0	0	0	0	0	0	0	0	0	0	0	0	0	0	0	0	0	0	0	0	0	0	0	0	0	0	0	0	0	0	0	0	0	0	0	0	0	0	0	0	0	0	0	0	0	0	0	0
P1	CIGALAS	0	0	0	0	0	0	0	0	0	0	0	0	0	0	0	0	0	0	0	0	0	0	0	0	0	0	0	0	0	0	0	0	0	0	0	0	0	0	0	0	0	0	0	0	0	0	0	0
P1	CIGALIER	0	0	0	0	0	0	0	0	0	0	0	0	0	0	0	0	0	0	0	0	0	0	0	0	0	0	0	0	0	0	0	0	0	0	0	0	0	0	0	0	0	0	0	0	0	0	0	0
P1	CIGASIER	0	0	0	0	0	0	0	0	0	0	0	0	0	0	0	0	0	0	0	0	0	0	0	0	0	0	0	0	0	0	0	0	0	0	0	0	0	0	0	0	0	0	0	0	0	0	0	0
P1	CIGNAUD	0	0	0	0	0	0	0	0	0	0	0	0	0	0	0	0	0	0	0	0	0	0	0	0	0	0	0	0	0	0	0	0	0	0	0	0	0	0	0	0	0	0	0	0	0	0	0	0
P1	CISON	1	1	0	0	0	0	0	0	0	0	0	0	0	0	0	0	0	0	0	0	0	0	0	0	0	0	0	0	0	0	0	0	0	0	0	0	0	0	0	0	0	0	0	0	0	0	0	0
P1	CISSON	0	0	0	0	0	0	0	0	0	0	0	0	0	0	0	0	0	0	0	0	0	0	0	0	0	0	0	0	0	0	0	0	0	0	0	0	0	0	0	0	0	0	0	0	0	0	0	0
P1	CISTERON	0	0	0	0	0	0	0	0	0	0	0	0	0	0	0	0	0	0	0	0	0	0	0	0	0	0	0	0	0	0	0	0	0	0	0	0	0	0	0	0	0	0	0	0	0	0	0	0
P1	CIVOLLE	1	1	0	0	0	0	0	0	0	0	0	0	0	0	0	0	0	0	0	0	0	0	0	0	0	0	0	0	0	0	0	0	0	0	0	0	0	0	0	0	0	0	0	0	0	0	0	0
P1	CLAIRET	0	2	0	0	0	0	0	0	1	0	0	0	0	0	0	0	0	0	0	0	0	0	0	0	0	0	0	0	0	0	0	0	0	0	0	0	0	0	0	0	0	0	0	0	0	0	0	0
P1	CLAMEN	0	2	0	0	0	0	0	0	0	0	0	0	0	0	0	0	0	0	0	0	0	0	0	0	0	0	0	0	0	0	0	0	0	0	0	0	0	1	0	0	0	0	0	0	0	0	0	0
P1	CLAPIER	0	51	4	0	0	0	0	0	0	0	0	0	0	0	0	0	0	0	0	3	0	0	0	0	0	0	0	0	0	0	0	0	0	0	0	0	0	38	0	0	0	0	0	0	0	5	0	0
P1	CLARET	0	27	3	0	0	0	0	0	0	0	0	0	0	0	0	0	0	0	0	0	0	0	0	0	0	0	0	0	0	0	0	0	0	0	0	0	0	0	0	0	0	0	0	0	0	0	0	0
P1	CLARETTE	1	1	0	0	0	0	0	0	0	0	0	0	0	0	0	0	0	0	0	0	0	0	0	0	0	0	0	0	0	0	0	0	0	0	0	0	0	0	0	0	0	0	0	0	0	0	0	0
P1	CLASTIER	1	1	0	0	0	0	0	0	0	0	0	0	0	0	0	0	0	0	0	0	0	0	0	0	0	0	0	0	0	0	0	0	0	0	0	0	0	0	0	0	0	0	0	0	0	0	0	0
P1	CLASTRIER	0	54	0	2	0	0	1	0	0	0	0	0	0	0	0	0	0	0	0	0	0	0	0	0	0	0	0	0	0	0	0	0	0	0	0	0	0	0	0	0	0	2	22	0	0	0	0	0
P1	CLASTRIERE	0	6	0	0	0	0	0	0	0	0	0	0	0	0	0	0	0	0	0	0	0	0	0	0	0	0	0	0	0	0	0	0	0	0	0	0	0	0	0	0	0	0	5	0	0	0	0	0
P1	CLAVETE	0	0	0	0	0	0	0	0	0	0	0	0	0	0	0	0	0	0	0	0	0	0	0	0	0	0	0	0	0	0	0	0	0	0	0	0	0	0	0	0	0	0	0	0	0	0	0	0
P1	CLAVIER	1	7	0	0	0	0	0	0	0	0	0	0	0	0	0	0	0	0	0	0	0	0	0	0	0	0	0	0	0	0	0	0	0	0	0	0	0	0	0	0	0	0	0	0	0	0	0	0
P1	CLAVIERE	1	5	0	0	0	0	0	0	0	0	0	0	0	0	0	0	0	0	0	0	0	0	0	0	0	0	0	0	0	0	0	0	0	0	0	0	0	0	0	0	0	0	0	0	0	0	0	0
P1	CLEMANCEL	1	1	0	0	0	0	0	0	0	0	0	0	0	0	0	0	0	0	0	0	0	0	0	0	0	0	0	0	0	0	0	0	0	0	0	0	0	0	0	0	0	0	0	0	0	0	0	0
P1	CLEMENCEU	1	1	0	0	0	0	0	0	0	0	0	0	0	0	0	0	0	0	0	0	0	0	0	0	0	0	0	0	0	0	0	0	0	0	0	0	0	0	0	0	0	0	0	0	0	0	0	0
P1	CLEMENS	0	74	25	0	0	1	0	0	9	0	0	0	0	0	0	0	5	0	0	0	0	0	0	0	0	0	0	0	0	0	0	0	0	0	0	0	0	0	0	0	0	0	0	0	0	0	0	0
P1	CLEMENSEAU	1	1	0	0	0	0	0	0	0	0	0	0	0	0	0	0	0	0	0	0	0	0	0	0	0	0	0	0	0	0	0	0	0	0	0	0	0	0	0	0	0	0	0	0	0	0	0	0
P1	CLEMENT	0	75	12	0	2	12	1	0	0	0	0	1	0	0	0	0	0	0	0	0	0	0	0	0	0	0	0	0	0	0	0	0	0	0	0	0	1	1	0	0	0	0	0	0	0	10	0	0
P1	CLOS	0	1	0	0	0	0	0	0	0	0	0	0	0	0	0	0	0	0	0	0	0	0	0	0	0	0	0	0	0	0	0	0	0	0	0	0	0	0	0	0	0	0	0	0	0	0	0	0
P1	CLOT	0	13	0	0	0	0	0	0	0	0	0	0	0	0	0	0	0	0	0	0	0	0	0	0	0	0	0	0	0	0	0	0	0	0	0	0	0	0	0	0	0	0	0	0	0	0	0	0
P1	CLOTHILDE	0	0	0	0	0	0	0	0	0	0	0	0	0	0	0	0	0	0	0	0	0	0	0	0	0	0	0	0	0	0	0	0	0	0	0	0	0	0	0	0	0	0	0	0	0	0	0	0
P1	COASTE	1	1	0	0	0	0	0	0	0	0	0	0	0	0	0	0	0	0	0	0	0	0	0	0	0	0	0	0	0	0	0	0	0	0	0	0	0	0	0	0	0	0	0	0	0	0	0	0
P1	COBLENCE	0	0	0	0	0	0	0	0	0	0	0	0	0	0	0	0	0	0	0	0	0	0	0	0	0	0	0	0	0	0	0	0	0	0	0	0	0	0	0	0	0	0	0	0	0	0	0	0
P1	CODE	0	0	0	0	0	0	0	0	0	0	0	0	0	0	0	0	0	0	0	0	0	0	0	0	0	0	0	0	0	0	0	0	0	0	0	0	0	0	0	0	0	0	0	0	0	0	0	0
P1	CODONEL	0	4	1	0	0	0	0	0	0	0	0	0	0	0	0	0	0	0	0	0	0	0	0	0	0	0	0	0	0	0	0	0	0	0	0	0	0	0	0	0	0	0	0	0	0	0	0	0
P1	CODONELE	1	1	0	0	0	0	0	0	0	0	0	0	0	0	0	0	0	0	0	0	0	0	0	0	0	0	0	0	0	0	0	0	0	0	0	0	0	0	0	0	0	0	0	0	0	0	0	0
P1	CODOU	1	1	0	0	0	0	0	0	0	0	0	0	0	0	0	0	0	0	0	0	0	0	0	0	0	0	0	0	0	0	0	0	0	0	0	0	0	0	0	0	0	0	0	0	0	0	0	0
P1	CODOUNEL	0	0	0	0	0	0	0	0	0	0	0	0	0	0	0	0	0	0	0	0	0	0	0	0	0	0	0	0	0	0	0	0	0	0	0	0	0	0	0	0	0	0	0	0	0	0	0	0
P1	COELI	0	0	0	0	0	0	0	0	0	0	0	0	0	0	0	0	0	0	0	0	0	0	0	0	0	0	0	0	0	0	0	0	0	0	0	0	0	0	0	0	0	0	0	0	0	0	0	0
P1	COELY	1	1	0	0	0	0	0	0	0	0	0	0	0	0	0	0	0	0	0	0	0	0	0	0	0	0	0	0	0	0	0	0	0	0	0	0	0	0	0	0	0	0	0	0	0	0	0	0
P1	COEUDOU	0	0	0	0	0	0	0	0	0	0	0	0	0	0	0	0	0	0	0	0	0	0	0	0	0	0	0	0	0	0	0	0	0	0	0	0	0	0	0	0	0	0	0	0	0	0	0	0
P1	COIGNE	1	1	0	0	0	0	0	0	0	0	0	0	0	0	0	0	0	0	0	0	0	0	0	0	0	0	0	0	0	0	0	0	0	0	0	0	0	0	0	0	0	0	0	0	0	0	0	0
P1	COIGNET	0	3	0	0	0	0	0	0	0	0	0	0	0	0	0	0	0	0	0	0	0	0	0	0	0	0	0	0	0	0	0	0	0	0	0	0	0	0	0	0	0	0	0	0	0	0	0	0
P1	COIN	0	1	0	0	0	0	0	0	0	0	0	0	0	0	0	0	0	0	0	0	0	0	0	0	0	0	0	0	0	0	0	0	0	0	0	0	0	0	0	0	0	0	0	0	0	0	0	0
P1	COINET	0	0	0	0	0	0	0	0	0	0	0	0	0	0	0	0	0	0	0	0	0	0	0	0	0	0	0	0	0	0	0	0	0	0	0	0	0	0	0	0	0	0	0	0	0	0	0	0
P1	COLET	0	9	3	0	0	0	0	0	0	0	0	0	0	0	0	0	0	0	0	1	0	0	0	0	0	0	0	0	0	0	0	0	0	0	0	0	0	0	0	0	0	0	0	0	0	0	0	0
P1	COLLE	0	1	1	0	0	0	0	0	0	0	0	0	0	0	0	0	0	0	0	0	0	0	0	0	0	0	0	0	0	0	0	0	0	0	0	0	0	0	0	0	0	0	0	0	0	0	0	0
P1	COLLET	0	3	1	0	0	0	0	0	0	0	0	0	0	0	0	0	0	0	0	0	0	0	0	0	0	0	0	0	0	0	0	0	0	0	0	0	0	0	0	0	0	0	0	0	0	0	0	0
P1	COLOMB	0	142	21	3	3	0	35	0	0	0	0	0	0	0	0	0	0	0	1	0	0	0	0	0	0	0	0	0	0	7	0	0	0	0	0	0	0	0	0	0	1	0	0	0	0	0	0	0
P1	COLOMBARD	0	2	0	0	0	0	0	0	0	0	0	0	0	0	0	0	0	0	0	0	0	0	0	0	0	0	0	0	0	0	0	0	0	0	0	0	0	0	0	0	0	0	0	0	0	0	0	0
P1	COLOMBE	0	18	3	0	0	0	10	0	0	0	0	0	0	0	0	0	0	0	0	0	0	0	0	0	0	0	0	0	0	3	0	0	0	0	0	0	0	0	0	0	0	0	0	0	0	0	0	0
P1	COLY	0	0	0	0	0	0	0	0	0	0	0	0	0	0	0	0	0	0	0	0	0	0	0	0	0	0	0	0	0	0	0	0	0	0	0	0	0	0	0	0	0	0	0	0	0	0	0	0
P1	COMBE	0	156	14	0	0	0	0	0	0	0	0	0	0	0	0	0	0	0	0	0	0	0	0	0	0	0	0	0	1	0	0	0	0	0	0	0	3	5	0	0	0	0	0	0	0	0	0	0
P1	COMBES	0	3	1	0	0	0	0	0	0	0	0	0	0	0	0	0	0	0	0	0	0	0	0	0	0	0	0	0	0	0	0	0	0	0	0	0	0	0	0	0	0	0	0	0	0	0	0	0
P1	COMBET	0	1	0	0	0	0	0	0	0	0	0	0	0	0	0	0	0	0	0	0	0	0	0	0	0	0	0	0	0	0	0	0	0	0	0	0	0	0	0	0	0	0	0	0	0	0	0	0
P1	COMPS	0	4	0	0	0	0	0	0	0	0	0	0	0	0	0	0	0	0	0	0	0	0	0	0	0	0	0	0	0	0	0	0	0	0	0	0	0	0	0	0	0	0	0	0	0	0	0	0
P1	COMPTAMINE	1	1	0	0	0	0	0	0	0	0	0	0	0	0	0	0	0	0	0	0	0	0	0	0	0	0	0	0	0	0	0	0	0	0	0	0	0	0	0	0	0	0	0	0	0	0	0	0
P1	COMPTE	0	12	4	0	0	0	0	0	0	0	0	0	0	0	0	0	0	0	0	0	0	0	0	0	0	0	0	0	0	0	0	0	0	0	0	0	0	0	0	0	0	0	0	0	0	0	0	0
P1	COMS	0	0	0	0	0	0	0	0	0	0	0	0	0	0	0	0	0	0	0	0	0	0	0	0	0	0	0	0	0	0	0	0	0	0	0	0	0	0	0	0	0	0	0	0	0	0	0	0
P1	COMTE	0	39	8	0	0	1	0	0	0	0	0	0	0	0	0	0	2	0	0	0	0	0	1	0	0	0	0	0	2	0	0	0	0	0	0	0	0	0	0	0	0	0	0	0	0	0	0	0
P1	CONANT	1	1	0	0	0	0	0	0	0	0	0	0	0	0	0	0	0	0	0	0	0	0	0	0	0	0	0	0	0	0	0	0	0	0	0	0	0	0	0	0	0	0	0	0	0	0	0	0
P1	CONBE	1	1	0	0	0	0	0	0	0	0	0	0	0	0	0	0	0	0	0	0	0	0	0	0	0	0	0	0	0	0	0	0	0	0	0	0	0	0	0	0	0	0	0	0	0	0	0	0
P1	CONIEU	0	2	0	0	0	0	0	0	0	0	0	0	0	0	0	0	0	0	0	0	0	0	0	0	0	0	0	0	0	1	0	0	0	0	0	0	0	0	0	0	0	0	0	0	0	0	0	0
P1	CONIL	0	26	4	0	0	3	0	0	0	0	0	0	0	0	0	0	0	0	0	0	0	0	0	0	0	0	0	0	1	0	0	0	0	0	0	0	0	0	0	0	6	0	0	0	0	0	0	0
P1	CONILLE	1	1	0	0	0	0	0	0	0	0	0	0	0	0	0	0	0	0	0	0	0	0	0	0	0	0	0	0	0	0	0	0	0	0	0	0	0	0	0	0	0	0	0	0	0	0	0	0
P1	CONNAND	0	0	0	0	0	0	0	0	0	0	0	0	0	0	0	0	0	0	0	0	0	0	0	0	0	0	0	0	0	0	0	0	0	0	0	0	0	0	0	0	0	0	0	0	0	0	0	0
P1	CONSTAN	0	14	2	0	0	0	0	0	0	0	0	3	0	0	0	0	0	0	0	0	0	0	0	0	0	0	0	0	0	4	0	0	0	0	0	0	0	0	0	0	0	0	0	0	0	0	0	0
P1	CONSTANS	0	141	39	1	0	2	2	0	0	0	0	4	0	0	0	0	0	0	0	0	0	0	0	0	0	0	0	0	3	5	0	0	0	0	0	0	0	0	0	0	0	12	14	0	0	0	0	0
P1	CONSTANT	0	49	4	9	0	0	0	0	0	0	0	5	0	0	0	0	0	0	0	0	0	0	0	0	0	0	0	0	1	5	0	0	0	0	0	0	0	0	0	0	3	0	1	0	0	0	0	0
P1	CONSTANTIN	0	15	2	0	0	0	0	0	0	0	0	0	0	0	0	0	0	0	0	0	0	0	0	0	0	0	0	0	0	0	0	0	0	0	0	0	0	0	0	1	0	0	0	0	0	0	0	0
P1	CONSTENTIN	0	1	0	0	0	0	0	0	0	0	0	0	0	0	0	0	0	0	0	0	0	0	0	0	0	0	0	0	0	0	0	0	0	0	0	0	0	0	0	0	0	0	0	0	0	0	0	0
P1	CONTAMINE	0	4	1	0	0	0	0	0	0	0	0	0	0	0	0	0	0	0	0	0	0	0	0	0	0	0	0	0	0	0	0	0	0	0	0	0	0	0	0	0	0	0	0	0	0	0	0	0
P1	CONTANTIN	1	1	0	0	0	0	0	0	0	0	0	0	0	0	0	0	0	0	0	0	0	0	0	0	0	0	0	0	0	0	0	0	0	0	0	0	0	0	0	0	0	0	0	0	0	0	0	0
P1	CONTE	0	117	23	0	0	1	3	0	0	0	0	0	0	0	0	0	2	0	0	0	0	0	0	0	0	0	0	0	0	0	0	0	0	0	0	0	0	0	0	0	1	0	0	0	0	0	0	0
P1	CONTER	0	0	0	0	0	0	0	0	0	0	0	0	0	0	0	0	0	0	0	0	0	0	0	0	0	0	0	0	0	0	0	0	0	0	0	0	0	0	0	0	0	0	0	0	0	0	0	0
P1	CONTESSE	0	5	0	0	0	0	0	0	0	0	0	0	0	0	0	0	0	0	0	0	0	0	0	0	0	0	0	0	0	0	0	0	0	0	0	0	0	0	0	0	0	0	0	0	0	0	0	0
P1	COQUILHAT	0	0	0	0	0	0	0	0	0	0	0	0	0	0	0	0	0	0	0	0	0	0	0	0	0	0	0	0	0	0	0	0	0	0	0	0	0	0	0	0	0	0	0	0	0	0	0	0
P1	COQUILLART	0	0	0	0	0	0	0	0	0	0	0	0	0	0	0	0	0	0	0	0	0	0	0	0	0	0	0	0	0	0	0	0	0	0	0	0	0	0	0	0	0	0	0	0	0	0	0	0
P1	COQUILLAT	0	8	3	0	0	0	0	0	0	0	0	0	0	0	0	0	0	0	0	0	0	0	0	0	0	0	0	0	0	0	0	0	0	0	0	0	0	0	0	0	0	0	0	0	0	0	0	0
P1	CORBON	0	6	0	0	0	0	0	0	0	0	0	0	0	0	0	0	0	0	0	0	0	0	0	0	0	0	0	0	0	0	0	0	0	0	0	0	0	0	0	0	0	0	0	0	0	0	0	0
P1	CORNAN	1	2	0	0	0	0	0	0	0	0	0	0	0	0	0	0	0	0	0	0	0	0	0	0	0	0	0	0	0	0	0	0	0	0	0	0	0	0	0	0	0	0	0	0	0	0	0	0
P1	CORNAND	0	5	0	0	0	0	0	0	0	0	0	0	0	0	0	0	0	0	0	0	0	0	0	0	0	0	0	0	0	0	0	0	0	0	0	0	1	0	0	0	0	0	0	0	0	0	0	0
P1	CORNANT	1	2	0	0	0	0	0	0	0	0	0	0	0	0	0	0	0	0	0	0	0	0	0	0	0	0	0	0	0	0	0	0	0	0	0	0	0	0	0	0	0	0	0	0	0	0	0	0
P1	CORNAT	1	1	0	0	0	0	0	0	0	0	0	0	0	0	0	0	0	0	0	0	0	0	0	0	0	0	0	0	0	0	0	0	0	0	0	0	0	0	0	0	0	0	0	0	0	0	0	0
P1	CORPORAL	1	6	0	0	0	0	0	0	0	0	0	0	0	0	0	0	0	0	0	0	0	0	0	0	0	0	0	0	0	0	0	0	0	0	0	0	0	0	0	0	0	0	0	0	0	0	0	0
P1	CORPORALLE	1	1	0	0	0	0	0	0	0	0	0	0	0	0	0	0	0	0	0	0	0	0	0	0	0	0	0	0	0	0	0	0	0	0	0	0	0	0	0	0	0	0	0	0	0	0	0	0
P1	CORPORANNE	1	1	0	0	0	0	0	0	0	0	0	0	0	0	0	0	0	0	0	0	0	0	0	0	0	0	0	0	0	0	0	0	0	0	0	0	0	0	0	0	0	0	0	0	0	0	0	0
P1	CORREARD	0	0	0	0	0	0	0	0	0	0	0	0	0	0	0	0	0	0	0	0	0	0	0	0	0	0	0	0	0	0	0	0	0	0	0	0	0	0	0	0	0	0	0	0	0	0	0	0
P1	CORRIAL	0	1	0	0	0	0	0	0	0	0	0	0	0	0	0	0	0	0	0	0	0	0	0	0	0	0	0	0	0	0	0	0	0	0	0	0	0	0	0	0	0	0	0	0	0	0	0	0
P1	CORRIALT	0	0	0	0	0	0	0	0	0	0	0	0	0	0	0	0	0	0	0	0	0	0	0	0	0	0	0	0	0	0	0	0	0	0	0	0	0	0	0	0	0	0	0	0	0	0	0	0
P1	CORSON	1	1	0	0	0	0	0	0	0	0	0	0	0	0	0	0	0	0	0	0	0	0	0	0	0	0	0	0	0	0	0	0	0	0	0	0	0	0	0	0	0	0	0	0	0	0	0	0
P1	CORSOU	0	3	0	0	0	0	0	0	0	0	0	0	0	0	0	0	0	0	0	0	0	0	0	0	0	0	0	0	0	1	0	0	0	0	0	0	0	0	0	0	0	0	0	0	0	0	0	0
P1	CORTEZ	0	0	0	0	0	0	0	0	0	0	0	0	0	0	0	0	0	0	0	0	0	0	0	0	0	0	0	0	0	0	0	0	0	0	0	0	0	0	0	0	0	0	0	0	0	0	0	0
P1	COSME	0	2	0	0	0	0	0	0	0	0	0	0	0	0	0	0	0	0	0	0	0	0	0	0	0	0	0	0	0	0	0	0	0	0	0	0	0	0	0	0	0	0	2	0	0	0	0	0
P1	COSSE	1	1	0	0	0	0	0	0	0	0	0	0	0	0	0	0	0	0	0	0	0	0	0	0	0	0	0	0	0	0	0	0	0	0	0	0	0	0	0	0	0	0	0	0	0	0	0	0
P1	COSSON	0	0	0	0	0	0	0	0	0	0	0	0	0	0	0	0	0	0	0	0	0	0	0	0	0	0	0	0	0	0	0	0	0	0	0	0	0	0	0	0	0	0	0	0	0	0	0	0
P1	COSTE	0	336	30	0	0	40	35	7	0	0	0	0	0	0	0	0	0	0	2	0	0	0	0	0	0	0	0	0	0	21	0	0	0	0	0	35	18	1	0	30	0	0	6	0	0	0	3	0
P1	COSTES	0	0	0	0	0	0	0	0	0	0	0	0	0	0	0	0	0	0	0	0	0	0	0	0	0	0	0	0	0	0	0	0	0	0	0	0	0	0	0	0	0	0	0	0	0	0	0	0
P1	COTEL	1	5	0	0	0	0	0	0	0	0	0	0	0	0	0	0	0	0	0	0	0	0	0	0	0	0	0	0	0	0	0	0	0	0	0	0	0	0	0	0	0	0	0	0	0	0	0	0
P1	COTHONE	1	1	0	0	0	0	0	0	0	0	0	0	0	0	0	0	0	0	0	0	0	0	0	0	0	0	0	0	0	0	0	0	0	0	0	0	0	0	0	0	0	0	0	0	0	0	0	0
P1	COTON	0	1	0	0	0	0	0	0	0	0	0	0	0	0	0	0	0	0	0	0	0	0	0	0	0	0	0	0	0	0	0	0	0	0	0	0	0	0	0	0	0	0	0	0	0	0	0	0
P1	COTTEL	0	0	0	0	0	0	0	0	0	0	0	0	0	0	0	0	0	0	0	0	0	0	0	0	0	0	0	0	0	0	0	0	0	0	0	0	0	0	0	0	0	0	0	0	0	0	0	0
P1	COTTON	0	4	1	0	0	0	0	0	0	0	0	0	0	0	0	0	0	0	0	0	0	0	0	0	0	0	0	0	0	0	0	0	0	0	0	0	3	0	0	0	0	0	0	0	0	0	0	0
P1	COUADOU	1	1	0	0	0	0	0	0	0	0	0	0	0	0	0	0	0	0	0	0	0	0	0	0	0	0	0	0	0	0	0	0	0	0	0	0	0	0	0	0	0	0	0	0	0	0	0	0
P1	COUASTE	0	3	0	0	0	0	0	0	0	0	0	0	0	0	0	0	0	0	0	0	0	0	0	0	0	0	0	0	0	0	0	0	0	0	0	0	0	0	0	0	0	0	0	0	0	0	0	0
P1	COUDE	1	2	0	0	0	0	0	0	0	0	0	0	0	0	0	0	0	0	0	0	0	0	0	0	0	0	0	0	0	0	0	0	0	0	0	0	0	0	0	0	0	0	0	0	0	0	0	0
P1	COUDER	0	0	0	0	0	0	0	0	0	0	0	0	0	0	0	0	0	0	0	0	0	0	0	0	0	0	0	0	0	0	0	0	0	0	0	0	0	0	0	0	0	0	0	0	0	0	0	0
P1	COUDIERE	0	6	0	0	0	0	0	0	0	0	0	0	0	0	0	0	0	0	0	0	0	0	0	0	0	0	0	0	0	0	0	0	0	0	0	0	0	0	0	5	0	0	0	0	0	0	0	0
P1	COUDONEL	0	4	1	0	0	0	0	0	0	0	0	0	0	0	0	0	0	0	0	0	0	0	0	0	0	0	0	0	0	0	0	0	0	0	0	0	0	0	0	0	0	0	0	0	0	0	0	0
P1	COUDONEU	1	1	0	0	0	0	0	0	0	0	0	0	0	0	0	0	0	0	0	0	0	0	0	0	0	0	0	0	0	0	0	0	0	0	0	0	0	0	0	0	0	0	0	0	0	0	0	0
P1	COUDONNEAU	1	1	0	0	0	0	0	0	0	0	0	0	0	0	0	0	0	0	0	0	0	0	0	0	0	0	0	0	0	0	0	0	0	0	0	0	0	0	0	0	0	0	0	0	0	0	0	0
P1	COUDONNEL	0	0	0	0	0	0	0	0	0	0	0	0	0	0	0	0	0	0	0	0	0	0	0	0	0	0	0	0	0	0	0	0	0	0	0	0	0	0	0	0	0	0	0	0	0	0	0	0
P1	COUDONNELLE	1	1	0	0	0	0	0	0	0	0	0	0	0	0	0	0	0	0	0	0	0	0	0	0	0	0	0	0	0	0	0	0	0	0	0	0	0	0	0	0	0	0	0	0	0	0	0	0
P1	COUDOREL	0	0	0	0	0	0	0	0	0	0	0	0	0	0	0	0	0	0	0	0	0	0	0	0	0	0	0	0	0	0	0	0	0	0	0	0	0	0	0	0	0	0	0	0	0	0	0	0
P1	COUDOU	1	1	0	0	0	0	0	0	0	0	0	0	0	0	0	0	0	0	0	0	0	0	0	0	0	0	0	0	0	0	0	0	0	0	0	0	0	0	0	0	0	0	0	0	0	0	0	0
P1	COUDOUAN	0	0	0	0	0	0	0	0	0	0	0	0	0	0	0	0	0	0	0	0	0	0	0	0	0	0	0	0	0	0	0	0	0	0	0	0	0	0	0	0	0	0	0	0	0	0	0	0
P1	COUDOUNE	0	0	0	0	0	0	0	0	0	0	0	0	0	0	0	0	0	0	0	0	0	0	0	0	0	0	0	0	0	0	0	0	0	0	0	0	0	0	0	0	0	0	0	0	0	0	0	0
P1	COUDOUNEL	1	8	0	0	0	0	0	0	0	0	0	0	0	0	0	0	0	0	0	0	0	0	0	0	0	0	0	0	0	0	0	0	0	0	0	0	0	0	0	0	0	0	0	0	0	0	0	0
P1	COUDOUNELLE	1	1	0	0	0	0	0	0	0	0	0	0	0	0	0	0	0	0	0	0	0	0	0	0	0	0	0	0	0	0	0	0	0	0	0	0	0	0	0	0	0	0	0	0	0	0	0	0
P1	COUDOUNEOU	0	0	0	0	0	0	0	0	0	0	0	0	0	0	0	0	0	0	0	0	0	0	0	0	0	0	0	0	0	0	0	0	0	0	0	0	0	0	0	0	0	0	0	0	0	0	0	0
P1	COUDOUNETTE	1	1	0	0	0	0	0	0	0	0	0	0	0	0	0	0	0	0	0	0	0	0	0	0	0	0	0	0	0	0	0	0	0	0	0	0	0	0	0	0	0	0	0	0	0	0	0	0
P1	COUDOUNEU	0	0	0	0	0	0	0	0	0	0	0	0	0	0	0	0	0	0	0	0	0	0	0	0	0	0	0	0	0	0	0	0	0	0	0	0	0	0	0	0	0	0	0	0	0	0	0	0
P1	COUDOUNNEAU	1	1	0	0	0	0	0	0	0	0	0	0	0	0	0	0	0	0	0	0	0	0	0	0	0	0	0	0	0	0	0	0	0	0	0	0	0	0	0	0	0	0	0	0	0	0	0	0
P1	COUDOUNNEL	0	0	0	0	0	0	0	0	0	0	0	0	0	0	0	0	0	0	0	0	0	0	0	0	0	0	0	0	0	0	0	0	0	0	0	0	0	0	0	0	0	0	0	0	0	0	0	0
P1	COUDOUNOU	1	1	0	0	0	0	0	0	0	0	0	0	0	0	0	0	0	0	0	0	0	0	0	0	0	0	0	0	0	0	0	0	0	0	0	0	0	0	0	0	0	0	0	0	0	0	0	0
P1	COUDRIER	0	0	0	0	0	0	0	0	0	0	0	0	0	0	0	0	0	0	0	0	0	0	0	0	0	0	0	0	0	0	0	0	0	0	0	0	0	0	0	0	0	0	0	0	0	0	0	0
P1	COUEDO	1	1	0	0	0	0	0	0	0	0	0	0	0	0	0	0	0	0	0	0	0	0	0	0	0	0	0	0	0	0	0	0	0	0	0	0	0	0	0	0	0	0	0	0	0	0	0	0
P1	COUEDOU	1	2	0	0	0	0	0	0	0	0	0	0	0	0	0	0	0	0	0	0	0	0	0	0	0	0	0	0	0	0	0	0	0	0	0	0	0	0	0	0	0	0	0	0	0	0	0	0
P1	COUESTRE	0	0	0	0	0	0	0	0	0	0	0	0	0	0	0	0	0	0	0	0	0	0	0	0	0	0	0	0	0	0	0	0	0	0	0	0	0	0	0	0	0	0	0	0	0	0	0	0
P1	COUETTE	1	1	0	0	0	0	0	0	0	0	0	0	0	0	0	0	0	0	0	0	0	0	0	0	0	0	0	0	0	0	0	0	0	0	0	0	0	0	0	0	0	0	0	0	0	0	0	0
P1	COUGNET	0	6	0	0	0	0	0	0	0	0	0	0	0	0	0	0	0	0	0	0	0	0	0	0	0	0	0	0	0	0	0	0	0	0	0	0	0	0	0	0	0	0	0	0	0	0	0	0
P1	COUIDOU	0	0	0	0	0	0	0	0	0	0	0	0	0	0	0	0	0	0	0	0	0	0	0	0	0	0	0	0	0	0	0	0	0	0	0	0	0	0	0	0	0	0	0	0	0	0	0	0
P1	COUIGNET	1	1	0	0	0	0	0	0	0	0	0	0	0	0	0	0	0	0	0	0	0	0	0	0	0	0	0	0	0	0	0	0	0	0	0	0	0	0	0	0	0	0	0	0	0	0	0	0
P1	COUIN	1	1	0	0	0	0	0	0	0	0	0	0	0	0	0	0	0	0	0	0	0	0	0	0	0	0	0	0	0	0	0	0	0	0	0	0	0	0	0	0	0	0	0	0	0	0	0	0
P1	COUINETTE	1	1	0	0	0	0	0	0	0	0	0	0	0	0	0	0	0	0	0	0	0	0	0	0	0	0	0	0	0	0	0	0	0	0	0	0	0	0	0	0	0	0	0	0	0	0	0	0
P1	COULAU	0	0	0	0	0	0	0	0	0	0	0	0	0	0	0	0	0	0	0	0	0	0	0	0	0	0	0	0	0	0	0	0	0	0	0	0	0	0	0	0	0	0	0	0	0	0	0	0
P1	COULAUDE	1	1	0	0	0	0	0	0	0	0	0	0	0	0	0	0	0	0	0	0	0	0	0	0	0	0	0	0	0	0	0	0	0	0	0	0	0	0	0	0	0	0	0	0	0	0	0	0
P1	COULES	0	0	0	0	0	0	0	0	0	0	0	0	0	0	0	0	0	0	0	0	0	0	0	0	0	0	0	0	0	0	0	0	0	0	0	0	0	0	0	0	0	0	0	0	0	0	0	0
P1	COULET	0	123	23	0	0	0	0	0	0	0	0	0	0	0	0	0	0	0	0	0	0	0	0	0	0	0	0	0	0	0	0	0	0	0	0	0	0	0	11	0	0	0	2	0	0	0	0	0
P1	COULETE	1	5	0	0	0	0	0	0	0	0	0	0	0	0	0	0	0	0	0	0	0	0	0	0	0	0	0	0	0	0	0	0	0	0	0	0	0	0	0	0	0	0	0	0	0	0	0	0
P1	COULETTE	0	14	1	0	0	0	0	0	0	0	0	0	0	0	0	0	0	0	0	0	0	0	0	0	0	0	0	0	0	0	0	0	0	0	0	0	0	0	0	0	0	0	0	0	0	0	0	0
P1	COULLET	1	7	0	0	0	0	0	0	0	0	0	0	0	0	0	0	0	0	0	0	0	0	0	0	0	0	0	0	0	0	0	0	0	0	0	0	0	0	0	0	0	0	0	0	0	0	0	0
P1	COULOM	0	7	0	1	0	0	0	0	0	0	0	0	0	0	0	0	0	0	0	0	0	0	0	0	0	0	0	0	0	1	0	0	0	0	0	0	0	0	0	0	0	0	0	0	0	0	0	0
P1	COULOMB	0	116	1	2	1	0	4	0	27	0	0	0	0	0	0	0	0	0	5	0	0	0	0	0	0	0	0	0	0	29	0	0	0	0	0	0	0	0	1	0	0	0	0	0	0	0	1	0
P1	COULOMBE	0	15	3	0	0	0	1	0	0	0	0	0	0	0	0	0	0	0	0	0	0	0	0	0	0	0	0	0	0	8	0	0	0	0	0	0	0	0	0	0	0	0	0	0	0	0	0	0
P1	COULON	0	66	2	3	2	2	5	0	0	0	0	0	0	0	0	0	0	0	0	0	0	0	0	0	0	0	0	0	0	2	0	0	0	0	0	0	0	0	0	0	0	0	0	0	0	0	0	0
P1	COUNIL	0	12	2	0	0	1	0	0	0	0	0	0	0	0	0	0	0	0	0	0	0	0	0	0	0	0	0	0	4	1	0	0	0	0	0	0	0	0	0	0	0	0	0	0	0	0	0	0
P1	COUNILLE	1	2	0	0	0	0	0	0	0	0	0	0	0	0	0	0	0	0	0	0	0	0	0	0	0	0	0	0	0	0	0	0	0	0	0	0	0	0	0	0	0	0	0	0	0	0	0	0
P1	COUNINE	1	2	0	0	0	0	0	0	0	0	0	0	0	0	0	0	0	0	0	0	0	0	0	0	0	0	0	0	0	0	0	0	0	0	0	0	0	0	0	0	0	0	0	0	0	0	0	0
P1	COUPAR	1	2	0	0	0	0	0	0	0	0	0	0	0	0	0	0	0	0	0	0	0	0	0	0	0	0	0	0	0	0	0	0	0	0	0	0	0	0	0	0	0	0	0	0	0	0	0	0
P1	COUPARD	1	2	0	0	0	0	0	0	0	0	0	0	0	0	0	0	0	0	0	0	0	0	0	0	0	0	0	0	0	0	0	0	0	0	0	0	0	0	0	0	0	0	0	0	0	0	0	0
P1	COUPART	1	1	0	0	0	0	0	0	0	0	0	0	0	0	0	0	0	0	0	0	0	0	0	0	0	0	0	0	0	0	0	0	0	0	0	0	0	0	0	0	0	0	0	0	0	0	0	0
P1	COUPON	1	1	0	0	0	0	0	0	0	0	0	0	0	0	0	0	0	0	0	0	0	0	0	0	0	0	0	0	0	0	0	0	0	0	0	0	0	0	0	0	0	0	0	0	0	0	0	0
P1	COUPOR	0	0	0	0	0	0	0	0	0	0	0	0	0	0	0	0	0	0	0	0	0	0	0	0	0	0	0	0	0	0	0	0	0	0	0	0	0	0	0	0	0	0	0	0	0	0	0	0
P1	COURAUD	0	2	0	0	0	0	0	0	0	0	0	0	0	0	0	0	1	0	0	0	0	0	0	0	0	0	0	0	0	0	0	0	0	0	0	0	0	0	0	0	0	0	0	0	0	0	0	0
P1	COURBON	0	29	0	0	0	0	0	0	0	0	0	0	0	0	0	0	0	0	0	0	0	0	0	0	0	0	0	0	0	0	0	0	0	0	0	0	0	0	0	0	0	0	0	0	0	0	0	0
P1	COURBONNE	1	1	0	0	0	0	0	0	0	0	0	0	0	0	0	0	0	0	0	0	0	0	0	0	0	0	0	0	0	0	0	0	0	0	0	0	0	0	0	0	0	0	0	0	0	0	0	0
P1	COURMAND	0	0	0	0	0	0	0	0	0	0	0	0	0	0	0	0	0	0	0	0	0	0	0	0	0	0	0	0	0	0	0	0	0	0	0	0	0	0	0	0	0	0	0	0	0	0	0	0
P1	COURMANT	0	0	0	0	0	0	0	0	0	0	0	0	0	0	0	0	0	0	0	0	0	0	0	0	0	0	0	0	0	0	0	0	0	0	0	0	0	0	0	0	0	0	0	0	0	0	0	0
P1	COURNAN	0	10	0	0	0	0	0	0	0	0	0	0	0	0	0	0	0	0	0	0	0	0	0	0	0	0	0	0	0	0	0	0	0	0	0	0	0	0	0	0	0	0	0	0	0	0	0	0
P1	COURNAND	0	38	0	0	0	0	0	0	0	0	0	0	0	0	0	0	1	0	0	0	0	0	0	0	0	0	0	0	0	0	0	0	0	0	0	0	3	0	0	0	0	0	0	0	0	20	0	0
P1	COURNANDE	0	3	0	0	0	0	0	0	0	0	0	0	0	0	0	0	0	0	0	0	0	0	0	0	0	0	0	0	0	0	0	0	0	0	0	0	0	0	0	0	0	0	0	0	0	0	0	0
P1	COURNANT	1	1	0	0	0	0	0	0	0	0	0	0	0	0	0	0	0	0	0	0	0	0	0	0	0	0	0	0	0	0	0	0	0	0	0	0	0	0	0	0	0	0	0	0	0	0	0	0
P1	COURNANTE	1	1	0	0	0	0	0	0	0	0	0	0	0	0	0	0	0	0	0	0	0	0	0	0	0	0	0	0	0	0	0	0	0	0	0	0	0	0	0	0	0	0	0	0	0	0	0	0
P1	COURNARD	1	1	0	0	0	0	0	0	0	0	0	0	0	0	0	0	0	0	0	0	0	0	0	0	0	0	0	0	0	0	0	0	0	0	0	0	0	0	0	0	0	0	0	0	0	0	0	0
P1	COURNET	0	14	0	0	0	0	0	0	0	0	0	0	0	0	0	0	0	0	0	0	0	0	0	0	0	0	0	0	0	0	0	0	0	0	0	0	0	0	0	0	0	0	0	0	0	0	0	0
P1	COURRAL	1	1	0	0	0	0	0	0	0	0	0	0	0	0	0	0	0	0	0	0	0	0	0	0	0	0	0	0	0	0	0	0	0	0	0	0	0	0	0	0	0	0	0	0	0	0	0	0
P1	COURRANT	0	0	0	0	0	0	0	0	0	0	0	0	0	0	0	0	0	0	0	0	0	0	0	0	0	0	0	0	0	0	0	0	0	0	0	0	0	0	0	0	0	0	0	0	0	0	0	0
P1	COURRAUD	1	5	0	0	0	0	0	0	0	0	0	0	0	0	0	0	0	0	0	0	0	0	0	0	0	0	0	0	0	0	0	0	0	0	0	0	0	0	0	0	0	0	0	0	0	0	0	0
P1	COURSELLE	0	3	2	0	0	0	0	0	0	0	0	0	0	0	0	0	0	0	0	0	0	0	0	0	0	0	0	0	0	0	0	0	0	0	0	0	0	0	0	0	0	0	0	0	0	0	0	0
P1	COURTE	0	1	1	0	0	0	0	0	0	0	0	0	0	0	0	0	0	0	0	0	0	0	0	0	0	0	0	0	0	0	0	0	0	0	0	0	0	0	0	0	0	0	0	0	0	0	0	0
P1	COURTES	0	28	2	0	0	0	0	0	0	0	0	0	0	0	0	0	14	0	0	0	0	0	0	0	0	0	0	0	0	6	0	0	0	0	0	0	0	0	0	0	0	0	0	0	0	0	0	0
P1	COURTEZ	0	3	1	0	0	0	0	0	0	0	0	0	0	0	0	0	0	0	0	0	0	0	0	0	0	0	0	0	0	1	0	0	0	0	0	0	0	0	0	0	0	0	0	0	0	0	0	0
P1	COURTEZE	0	2	0	0	0	0	0	0	0	0	0	0	0	0	0	0	0	0	0	0	0	0	0	0	0	0	0	0	0	1	0	0	0	0	0	0	0	0	0	0	0	0	0	0	0	0	0	0
P1	COURTON	0	0	0	0	0	0	0	0	0	0	0	0	0	0	0	0	0	0	0	0	0	0	0	0	0	0	0	0	0	0	0	0	0	0	0	0	0	0	0	0	0	0	0	0	0	0	0	0
P1	COURVIAL	0	0	0	0	0	0	0	0	0	0	0	0	0	0	0	0	0	0	0	0	0	0	0	0	0	0	0	0	0	0	0	0	0	0	0	0	0	0	0	0	0	0	0	0	0	0	0	0
P1	COUSTAN	0	2	0	0	0	0	0	0	0	0	0	0	0	0	0	0	0	0	0	0	0	0	0	0	0	0	0	0	0	1	0	0	0	0	0	0	0	0	0	0	0	0	0	0	0	0	0	0
P1	COUSTE	0	5	0	0	0	0	0	0	0	0	0	0	0	0	0	0	0	0	0	0	0	0	0	0	0	0	0	0	0	0	0	0	0	0	0	0	0	0	0	0	0	0	0	0	0	0	0	0
P1	COUTEL	1	4	0	0	0	0	0	0	0	0	0	0	0	0	0	0	0	0	0	0	0	0	0	0	0	0	0	0	0	0	0	0	0	0	0	0	0	0	0	0	0	0	0	0	0	0	0	0
P1	COUTELIER	0	4	0	0	0	0	0	0	0	0	0	0	0	0	0	0	0	0	0	0	0	0	0	0	0	0	0	0	0	0	0	0	0	0	0	0	0	0	0	0	0	0	0	0	0	0	0	0
P1	COUTELIERE	1	3	0	0	0	0	0	0	0	0	0	0	0	0	0	0	0	0	0	0	0	0	0	0	0	0	0	0	0	0	0	0	0	0	0	0	0	0	0	0	0	0	0	0	0	0	0	0
P1	COUTELLE	1	1	0	0	0	0	0	0	0	0	0	0	0	0	0	0	0	0	0	0	0	0	0	0	0	0	0	0	0	0	0	0	0	0	0	0	0	0	0	0	0	0	0	0	0	0	0	0
P1	COUTET	0	11	0	0	0	0	0	0	0	0	0	0	0	0	0	0	0	0	0	0	0	0	0	0	0	0	0	0	0	0	0	0	0	0	0	0	0	0	0	0	0	0	0	0	0	0	0	0
P1	COUTETTE	1	3	0	0	0	0	0	0	0	0	0	0	0	0	0	0	0	0	0	0	0	0	0	0	0	0	0	0	0	0	0	0	0	0	0	0	0	0	0	0	0	0	0	0	0	0	0	0
P1	COUTIER	0	3	0	0	0	0	0	0	0	0	0	3	0	0	0	0	0	0	0	0	0	0	0	0	0	0	0	0	0	0	0	0	0	0	0	0	0	0	0	0	0	0	0	0	0	0	0	0
P1	COUTON	0	59	0	0	0	0	0	0	0	0	0	0	0	0	0	0	0	0	0	0	0	0	0	0	0	0	0	0	0	0	1	0	0	0	0	0	1	0	0	0	0	0	0	0	0	24	0	0
P1	COUTOT	1	1	0	0	0	0	0	0	0	0	0	0	0	0	0	0	0	0	0	0	0	0	0	0	0	0	0	0	0	0	0	0	0	0	0	0	0	0	0	0	0	0	0	0	0	0	0	0
P1	COUTTET	0	4	0	0	0	0	0	0	0	0	0	0	0	0	0	0	0	0	0	0	0	0	0	0	0	0	0	0	0	0	0	0	0	0	0	0	0	0	0	0	0	0	0	0	0	0	0	0
P1	COUTURE	0	35	0	0	0	0	0	0	0	0	0	0	0	0	0	0	0	0	0	0	0	0	0	0	0	0	0	0	0	0	0	0	0	0	0	0	0	0	0	0	4	0	0	0	0	0	0	0
P1	COUVIN	1	2	0	0	0	0	0	0	0	0	0	0	0	0	0	0	0	0	0	0	0	0	0	0	0	0	0	0	0	0	0	0	0	0	0	0	0	0	0	0	0	0	0	0	0	0	0	0
P1	CRAISENTE	1	1	0	0	0	0	0	0	0	0	0	0	0	0	0	0	0	0	0	0	0	0	0	0	0	0	0	0	0	0	0	0	0	0	0	0	0	0	0	0	0	0	0	0	0	0	0	0
P1	CRAISSEN	1	1	0	0	0	0	0	0	0	0	0	0	0	0	0	0	0	0	0	0	0	0	0	0	0	0	0	0	0	0	0	0	0	0	0	0	0	0	0	0	0	0	0	0	0	0	0	0
P1	CRAVELLIER	0	0	0	0	0	0	0	0	0	0	0	0	0	0	0	0	0	0	0	0	0	0	0	0	0	0	0	0	0	0	0	0	0	0	0	0	0	0	0	0	0	0	0	0	0	0	0	0
P1	CREISCEN	0	0	0	0	0	0	0	0	0	0	0	0	0	0	0	0	0	0	0	0	0	0	0	0	0	0	0	0	0	0	0	0	0	0	0	0	0	0	0	0	0	0	0	0	0	0	0	0
P1	CREISEL	0	0	0	0	0	0	0	0	0	0	0	0	0	0	0	0	0	0	0	0	0	0	0	0	0	0	0	0	0	0	0	0	0	0	0	0	0	0	0	0	0	0	0	0	0	0	0	0
P1	CREISEN	1	1	0	0	0	0	0	0	0	0	0	0	0	0	0	0	0	0	0	0	0	0	0	0	0	0	0	0	0	0	0	0	0	0	0	0	0	0	0	0	0	0	0	0	0	0	0	0
P1	CREISSEN	1	6	0	0	0	0	0	0	0	0	0	0	0	0	0	0	0	0	0	0	0	0	0	0	0	0	0	0	0	0	0	0	0	0	0	0	0	0	0	0	0	0	0	0	0	0	0	0
P1	CREISSENT	0	0	0	0	0	0	0	0	0	0	0	0	0	0	0	0	0	0	0	0	0	0	0	0	0	0	0	0	0	0	0	0	0	0	0	0	0	0	0	0	0	0	0	0	0	0	0	0
P1	CREISSENTE	1	1	0	0	0	0	0	0	0	0	0	0	0	0	0	0	0	0	0	0	0	0	0	0	0	0	0	0	0	0	0	0	0	0	0	0	0	0	0	0	0	0	0	0	0	0	0	0
P1	CREISSIN	0	0	0	0	0	0	0	0	0	0	0	0	0	0	0	0	0	0	0	0	0	0	0	0	0	0	0	0	0	0	0	0	0	0	0	0	0	0	0	0	0	0	0	0	0	0	0	0
P1	CREISSON	0	9	0	0	0	0	2	1	0	0	0	1	0	0	0	0	0	0	0	0	0	0	0	0	0	0	0	0	3	0	0	0	0	0	0	0	0	0	0	0	0	0	0	0	0	0	0	0
P1	CREPIN	1	1	0	0	0	0	0	0	0	0	0	0	0	0	0	0	0	0	0	0	0	0	0	0	0	0	0	0	0	0	0	0	0	0	0	0	0	0	0	0	0	0	0	0	0	0	0	0
P1	CRESSEN	0	0	0	0	0	0	0	0	0	0	0	0	0	0	0	0	0	0	0	0	0	0	0	0	0	0	0	0	0	0	0	0	0	0	0	0	0	0	0	0	0	0	0	0	0	0	0	0
P1	CRESSENT	0	0	0	0	0	0	0	0	0	0	0	0	0	0	0	0	0	0	0	0	0	0	0	0	0	0	0	0	0	0	0	0	0	0	0	0	0	0	0	0	0	0	0	0	0	0	0	0
P1	CRESSIN	0	0	0	0	0	0	0	0	0	0	0	0	0	0	0	0	0	0	0	0	0	0	0	0	0	0	0	0	0	0	0	0	0	0	0	0	0	0	0	0	0	0	0	0	0	0	0	0
P1	CREST	0	9	3	0	0	0	0	0	0	0	0	0	0	0	0	0	0	0	0	0	0	0	0	0	0	0	0	0	0	0	0	0	0	0	0	0	0	0	0	0	0	0	0	0	0	0	0	0
P1	CREYSSEN	1	1	0	0	0	0	0	0	0	0	0	0	0	0	0	0	0	0	0	0	0	0	0	0	0	0	0	0	0	0	0	0	0	0	0	0	0	0	0	0	0	0	0	0	0	0	0	0
P1	CRILLON	1	1	0	0	0	0	0	0	0	0	0	0	0	0	0	0	0	0	0	0	0	0	0	0	0	0	0	0	0	0	0	0	0	0	0	0	0	0	0	0	0	0	0	0	0	0	0	0
P1	CRISTAU	0	0	0	0	0	0	0	0	0	0	0	0	0	0	0	0	0	0	0	0	0	0	0	0	0	0	0	0	0	0	0	0	0	0	0	0	0	0	0	0	0	0	0	0	0	0	0	0
P1	CROIRADE	1	1	0	0	0	0	0	0	0	0	0	0	0	0	0	0	0	0	0	0	0	0	0	0	0	0	0	0	0	0	0	0	0	0	0	0	0	0	0	0	0	0	0	0	0	0	0	0
P1	CROISSAN	0	0	0	0	0	0	0	0	0	0	0	0	0	0	0	0	0	0	0	0	0	0	0	0	0	0	0	0	0	0	0	0	0	0	0	0	0	0	0	0	0	0	0	0	0	0	0	0
P1	CROIZA	1	1	0	0	0	0	0	0	0	0	0	0	0	0	0	0	0	0	0	0	0	0	0	0	0	0	0	0	0	0	0	0	0	0	0	0	0	0	0	0	0	0	0	0	0	0	0	0
P1	CROUET	1	1	0	0	0	0	0	0	0	0	0	0	0	0	0	0	0	0	0	0	0	0	0	0	0	0	0	0	0	0	0	0	0	0	0	0	0	0	0	0	0	0	0	0	0	0	0	0
P1	CROUSA	1	1	0	0	0	0	0	0	0	0	0	0	0	0	0	0	0	0	0	0	0	0	0	0	0	0	0	0	0	0	0	0	0	0	0	0	0	0	0	0	0	0	0	0	0	0	0	0
P1	CROUSE	1	1	0	0	0	0	0	0	0	0	0	0	0	0	0	0	0	0	0	0	0	0	0	0	0	0	0	0	0	0	0	0	0	0	0	0	0	0	0	0	0	0	0	0	0	0	0	0
P1	CROUVE	0	2	0	0	0	0	0	0	0	0	0	0	0	0	0	0	0	0	0	0	0	0	0	0	0	0	0	0	0	0	0	0	0	0	0	0	0	0	0	0	0	0	0	0	0	0	0	0
P1	CROVESSE	1	1	0	0	0	0	0	0	0	0	0	0	0	0	0	0	0	0	0	0	0	0	0	0	0	0	0	0	0	0	0	0	0	0	0	0	0	0	0	0	0	0	0	0	0	0	0	0
P1	CRUCELLIER	0	0	0	0	0	0	0	0	0	0	0	0	0	0	0	0	0	0	0	0	0	0	0	0	0	0	0	0	0	0	0	0	0	0	0	0	0	0	0	0	0	0	0	0	0	0	0	0
P1	CRUDI	1	7	0	0	0	0	0	0	0	0	0	0	0	0	0	0	0	0	0	0	0	0	0	0	0	0	0	0	0	0	0	0	0	0	0	0	0	0	0	0	0	0	0	0	0	0	0	0
P1	CRUDY	1	22	0	0	0	0	0	0	0	0	0	0	0	0	0	0	0	0	0	0	0	0	0	0	0	0	0	0	0	0	0	0	0	0	0	0	0	0	0	0	0	0	0	0	0	0	0	0
P1	CRUVELIER	0	28	1	0	0	0	0	0	0	0	0	0	0	0	0	0	0	0	0	0	0	0	0	0	0	0	0	0	0	19	0	0	0	0	0	0	1	0	0	0	0	0	0	0	0	0	0	0
P1	CRUVELIERE	0	4	0	0	0	0	0	0	0	0	0	0	0	0	0	0	0	0	0	0	0	0	0	0	0	0	0	0	0	3	0	0	0	0	0	0	0	0	0	0	0	0	0	0	0	0	0	0
P1	CRUVELLIER	0	11	0	0	0	0	0	0	0	0	0	0	0	0	0	0	0	0	0	0	0	0	0	0	0	0	0	0	0	8	0	0	0	0	0	0	2	0	0	0	0	0	0	0	0	0	0	0
P1	CUDY	1	1	0	0	0	0	0	0	0	0	0	0	0	0	0	0	0	0	0	0	0	0	0	0	0	0	0	0	0	0	0	0	0	0	0	0	0	0	0	0	0	0	0	0	0	0	0	0
P1	CUIRAT	0	0	0	0	0	0	0	0	0	0	0	0	0	0	0	0	0	0	0	0	0	0	0	0	0	0	0	0	0	0	0	0	0	0	0	0	0	0	0	0	0	0	0	0	0	0	0	0
P1	CULET	0	1	0	0	0	0	0	0	0	0	0	0	0	0	0	0	0	0	0	0	0	0	0	0	0	0	0	0	0	0	0	0	0	0	0	0	0	0	0	0	0	0	0	0	0	0	0	0
P1	CURET	0	146	44	0	0	0	0	0	0	0	0	0	0	0	0	0	26	0	0	0	0	0	0	0	0	0	0	0	0	10	0	0	0	0	0	0	0	0	0	0	0	0	0	0	0	6	0	0
P1	CURETTE	0	4	1	0	0	0	0	0	0	0	0	0	0	0	0	0	0	0	0	0	0	0	0	0	0	0	0	0	0	1	0	0	0	0	0	0	0	0	0	0	0	0	0	0	0	0	0	0
P1	CURNIER	0	4	1	0	0	0	0	0	0	0	0	0	0	0	0	0	0	0	0	0	0	0	0	0	0	0	0	0	0	0	0	0	0	0	0	0	0	0	0	0	0	0	0	0	0	0	0	0
P1	CXASTAGNIER	0	0	0	0	0	0	0	0	0	0	0	0	0	0	0	0	0	0	0	0	0	0	0	0	0	0	0	0	0	0	0	0	0	0	0	0	0	0	0	0	0	0	0	0	0	0	0	0
P1	CYGASIER	0	0	0	0	0	0	0	0	0	0	0	0	0	0	0	0	0	0	0	0	0	0	0	0	0	0	0	0	0	0	0	0	0	0	0	0	0	0	0	0	0	0	0	0	0	0	0	0
P1	CYRIES	0	0	0	0	0	0	0	0	0	0	0	0	0	0	0	0	0	0	0	0	0	0	0	0	0	0	0	0	0	0	0	0	0	0	0	0	0	0	0	0	0	0	0	0	0	0	0	0
P1	CYSSON	0	0	0	0	0	0	0	0	0	0	0	0	0	0	0	0	0	0	0	0	0	0	0	0	0	0	0	0	0	0	0	0	0	0	0	0	0	0	0	0	0	0	0	0	0	0	0	0
P1	CYSSONE	1	1	0	0	0	0	0	0	0	0	0	0	0	0	0	0	0	0	0	0	0	0	0	0	0	0	0	0	0	0	0	0	0	0	0	0	0	0	0	0	0	0	0	0	0	0	0	0
P1	DABOUIN	1	1	0	0	0	0	0	0	0	0	0	0	0	0	0	0	0	0	0	0	0	0	0	0	0	0	0	0	0	0	0	0	0	0	0	0	0	0	0	0	0	0	0	0	0	0	0	0
P1	DAFIESE	0	0	0	0	0	0	0	0	0	0	0	0	0	0	0	0	0	0	0	0	0	0	0	0	0	0	0	0	0	0	0	0	0	0	0	0	0	0	0	0	0	0	0	0	0	0	0	0
P1	DAGOND	1	1	0	0	0	0	0	0	0	0	0	0	0	0	0	0	0	0	0	0	0	0	0	0	0	0	0	0	0	0	0	0	0	0	0	0	0	0	0	0	0	0	0	0	0	0	0	0
P1	DAGOU	1	1	0	0	0	0	0	0	0	0	0	0	0	0	0	0	0	0	0	0	0	0	0	0	0	0	0	0	0	0	0	0	0	0	0	0	0	0	0	0	0	0	0	0	0	0	0	0
P1	DAGOUT	0	3	2	0	0	0	0	0	0	0	0	0	0	0	0	0	0	0	0	0	0	0	0	0	0	0	0	0	0	0	0	0	0	0	0	0	0	0	0	0	0	0	0	0	0	0	0	0
P1	DAIGLUN	1	1	0	0	0	0	0	0	0	0	0	0	0	0	0	0	0	0	0	0	0	0	0	0	0	0	0	0	0	0	0	0	0	0	0	0	0	0	0	0	0	0	0	0	0	0	0	0
P1	DALMAS	0	59	16	0	0	0	1	0	0	0	0	0	0	0	0	0	0	0	0	0	0	0	0	0	0	0	0	0	0	7	0	0	0	2	0	0	0	0	0	0	0	0	0	0	0	0	0	0
P1	DALPLAN	0	0	0	0	0	0	0	0	0	0	0	0	0	0	0	0	0	0	0	0	0	0	0	0	0	0	0	0	0	0	0	0	0	0	0	0	0	0	0	0	0	0	0	0	0	0	0	0
P1	DALUY	1	1	0	0	0	0	0	0	0	0	0	0	0	0	0	0	0	0	0	0	0	0	0	0	0	0	0	0	0	0	0	0	0	0	0	0	0	0	0	0	0	0	0	0	0	0	0	0
P1	DAMIE	1	1	0	0	0	0	0	0	0	0	0	0	0	0	0	0	0	0	0	0	0	0	0	0	0	0	0	0	0	0	0	0	0	0	0	0	0	0	0	0	0	0	0	0	0	0	0	0
P1	DAMIEL	0	2	0	0	0	0	0	0	0	0	0	0	0	0	0	0	0	0	0	0	0	0	0	0	0	0	0	0	0	0	0	0	0	0	0	0	0	0	0	0	0	0	0	0	0	0	0	0
P1	DAMIELH	1	1	0	0	0	0	0	0	0	0	0	0	0	0	0	0	0	0	0	0	0	0	0	0	0	0	0	0	0	0	0	0	0	0	0	0	0	0	0	0	0	0	0	0	0	0	0	0
P1	D'AMOUR	0	3	0	0	0	0	0	0	0	0	0	0	0	0	0	0	0	0	0	0	0	0	0	0	0	0	0	3	0	0	0	0	0	0	0	0	0	0	0	0	0	0	0	0	0	0	0	0
P1	DANDRE	0	5	1	0	0	0	0	0	0	0	0	0	0	0	0	0	0	0	0	0	0	0	0	0	0	0	0	0	0	0	0	0	0	0	0	0	0	0	0	0	0	0	0	0	0	0	0	0
P1	DANGLA	0	0	0	0	0	0	0	0	0	0	0	0	0	0	0	0	0	0	0	0	0	0	0	0	0	0	0	0	0	0	0	0	0	0	0	0	0	0	0	0	0	0	0	0	0	0	0	0
P1	DANGLADE	0	0	0	0	0	0	0	0	0	0	0	0	0	0	0	0	0	0	0	0	0	0	0	0	0	0	0	0	0	0	0	0	0	0	0	0	0	0	0	0	0	0	0	0	0	0	0	0
P1	DANGLO	0	0	0	0	0	0	0	0	0	0	0	0	0	0	0	0	0	0	0	0	0	0	0	0	0	0	0	0	0	0	0	0	0	0	0	0	0	0	0	0	0	0	0	0	0	0	0	0
P1	DANIEL	0	35	4	0	2	0	0	0	0	0	0	0	0	0	0	0	0	0	0	0	0	0	0	0	0	0	0	0	0	5	0	0	0	0	0	0	0	0	0	0	0	0	0	0	0	0	0	0
P1	DANIRE	0	0	0	0	0	0	0	0	0	0	0	0	0	0	0	0	0	0	0	0	0	0	0	0	0	0	0	0	0	0	0	0	0	0	0	0	0	0	0	0	0	0	0	0	0	0	0	0
P1	DANNELY	0	0	0	0	0	0	0	0	0	0	0	0	0	0	0	0	0	0	0	0	0	0	0	0	0	0	0	0	0	0	0	0	0	0	0	0	0	0	0	0	0	0	0	0	0	0	0	0
P1	DANTOINE	0	4	0	0	0	0	0	0	0	0	0	0	0	0	0	0	0	0	0	0	0	0	0	0	0	0	0	0	0	0	0	0	0	0	0	0	0	0	0	0	0	0	0	0	0	0	0	0
P1	DARBES	0	73	24	0	0	0	0	0	0	0	0	0	0	0	0	0	0	0	0	0	0	0	0	0	0	0	0	0	0	0	0	0	0	0	0	0	0	0	0	0	0	0	0	0	0	0	0	0
P1	DARBON	0	38	19	0	4	0	0	0	0	0	0	0	0	0	0	0	0	0	0	0	0	0	0	0	0	0	0	0	0	0	0	0	0	0	0	0	0	0	0	0	0	0	0	0	0	0	0	0
P1	DARBONNE	1	1	0	0	0	0	0	0	0	0	0	0	0	0	0	0	0	0	0	0	0	0	0	0	0	0	0	0	0	0	0	0	0	0	0	0	0	0	0	0	0	0	0	0	0	0	0	0
P1	DARBONS	1	1	0	0	0	0	0	0	0	0	0	0	0	0	0	0	0	0	0	0	0	0	0	0	0	0	0	0	0	0	0	0	0	0	0	0	0	0	0	0	0	0	0	0	0	0	0	0
P1	DARDIGNAC	1	1	0	0	0	0	0	0	0	0	0	0	0	0	0	0	0	0	0	0	0	0	0	0	0	0	0	0	0	0	0	0	0	0	0	0	0	0	0	0	0	0	0	0	0	0	0	0
P1	DARDON	1	1	0	0	0	0	0	0	0	0	0	0	0	0	0	0	0	0	0	0	0	0	0	0	0	0	0	0	0	0	0	0	0	0	0	0	0	0	0	0	0	0	0	0	0	0	0	0
P1	DARMES	1	1	0	0	0	0	0	0	0	0	0	0	0	0	0	0	0	0	0	0	0	0	0	0	0	0	0	0	0	0	0	0	0	0	0	0	0	0	0	0	0	0	0	0	0	0	0	0
P1	DARNAI	1	1	0	0	0	0	0	0	0	0	0	0	0	0	0	0	0	0	0	0	0	0	0	0	0	0	0	0	0	0	0	0	0	0	0	0	0	0	0	0	0	0	0	0	0	0	0	0
P1	DARNEL	1	1	0	0	0	0	0	0	0	0	0	0	0	0	0	0	0	0	0	0	0	0	0	0	0	0	0	0	0	0	0	0	0	0	0	0	0	0	0	0	0	0	0	0	0	0	0	0
P1	DARREIL	1	1	0	0	0	0	0	0	0	0	0	0	0	0	0	0	0	0	0	0	0	0	0	0	0	0	0	0	0	0	0	0	0	0	0	0	0	0	0	0	0	0	0	0	0	0	0	0
P1	DARVAISE	1	2	0	0	0	0	0	0	0	0	0	0	0	0	0	0	0	0	0	0	0	0	0	0	0	0	0	0	0	0	0	0	0	0	0	0	0	0	0	0	0	0	0	0	0	0	0	0
P1	DASEGAU	1	1	0	0	0	0	0	0	0	0	0	0	0	0	0	0	0	0	0	0	0	0	0	0	0	0	0	0	0	0	0	0	0	0	0	0	0	0	0	0	0	0	0	0	0	0	0	0
P1	DASPLAN	0	12	0	0	0	0	0	0	0	0	0	0	0	0	0	0	0	0	0	0	0	0	0	0	0	0	0	0	0	0	0	0	0	0	0	0	0	0	0	0	0	0	0	0	0	0	0	0
P1	DAU	0	6	1	0	0	0	0	0	0	0	0	0	0	0	0	0	0	0	0	0	0	0	0	0	0	0	0	0	0	0	0	0	0	0	0	0	0	0	0	0	0	0	0	0	0	0	0	0
P1	DAUBERT	0	0	0	0	0	0	0	0	0	0	0	0	0	0	0	0	0	0	0	0	0	0	0	0	0	0	0	0	0	0	0	0	0	0	0	0	0	0	0	0	0	0	0	0	0	0	0	0
P1	DAUFIN	0	6	1	0	0	0	0	0	0	0	0	0	0	0	0	0	0	0	0	0	0	0	0	0	0	0	0	0	0	3	0	0	0	0	0	0	0	0	0	0	0	0	0	0	0	0	0	0
P1	DAUL	1	1	0	0	0	0	0	0	0	0	0	0	0	0	0	0	0	0	0	0	0	0	0	0	0	0	0	0	0	0	0	0	0	0	0	0	0	0	0	0	0	0	0	0	0	0	0	0
P1	DAUMAS	0	250	90	3	0	3	16	0	0	0	0	0	0	0	0	0	0	0	0	0	0	0	0	0	0	0	0	3	0	18	0	0	0	0	0	0	0	0	0	1	4	0	0	0	0	2	0	0
P1	DAUMASSE	0	18	1	0	0	0	3	0	0	0	0	0	0	0	0	0	0	0	0	0	0	0	0	0	0	0	0	0	0	3	0	0	0	0	0	0	0	0	0	0	0	0	0	0	0	0	0	0
P1	DAUMERGUE	0	5	0	0	0	0	0	0	0	0	0	0	0	0	0	0	0	0	0	0	0	0	0	0	0	0	0	0	0	0	0	0	0	0	0	0	1	0	0	0	0	0	0	0	0	0	0	0
P1	DAUPHIN	0	88	30	0	0	0	0	0	0	0	0	0	0	0	0	0	0	0	0	0	0	0	0	0	0	0	0	0	0	17	0	0	0	0	0	0	0	0	0	0	0	0	0	0	0	0	0	0
P1	DAUPHINE	0	11	0	0	0	0	0	0	0	0	0	0	0	0	0	0	0	0	0	0	0	0	0	0	0	0	0	0	0	5	0	0	0	0	0	0	0	0	0	0	0	0	0	0	0	0	0	0
P1	DAUSE	1	1	0	0	0	0	0	0	0	0	0	0	0	0	0	0	0	0	0	0	0	0	0	0	0	0	0	0	0	0	0	0	0	0	0	0	0	0	0	0	0	0	0	0	0	0	0	0
P1	DAUZANTE	1	1	0	0	0	0	0	0	0	0	0	0	0	0	0	0	0	0	0	0	0	0	0	0	0	0	0	0	0	0	0	0	0	0	0	0	0	0	0	0	0	0	0	0	0	0	0	0
P1	DAVER	0	0	0	0	0	0	0	0	0	0	0	0	0	0	0	0	0	0	0	0	0	0	0	0	0	0	0	0	0	0	0	0	0	0	0	0	0	0	0	0	0	0	0	0	0	0	0	0
P1	DAVERT	0	0	0	0	0	0	0	0	0	0	0	0	0	0	0	0	0	0	0	0	0	0	0	0	0	0	0	0	0	0	0	0	0	0	0	0	0	0	0	0	0	0	0	0	0	0	0	0
P1	DAVID	0	272	23	1	0	6	78	0	0	0	0	3	0	0	0	0	0	0	0	0	0	0	0	0	0	0	0	0	0	26	0	0	0	0	0	0	2	0	0	0	13	0	0	0	0	3	0	0
P1	DAVIEN	1	1	0	0	0	0	0	0	0	0	0	0	0	0	0	0	0	0	0	0	0	0	0	0	0	0	0	0	0	0	0	0	0	0	0	0	0	0	0	0	0	0	0	0	0	0	0	0
P1	DAVIGNE	1	1	0	0	0	0	0	0	0	0	0	0	0	0	0	0	0	0	0	0	0	0	0	0	0	0	0	0	0	0	0	0	0	0	0	0	0	0	0	0	0	0	0	0	0	0	0	0
P1	DAVIGORE	0	0	0	0	0	0	0	0	0	0	0	0	0	0	0	0	0	0	0	0	0	0	0	0	0	0	0	0	0	0	0	0	0	0	0	0	0	0	0	0	0	0	0	0	0	0	0	0
P1	DAVIGOU	1	1	0	0	0	0	0	0	0	0	0	0	0	0	0	0	0	0	0	0	0	0	0	0	0	0	0	0	0	0	0	0	0	0	0	0	0	0	0	0	0	0	0	0	0	0	0	0
P1	DAVIGUE	1	2	0	0	0	0	0	0	0	0	0	0	0	0	0	0	0	0	0	0	0	0	0	0	0	0	0	0	0	0	0	0	0	0	0	0	0	0	0	0	0	0	0	0	0	0	0	0
P1	DAVIN	0	120	34	1	0	0	20	0	0	0	0	0	0	0	0	0	0	0	0	0	0	0	0	0	0	0	0	0	0	0	9	0	0	19	0	0	0	0	0	0	0	0	0	0	0	6	0	0
P1	DAVIQUE	0	0	0	0	0	0	0	0	0	0	0	0	0	0	0	0	0	0	0	0	0	0	0	0	0	0	0	0	0	0	0	0	0	0	0	0	0	0	0	0	0	0	0	0	0	0	0	0
P1	DAY	1	1	0	0	0	0	0	0	0	0	0	0	0	0	0	0	0	0	0	0	0	0	0	0	0	0	0	0	0	0	0	0	0	0	0	0	0	0	0	0	0	0	0	0	0	0	0	0
P1	DE BACARIS	1	1	0	0	0	0	0	0	0	0	0	0	0	0	0	0	0	0	0	0	0	0	0	0	0	0	0	0	0	0	0	0	0	0	0	0	0	0	0	0	0	0	0	0	0	0	0	0
P1	DE BROGLIA	1	1	0	0	0	0	0	0	0	0	0	0	0	0	0	0	0	0	0	0	0	0	0	0	0	0	0	0	0	0	0	0	0	0	0	0	0	0	0	0	0	0	0	0	0	0	0	0
P1	DE CHAUDI	1	2	0	0	0	0	0	0	0	0	0	0	0	0	0	0	0	0	0	0	0	0	0	0	0	0	0	0	0	0	0	0	0	0	0	0	0	0	0	0	0	0	0	0	0	0	0	0
P1	DE CHAUDY	1	2	0	0	0	0	0	0	0	0	0	0	0	0	0	0	0	0	0	0	0	0	0	0	0	0	0	0	0	0	0	0	0	0	0	0	0	0	0	0	0	0	0	0	0	0	0	0
P1	DE JEAN	0	11	2	0	0	0	8	0	0	0	0	0	0	0	0	0	0	0	0	0	0	0	0	0	0	0	0	0	0	0	0	0	0	0	0	0	0	0	0	0	0	0	0	0	0	0	0	0
P1	DE L'ESCULE	0	0	0	0	0	0	0	0	0	0	0	0	0	0	0	0	0	0	0	0	0	0	0	0	0	0	0	0	0	0	0	0	0	0	0	0	0	0	0	0	0	0	0	0	0	0	0	0
P1	DE MAGNY	1	1	0	0	0	0	0	0	0	0	0	0	0	0	0	0	0	0	0	0	0	0	0	0	0	0	0	0	0	0	0	0	0	0	0	0	0	0	0	0	0	0	0	0	0	0	0	0
P1	DE TURC	1	1	0	0	0	0	0	0	0	0	0	0	0	0	0	0	0	0	0	0	0	0	0	0	0	0	0	0	0	0	0	0	0	0	0	0	0	0	0	0	0	0	0	0	0	0	0	0
P1	DEAU	0	2	0	0	0	1	0	0	0	0	0	0	0	0	0	0	0	0	0	0	0	0	0	0	0	0	0	0	0	0	0	0	0	0	0	0	0	0	0	0	0	0	0	0	0	0	0	0
P1	DEBASTE	0	0	0	0	0	0	0	0	0	0	0	0	0	0	0	0	0	0	0	0	0	0	0	0	0	0	0	0	0	0	0	0	0	0	0	0	0	0	0	0	0	0	0	0	0	0	0	0
P1	DEBECARIS	1	3	0	0	0	0	0	0	0	0	0	0	0	0	0	0	0	0	0	0	0	0	0	0	0	0	0	0	0	0	0	0	0	0	0	0	0	0	0	0	0	0	0	0	0	0	0	0
P1	DEBECARY	1	1	0	0	0	0	0	0	0	0	0	0	0	0	0	0	0	0	0	0	0	0	0	0	0	0	0	0	0	0	0	0	0	0	0	0	0	0	0	0	0	0	0	0	0	0	0	0
P1	DEBEUCARY	1	1	0	0	0	0	0	0	0	0	0	0	0	0	0	0	0	0	0	0	0	0	0	0	0	0	0	0	0	0	0	0	0	0	0	0	0	0	0	0	0	0	0	0	0	0	0	0
P1	DECHAUDI	1	1	0	0	0	0	0	0	0	0	0	0	0	0	0	0	0	0	0	0	0	0	0	0	0	0	0	0	0	0	0	0	0	0	0	0	0	0	0	0	0	0	0	0	0	0	0	0
P1	DECHAUDY	1	1	0	0	0	0	0	0	0	0	0	0	0	0	0	0	0	0	0	0	0	0	0	0	0	0	0	0	0	0	0	0	0	0	0	0	0	0	0	0	0	0	0	0	0	0	0	0
P1	DECHAY	1	1	0	0	0	0	0	0	0	0	0	0	0	0	0	0	0	0	0	0	0	0	0	0	0	0	0	0	0	0	0	0	0	0	0	0	0	0	0	0	0	0	0	0	0	0	0	0
P1	DECOLLAT DE PRADINE	0	0	0	0	0	0	0	0	0	0	0	0	0	0	0	0	0	0	0	0	0	0	0	0	0	0	0	0	0	0	0	0	0	0	0	0	0	0	0	0	0	0	0	0	0	0	0	0
P1	DECOUP	0	14	0	0	1	0	0	0	0	0	0	0	0	0	0	0	0	0	0	0	0	0	0	0	0	0	0	0	0	0	0	0	0	0	0	0	0	0	0	0	0	0	0	0	0	0	0	0
P1	DECOUPS	0	0	0	0	0	0	0	0	0	0	0	0	0	0	0	0	0	0	0	0	0	0	0	0	0	0	0	0	0	0	0	0	0	0	0	0	0	0	0	0	0	0	0	0	0	0	0	0
P1	DECOUT	0	0	0	0	0	0	0	0	0	0	0	0	0	0	0	0	0	0	0	0	0	0	0	0	0	0	0	0	0	0	0	0	0	0	0	0	0	0	0	0	0	0	0	0	0	0	0	0
P1	DECRE	1	2	0	0	0	0	0	0	0	0	0	0	0	0	0	0	0	0	0	0	0	0	0	0	0	0	0	0	0	0	0	0	0	0	0	0	0	0	0	0	0	0	0	0	0	0	0	0
P1	DECRET	0	0	0	0	0	0	0	0	0	0	0	0	0	0	0	0	0	0	0	0	0	0	0	0	0	0	0	0	0	0	0	0	0	0	0	0	0	0	0	0	0	0	0	0	0	0	0	0
P1	DECRO	0	0	0	0	0	0	0	0	0	0	0	0	0	0	0	0	0	0	0	0	0	0	0	0	0	0	0	0	0	0	0	0	0	0	0	0	0	0	0	0	0	0	0	0	0	0	0	0
P1	DEDON	0	5	1	0	0	0	0	0	0	0	0	0	0	0	0	0	0	0	0	0	0	0	0	0	0	0	0	0	0	0	0	0	0	0	0	0	0	0	0	0	0	0	0	0	0	0	0	0
P1	DEDONE	0	0	0	0	0	0	0	0	0	0	0	0	0	0	0	0	0	0	0	0	0	0	0	0	0	0	0	0	0	0	0	0	0	0	0	0	0	0	0	0	0	0	0	0	0	0	0	0
P1	DEDONNE	1	1	0	0	0	0	0	0	0	0	0	0	0	0	0	0	0	0	0	0	0	0	0	0	0	0	0	0	0	0	0	0	0	0	0	0	0	0	0	0	0	0	0	0	0	0	0	0
P1	DEDONS	0	17	9	0	0	0	0	0	0	0	0	0	0	0	0	0	0	0	0	0	0	0	0	0	0	0	0	0	2	0	0	0	0	0	0	0	0	0	0	0	0	0	0	0	0	0	0	0
P1	DEFANT	1	1	0	0	0	0	0	0	0	0	0	0	0	0	0	0	0	0	0	0	0	0	0	0	0	0	0	0	0	0	0	0	0	0	0	0	0	0	0	0	0	0	0	0	0	0	0	0
P1	DEFLEAU	0	7	0	0	0	0	0	0	0	0	0	0	0	0	0	0	0	0	0	0	0	0	0	0	0	0	0	0	0	0	0	0	0	0	0	5	0	0	0	0	0	0	0	0	0	0	0	0
P1	DEFLEOU	1	1	0	0	0	0	0	0	0	0	0	0	0	0	0	0	0	0	0	0	0	0	0	0	0	0	0	0	0	0	0	0	0	0	0	0	0	0	0	0	0	0	0	0	0	0	0	0
P1	DEFON	1	1	0	0	0	0	0	0	0	0	0	0	0	0	0	0	0	0	0	0	0	0	0	0	0	0	0	0	0	0	0	0	0	0	0	0	0	0	0	0	0	0	0	0	0	0	0	0
P1	DEFONS	1	1	0	0	0	0	0	0	0	0	0	0	0	0	0	0	0	0	0	0	0	0	0	0	0	0	0	0	0	0	0	0	0	0	0	0	0	0	0	0	0	0	0	0	0	0	0	0
P1	DEFONT	1	1	0	0	0	0	0	0	0	0	0	0	0	0	0	0	0	0	0	0	0	0	0	0	0	0	0	0	0	0	0	0	0	0	0	0	0	0	0	0	0	0	0	0	0	0	0	0
P1	DEFONTE	1	3	0	0	0	0	0	0	0	0	0	0	0	0	0	0	0	0	0	0	0	0	0	0	0	0	0	0	0	0	0	0	0	0	0	0	0	0	0	0	0	0	0	0	0	0	0	0
P1	DEFORT	0	0	0	0	0	0	0	0	0	0	0	0	0	0	0	0	0	0	0	0	0	0	0	0	0	0	0	0	0	0	0	0	0	0	0	0	0	0	0	0	0	0	0	0	0	0	0	0
P1	DEFOUR	1	1	0	0	0	0	0	0	0	0	0	0	0	0	0	0	0	0	0	0	0	0	0	0	0	0	0	0	0	0	0	0	0	0	0	0	0	0	0	0	0	0	0	0	0	0	0	0
P1	DEGAE	1	1	0	0	0	0	0	0	0	0	0	0	0	0	0	0	0	0	0	0	0	0	0	0	0	0	0	0	0	0	0	0	0	0	0	0	0	0	0	0	0	0	0	0	0	0	0	0
P1	DEGART	0	0	0	0	0	0	0	0	0	0	0	0	0	0	0	0	0	0	0	0	0	0	0	0	0	0	0	0	0	0	0	0	0	0	0	0	0	0	0	0	0	0	0	0	0	0	0	0
P1	DEGAU	1	1	0	0	0	0	0	0	0	0	0	0	0	0	0	0	0	0	0	0	0	0	0	0	0	0	0	0	0	0	0	0	0	0	0	0	0	0	0	0	0	0	0	0	0	0	0	0
P1	DEGAY	0	0	0	0	0	0	0	0	0	0	0	0	0	0	0	0	0	0	0	0	0	0	0	0	0	0	0	0	0	0	0	0	0	0	0	0	0	0	0	0	0	0	0	0	0	0	0	0
P1	DEGAYE	1	15	0	0	0	0	0	0	0	0	0	0	0	0	0	0	0	0	0	0	0	0	0	0	0	0	0	0	0	0	0	0	0	0	0	0	0	0	0	0	0	0	0	0	0	0	0	0
P1	DEGOA	0	25	0	0	0	0	0	0	0	0	0	0	0	0	0	0	0	0	0	0	0	0	0	0	0	0	0	0	0	0	0	0	0	0	0	0	0	0	0	0	0	0	0	0	0	0	0	0
P1	DEGOAS	0	0	0	0	0	0	0	0	0	0	0	0	0	0	0	0	0	0	0	0	0	0	0	0	0	0	0	0	0	0	0	0	0	0	0	0	0	0	0	0	0	0	0	0	0	0	0	0
P1	DEGOAT	0	0	0	0	0	0	0	0	0	0	0	0	0	0	0	0	0	0	0	0	0	0	0	0	0	0	0	0	0	0	0	0	0	0	0	0	0	0	0	0	0	0	0	0	0	0	0	0
P1	DEGOET	1	1	0	0	0	0	0	0	0	0	0	0	0	0	0	0	0	0	0	0	0	0	0	0	0	0	0	0	0	0	0	0	0	0	0	0	0	0	0	0	0	0	0	0	0	0	0	0
P1	DEGOIT	0	3	0	0	0	0	0	0	0	0	0	0	0	0	0	0	0	0	0	0	0	0	0	0	0	0	0	0	0	0	0	0	0	0	0	0	0	0	0	0	0	0	0	0	0	0	0	0
P1	DEGOU	1	1	0	0	0	0	0	0	0	0	0	0	0	0	0	0	0	0	0	0	0	0	0	0	0	0	0	0	0	0	0	0	0	0	0	0	0	0	0	0	0	0	0	0	0	0	0	0
P1	DEGOUA	0	3	0	0	0	0	0	0	0	0	0	0	0	0	0	0	0	0	0	0	0	0	0	0	0	0	0	0	0	0	0	0	0	0	0	0	0	0	0	0	0	0	0	0	0	0	0	0
P1	DEGOUE	1	3	0	0	0	0	0	0	0	0	0	0	0	0	0	0	0	0	0	0	0	0	0	0	0	0	0	0	0	0	0	0	0	0	0	0	0	0	0	0	0	0	0	0	0	0	0	0
P1	DEGOUET	0	1	0	0	0	0	0	0	0	0	0	0	0	0	0	0	0	0	0	0	0	0	0	0	0	0	0	0	0	0	0	0	0	0	0	0	0	0	0	0	0	0	0	0	0	0	0	0
P1	DEGOUETE	1	1	0	0	0	0	0	0	0	0	0	0	0	0	0	0	0	0	0	0	0	0	0	0	0	0	0	0	0	0	0	0	0	0	0	0	0	0	0	0	0	0	0	0	0	0	0	0
P1	DEGOUIN	1	1	0	0	0	0	0	0	0	0	0	0	0	0	0	0	0	0	0	0	0	0	0	0	0	0	0	0	0	0	0	0	0	0	0	0	0	0	0	0	0	0	0	0	0	0	0	0
P1	DEGOUT	0	1	0	0	0	0	0	0	0	0	0	0	0	0	0	0	0	0	0	0	0	0	0	0	0	0	0	0	0	0	0	0	0	0	0	0	0	0	0	0	0	0	0	0	0	0	0	0
P1	DEGOY	1	1	0	0	0	0	0	0	0	0	0	0	0	0	0	0	0	0	0	0	0	0	0	0	0	0	0	0	0	0	0	0	0	0	0	0	0	0	0	0	0	0	0	0	0	0	0	0
P1	DEGOYE	1	1	0	0	0	0	0	0	0	0	0	0	0	0	0	0	0	0	0	0	0	0	0	0	0	0	0	0	0	0	0	0	0	0	0	0	0	0	0	0	0	0	0	0	0	0	0	0
P1	DEGUAY	0	0	0	0	0	0	0	0	0	0	0	0	0	0	0	0	0	0	0	0	0	0	0	0	0	0	0	0	0	0	0	0	0	0	0	0	0	0	0	0	0	0	0	0	0	0	0	0
P1	DEGUE	1	4	0	0	0	0	0	0	0	0	0	0	0	0	0	0	0	0	0	0	0	0	0	0	0	0	0	0	0	0	0	0	0	0	0	0	0	0	0	0	0	0	0	0	0	0	0	0
P1	DEGUOIT	1	2	0	0	0	0	0	0	0	0	0	0	0	0	0	0	0	0	0	0	0	0	0	0	0	0	0	0	0	0	0	0	0	0	0	0	0	0	0	0	0	0	0	0	0	0	0	0
P1	DEGUOY	1	2	0	0	0	0	0	0	0	0	0	0	0	0	0	0	0	0	0	0	0	0	0	0	0	0	0	0	0	0	0	0	0	0	0	0	0	0	0	0	0	0	0	0	0	0	0	0
P1	DEIDIER	0	51	5	0	0	0	7	0	1	0	0	8	0	0	0	0	0	0	0	0	0	0	0	0	0	0	0	0	0	1	0	0	0	0	0	0	0	0	0	0	0	0	0	0	0	0	0	0
P1	DEIGLUM	1	1	0	0	0	0	0	0	0	0	0	0	0	0	0	0	0	0	0	0	0	0	0	0	0	0	0	0	0	0	0	0	0	0	0	0	0	0	0	0	0	0	0	0	0	0	0	0
P1	DEIGLUN	1	7	0	0	0	0	0	0	0	0	0	0	0	0	0	0	0	0	0	0	0	0	0	0	0	0	0	0	0	0	0	0	0	0	0	0	0	0	0	0	0	0	0	0	0	0	0	0
P1	DEIME	0	15	0	0	0	0	0	0	0	0	0	0	0	0	0	0	0	0	0	0	0	0	0	0	0	0	0	0	0	0	0	0	0	14	0	0	0	0	0	0	0	0	0	0	0	0	0	0
P1	DEJEAN	0	6	3	0	0	0	0	0	0	0	0	0	0	0	0	0	0	0	0	0	0	0	0	0	0	0	0	0	0	0	0	0	0	0	0	0	0	0	0	0	0	0	0	0	0	0	0	0
P1	DEJOUR	1	1	0	0	0	0	0	0	0	0	0	0	0	0	0	0	0	0	0	0	0	0	0	0	0	0	0	0	0	0	0	0	0	0	0	0	0	0	0	0	0	0	0	0	0	0	0	0
P1	DELAGE	0	2	0	0	0	0	0	0	0	0	0	0	0	0	0	0	0	0	0	0	0	0	0	0	0	0	0	0	0	0	0	0	0	0	0	0	0	0	0	0	0	0	0	0	0	0	0	0
P1	DELARME	1	2	0	0	0	0	0	0	0	0	0	0	0	0	0	0	0	0	0	0	0	0	0	0	0	0	0	0	0	0	0	0	0	0	0	0	0	0	0	0	0	0	0	0	0	0	0	0
P1	DELARMET	0	5	1	0	0	0	0	0	0	0	0	0	0	0	0	0	0	0	0	0	0	0	0	0	0	0	0	0	0	0	0	0	0	0	0	0	0	0	0	0	0	0	0	0	0	0	0	0
P1	DELASTIC	0	0	0	0	0	0	0	0	0	0	0	0	0	0	0	0	0	0	0	0	0	0	0	0	0	0	0	0	0	0	0	0	0	0	0	0	0	0	0	0	0	0	0	0	0	0	0	0
P1	DELAY	0	0	0	0	0	0	0	0	0	0	0	0	0	0	0	0	0	0	0	0	0	0	0	0	0	0	0	0	0	0	0	0	0	0	0	0	0	0	0	0	0	0	0	0	0	0	0	0
P1	DELAYE	0	26	6	0	0	0	0	0	0	0	0	0	0	0	0	0	0	0	0	0	0	0	0	0	0	0	0	0	0	1	0	0	0	0	0	0	0	0	0	0	0	0	0	0	0	0	0	0
P1	DELECHELE	0	0	0	0	0	0	0	0	0	0	0	0	0	0	0	0	0	0	0	0	0	0	0	0	0	0	0	0	0	0	0	0	0	0	0	0	0	0	0	0	0	0	0	0	0	0	0	0
P1	DELEOUSE	0	0	0	0	0	0	0	0	0	0	0	0	0	0	0	0	0	0	0	0	0	0	0	0	0	0	0	0	0	0	0	0	0	0	0	0	0	0	0	0	0	0	0	0	0	0	0	0
P1	DELESCALE	0	30	0	0	0	0	0	0	0	0	2	0	0	0	0	0	0	0	0	0	0	0	0	0	0	0	0	0	0	0	0	0	0	0	0	0	0	0	0	0	0	0	0	0	0	0	0	0
P1	DELESCALLE	0	8	0	0	0	0	0	0	0	0	0	0	0	0	0	0	0	0	0	0	0	0	0	0	0	0	0	0	0	0	0	0	0	0	0	0	0	0	0	0	0	0	0	0	0	0	0	0
P1	DELESCOLLE	0	0	0	0	0	0	0	0	0	0	0	0	0	0	0	0	0	0	0	0	0	0	0	0	0	0	0	0	0	0	0	0	0	0	0	0	0	0	0	0	0	0	0	0	0	0	0	0
P1	DELESTI	0	4	0	0	0	0	0	0	0	0	0	0	0	0	0	0	0	0	0	0	0	0	0	0	0	0	0	0	0	0	0	0	0	0	0	0	0	0	0	0	4	0	0	0	0	0	0	0
P1	DELESTIC	0	2	0	0	0	0	0	0	0	0	0	0	0	0	0	0	0	0	0	0	0	0	0	0	0	0	0	0	0	0	0	0	0	0	0	0	0	0	0	0	0	0	0	0	0	0	0	0
P1	DELESTIE	0	0	0	0	0	0	0	0	0	0	0	0	0	0	0	0	0	0	0	0	0	0	0	0	0	0	0	0	0	0	0	0	0	0	0	0	0	0	0	0	0	0	0	0	0	0	0	0
P1	DELESTY	0	1	0	0	0	0	0	0	0	0	0	0	0	0	0	0	0	0	0	0	0	0	0	0	0	0	0	0	0	0	0	0	0	0	0	0	0	0	0	0	0	0	0	0	0	0	0	0
P1	DELEUI	1	3	0	0	0	0	0	0	0	0	0	0	0	0	0	0	0	0	0	0	0	0	0	0	0	0	0	0	0	0	0	0	0	0	0	0	0	0	0	0	0	0	0	0	0	0	0	0
P1	DELEUIL	0	57	1	9	0	0	3	0	0	0	0	0	0	0	0	0	1	0	0	0	0	0	0	0	0	0	0	3	0	0	0	0	0	0	0	0	0	0	0	0	0	0	4	0	0	0	0	0
P1	DELEUSE	0	15	1	0	0	0	0	0	0	0	0	0	0	0	0	0	0	0	0	0	0	0	0	0	0	0	0	0	0	0	0	0	0	0	0	0	0	7	0	0	0	0	0	0	0	0	5	0
P1	DELEUSSE	1	1	0	0	0	0	0	0	0	0	0	0	0	0	0	0	0	0	0	0	0	0	0	0	0	0	0	0	0	0	0	0	0	0	0	0	0	0	0	0	0	0	0	0	0	0	0	0
P1	DELEUY	0	3	0	0	0	0	0	0	0	0	0	0	0	0	0	0	0	0	0	0	0	0	0	0	0	0	0	0	0	0	0	0	0	0	0	0	0	0	0	0	0	0	0	0	0	0	0	0
P1	DELEUZE	0	11	0	0	0	0	0	0	0	0	0	0	0	0	0	0	0	0	0	0	0	0	0	0	0	0	0	0	0	0	0	0	0	0	0	0	0	9	0	0	0	0	0	0	0	0	0	0
P1	DELEVI	1	1	0	0	0	0	0	0	0	0	0	0	0	0	0	0	0	0	0	0	0	0	0	0	0	0	0	0	0	0	0	0	0	0	0	0	0	0	0	0	0	0	0	0	0	0	0	0
P1	DELEVY	0	12	0	0	0	0	0	0	0	0	0	0	0	0	0	0	0	0	0	0	0	0	0	0	0	0	0	0	0	0	0	0	0	0	0	0	0	0	0	0	0	0	0	0	0	12	0	0
P1	DELHUIL	1	3	0	0	0	0	0	0	0	0	0	0	0	0	0	0	0	0	0	0	0	0	0	0	0	0	0	0	0	0	0	0	0	0	0	0	0	0	0	0	0	0	0	0	0	0	0	0
P1	DELHUY	0	1	0	1	0	0	0	0	0	0	0	0	0	0	0	0	0	0	0	0	0	0	0	0	0	0	0	0	0	0	0	0	0	0	0	0	0	0	0	0	0	0	0	0	0	0	0	0
P1	DELIEUX	0	0	0	0	0	0	0	0	0	0	0	0	0	0	0	0	0	0	0	0	0	0	0	0	0	0	0	0	0	0	0	0	0	0	0	0	0	0	0	0	0	0	0	0	0	0	0	0
P1	DELLAYE	1	1	0	0	0	0	0	0	0	0	0	0	0	0	0	0	0	0	0	0	0	0	0	0	0	0	0	0	0	0	0	0	0	0	0	0	0	0	0	0	0	0	0	0	0	0	0	0
P1	DELLE PIANE	0	0	0	0	0	0	0	0	0	0	0	0	0	0	0	0	0	0	0	0	0	0	0	0	0	0	0	0	0	0	0	0	0	0	0	0	0	0	0	0	0	0	0	0	0	0	0	0
P1	DELLUI	1	1	0	0	0	0	0	0	0	0	0	0	0	0	0	0	0	0	0	0	0	0	0	0	0	0	0	0	0	0	0	0	0	0	0	0	0	0	0	0	0	0	0	0	0	0	0	0
P1	DELOEIL	0	0	0	0	0	0	0	0	0	0	0	0	0	0	0	0	0	0	0	0	0	0	0	0	0	0	0	0	0	0	0	0	0	0	0	0	0	0	0	0	0	0	0	0	0	0	0	0
P1	DELOMENIE	0	0	0	0	0	0	0	0	0	0	0	0	0	0	0	0	0	0	0	0	0	0	0	0	0	0	0	0	0	0	0	0	0	0	0	0	0	0	0	0	0	0	0	0	0	0	0	0
P1	DELORME	0	6	0	0	0	1	0	0	0	0	0	0	0	0	0	0	0	0	0	0	0	0	0	0	0	0	0	0	0	0	0	0	0	0	0	1	0	0	0	0	0	0	0	0	0	0	0	0
P1	DELOUI	0	0	0	0	0	0	0	0	0	0	0	0	0	0	0	0	0	0	0	0	0	0	0	0	0	0	0	0	0	0	0	0	0	0	0	0	0	0	0	0	0	0	0	0	0	0	0	0
P1	DELOUVRE	1	1	0	0	0	0	0	0	0	0	0	0	0	0	0	0	0	0	0	0	0	0	0	0	0	0	0	0	0	0	0	0	0	0	0	0	0	0	0	0	0	0	0	0	0	0	0	0
P1	DELPHIN	0	9	5	0	0	0	0	0	0	0	0	0	0	0	0	0	0	0	0	0	0	0	0	0	0	0	0	0	0	2	0	0	0	0	0	0	0	0	0	0	0	0	0	0	0	0	0	0
P1	DELUEIL	0	376	8	0	0	0	8	0	0	0	0	0	0	0	0	0	0	0	0	0	0	0	0	0	0	0	0	0	0	0	0	0	0	0	0	0	0	0	0	0	0	14	156	0	0	0	0	0
P1	DELUEILL	0	0	0	0	0	0	0	0	0	0	0	0	0	0	0	0	0	0	0	0	0	0	0	0	0	0	0	0	0	0	0	0	0	0	0	0	0	0	0	0	0	0	0	0	0	0	0	0
P1	DELUI	0	3	0	0	0	1	0	0	0	0	0	0	0	0	0	0	0	0	0	0	0	0	0	0	0	0	0	0	0	0	0	0	0	0	0	0	0	0	0	0	0	0	0	0	0	0	0	0
P1	DELURY	0	0	0	0	0	0	0	0	0	0	0	0	0	0	0	0	0	0	0	0	0	0	0	0	0	0	0	0	0	0	0	0	0	0	0	0	0	0	0	0	0	0	0	0	0	0	0	0
P1	DELUY	0	92	11	5	2	11	7	0	0	0	0	0	0	0	0	0	0	0	0	0	0	0	0	0	0	0	0	0	0	5	2	0	0	0	0	0	0	0	0	0	0	0	0	0	0	0	0	0
P1	DELVI	0	0	0	0	0	0	0	0	0	0	0	0	0	0	0	0	0	0	0	0	0	0	0	0	0	0	0	0	0	0	0	0	0	0	0	0	0	0	0	0	0	0	0	0	0	0	0	0
P1	DEMERON	0	0	0	0	0	0	0	0	0	0	0	0	0	0	0	0	0	0	0	0	0	0	0	0	0	0	0	0	0	0	0	0	0	0	0	0	0	0	0	0	0	0	0	0	0	0	0	0
P1	DEMONTEL	1	1	0	0	0	0	0	0	0	0	0	0	0	0	0	0	0	0	0	0	0	0	0	0	0	0	0	0	0	0	0	0	0	0	0	0	0	0	0	0	0	0	0	0	0	0	0	0
P1	DENAN	0	2	0	0	0	0	0	0	0	0	0	0	0	0	0	0	0	0	0	0	0	0	0	0	0	0	0	0	0	0	0	0	0	0	0	0	0	0	0	0	1	0	0	0	0	0	0	0
P1	DENECHE	1	1	0	0	0	0	0	0	0	0	0	0	0	0	0	0	0	0	0	0	0	0	0	0	0	0	0	0	0	0	0	0	0	0	0	0	0	0	0	0	0	0	0	0	0	0	0	0
P1	DENIS	0	6	1	0	0	0	0	0	0	0	0	0	0	0	0	0	0	0	0	0	0	0	0	0	0	0	0	0	0	0	0	0	0	0	0	0	0	0	0	0	0	0	0	0	0	0	0	0
P1	DENOTE	0	0	0	0	0	0	0	0	0	0	0	0	0	0	0	0	0	0	0	0	0	0	0	0	0	0	0	0	0	0	0	0	0	0	0	0	0	0	0	0	0	0	0	0	0	0	0	0
P1	DEPIES	0	8	6	0	0	0	0	0	0	0	0	0	0	0	0	0	0	0	0	0	0	0	0	0	0	0	0	0	0	0	0	0	0	0	0	0	0	0	0	0	0	0	0	0	0	0	0	0
P1	DEPOLONY	1	1	0	0	0	0	0	0	0	0	0	0	0	0	0	0	0	0	0	0	0	0	0	0	0	0	0	0	0	0	0	0	0	0	0	0	0	0	0	0	0	0	0	0	0	0	0	0
P1	DEPONT	0	1	1	0	0	0	0	0	0	0	0	0	0	0	0	0	0	0	0	0	0	0	0	0	0	0	0	0	0	0	0	0	0	0	0	0	0	0	0	0	0	0	0	0	0	0	0	0
P1	DEPRAT	0	37	0	0	0	0	37	0	0	0	0	0	0	0	0	0	0	0	0	0	0	0	0	0	0	0	0	0	0	0	0	0	0	0	0	0	0	0	0	0	0	0	0	0	0	0	0	0
P1	DERASTY	0	0	0	0	0	0	0	0	0	0	0	0	0	0	0	0	0	0	0	0	0	0	0	0	0	0	0	0	0	0	0	0	0	0	0	0	0	0	0	0	0	0	0	0	0	0	0	0
P1	DEROMEY	0	0	0	0	0	0	0	0	0	0	0	0	0	0	0	0	0	0	0	0	0	0	0	0	0	0	0	0	0	0	0	0	0	0	0	0	0	0	0	0	0	0	0	0	0	0	0	0
P1	DESCHAMP	1	1	0	0	0	0	0	0	0	0	0	0	0	0	0	0	0	0	0	0	0	0	0	0	0	0	0	0	0	0	0	0	0	0	0	0	0	0	0	0	0	0	0	0	0	0	0	0
P1	DESCHAMPS	0	54	1	0	0	0	0	0	0	0	0	0	0	0	0	0	0	0	0	0	0	0	0	0	0	0	0	0	6	0	0	0	0	0	0	0	0	37	0	0	0	0	0	0	0	0	0	0
P1	DESCHAN	1	1	0	0	0	0	0	0	0	0	0	0	0	0	0	0	0	0	0	0	0	0	0	0	0	0	0	0	0	0	0	0	0	0	0	0	0	0	0	0	0	0	0	0	0	0	0	0
P1	DESEGAU	1	5	0	0	0	0	0	0	0	0	0	0	0	0	0	0	0	0	0	0	0	0	0	0	0	0	0	0	0	0	0	0	0	0	0	0	0	0	0	0	0	0	0	0	0	0	0	0
P1	DESESCALLE	1	1	0	0	0	0	0	0	0	0	0	0	0	0	0	0	0	0	0	0	0	0	0	0	0	0	0	0	0	0	0	0	0	0	0	0	0	0	0	0	0	0	0	0	0	0	0	0
P1	DESPLAN	0	12	0	0	0	1	2	0	0	0	0	0	0	0	0	0	0	0	0	0	0	0	0	0	0	0	0	0	0	0	0	0	0	0	0	0	0	0	0	0	0	0	0	0	0	0	0	0
P1	DESPLANS	1	1	0	0	0	0	0	0	0	0	0	0	0	0	0	0	0	0	0	0	0	0	0	0	0	0	0	0	0	0	0	0	0	0	0	0	0	0	0	0	0	0	0	0	0	0	0	0
P1	DESPLANT	0	0	0	0	0	0	0	0	0	0	0	0	0	0	0	0	0	0	0	0	0	0	0	0	0	0	0	0	0	0	0	0	0	0	0	0	0	0	0	0	0	0	0	0	0	0	0	0
P1	DESTAGIER	1	1	0	0	0	0	0	0	0	0	0	0	0	0	0	0	0	0	0	0	0	0	0	0	0	0	0	0	0	0	0	0	0	0	0	0	0	0	0	0	0	0	0	0	0	0	0	0
P1	D'ESTIENNE	1	1	0	0	0	0	0	0	0	0	0	0	0	0	0	0	0	0	0	0	0	0	0	0	0	0	0	0	0	0	0	0	0	0	0	0	0	0	0	0	0	0	0	0	0	0	0	0
P1	DETON	0	0	0	0	0	0	0	0	0	0	0	0	0	0	0	0	0	0	0	0	0	0	0	0	0	0	0	0	0	0	0	0	0	0	0	0	0	0	0	0	0	0	0	0	0	0	0	0
P1	DEVASTI	0	0	0	0	0	0	0	0	0	0	0	0	0	0	0	0	0	0	0	0	0	0	0	0	0	0	0	0	0	0	0	0	0	0	0	0	0	0	0	0	0	0	0	0	0	0	0	0
P1	DEVASTIE	0	0	0	0	0	0	0	0	0	0	0	0	0	0	0	0	0	0	0	0	0	0	0	0	0	0	0	0	0	0	0	0	0	0	0	0	0	0	0	0	0	0	0	0	0	0	0	0
P1	DEVASTY	0	0	0	0	0	0	0	0	0	0	0	0	0	0	0	0	0	0	0	0	0	0	0	0	0	0	0	0	0	0	0	0	0	0	0	0	0	0	0	0	0	0	0	0	0	0	0	0
P1	DEVEAU	1	1	0	0	0	0	0	0	0	0	0	0	0	0	0	0	0	0	0	0	0	0	0	0	0	0	0	0	0	0	0	0	0	0	0	0	0	0	0	0	0	0	0	0	0	0	0	0
P1	DEVOT	0	0	0	0	0	0	0	0	0	0	0	0	0	0	0	0	0	0	0	0	0	0	0	0	0	0	0	0	0	0	0	0	0	0	0	0	0	0	0	0	0	0	0	0	0	0	0	0
P1	DEYGLUN	0	0	0	0	0	0	0	0	0	0	0	0	0	0	0	0	0	0	0	0	0	0	0	0	0	0	0	0	0	0	0	0	0	0	0	0	0	0	0	0	0	0	0	0	0	0	0	0
P1	DEYGUNE	0	0	0	0	0	0	0	0	0	0	0	0	0	0	0	0	0	0	0	0	0	0	0	0	0	0	0	0	0	0	0	0	0	0	0	0	0	0	0	0	0	0	0	0	0	0	0	0
P1	DEYME	0	19	0	0	0	0	0	0	0	0	3	0	0	0	0	0	0	0	0	0	0	0	0	0	0	0	0	0	0	0	0	0	0	6	0	0	0	0	0	1	0	0	0	0	0	0	0	0
P1	DEZEGAU	1	1	0	0	0	0	0	0	0	0	0	0	0	0	0	0	0	0	0	0	0	0	0	0	0	0	0	0	0	0	0	0	0	0	0	0	0	0	0	0	0	0	0	0	0	0	0	0
P1	DIAN	1	5	0	0	0	0	0	0	0	0	0	0	0	0	0	0	0	0	0	0	0	0	0	0	0	0	0	0	0	0	0	0	0	0	0	0	0	0	0	0	0	0	0	0	0	0	0	0
P1	DIANE	1	1	0	0	0	0	0	0	0	0	0	0	0	0	0	0	0	0	0	0	0	0	0	0	0	0	0	0	0	0	0	0	0	0	0	0	0	0	0	0	0	0	0	0	0	0	0	0
P1	DIANNE	1	2	0	0	0	0	0	0	0	0	0	0	0	0	0	0	0	0	0	0	0	0	0	0	0	0	0	0	0	0	0	0	0	0	0	0	0	0	0	0	0	0	0	0	0	0	0	0
P1	DIAU	0	0	0	0	0	0	0	0	0	0	0	0	0	0	0	0	0	0	0	0	0	0	0	0	0	0	0	0	0	0	0	0	0	0	0	0	0	0	0	0	0	0	0	0	0	0	0	0
P1	DIAUME	1	1	0	0	0	0	0	0	0	0	0	0	0	0	0	0	0	0	0	0	0	0	0	0	0	0	0	0	0	0	0	0	0	0	0	0	0	0	0	0	0	0	0	0	0	0	0	0
P1	DIDIER	0	7	6	0	0	0	1	0	0	0	0	0	0	0	0	0	0	0	0	0	0	0	0	0	0	0	0	0	0	0	0	0	0	0	0	0	0	0	0	0	0	0	0	0	0	0	0	0
P1	DIEGE	1	1	0	0	0	0	0	0	0	0	0	0	0	0	0	0	0	0	0	0	0	0	0	0	0	0	0	0	0	0	0	0	0	0	0	0	0	0	0	0	0	0	0	0	0	0	0	0
P1	DIEGOU	1	8	0	0	0	0	0	0	0	0	0	0	0	0	0	0	0	0	0	0	0	0	0	0	0	0	0	0	0	0	0	0	0	0	0	0	0	0	0	0	0	0	0	0	0	0	0	0
P1	DIEGUE	1	14	0	0	0	0	0	0	0	0	0	0	0	0	0	0	0	0	0	0	0	0	0	0	0	0	0	0	0	0	0	0	0	0	0	0	0	0	0	0	0	0	0	0	0	0	0	0
P1	DIGUIER	0	0	0	0	0	0	0	0	0	0	0	0	0	0	0	0	0	0	0	0	0	0	0	0	0	0	0	0	0	0	0	0	0	0	0	0	0	0	0	0	0	0	0	0	0	0	0	0
P1	DILLEN	0	0	0	0	0	0	0	0	0	0	0	0	0	0	0	0	0	0	0	0	0	0	0	0	0	0	0	0	0	0	0	0	0	0	0	0	0	0	0	0	0	0	0	0	0	0	0	0
P1	DIROL	1	1	0	0	0	0	0	0	0	0	0	0	0	0	0	0	0	0	0	0	0	0	0	0	0	0	0	0	0	0	0	0	0	0	0	0	0	0	0	0	0	0	0	0	0	0	0	0
P1	DISDIER	0	1	0	0	0	0	0	0	0	0	0	0	0	0	0	0	0	0	0	0	0	0	0	0	0	0	0	0	0	0	0	0	0	0	0	0	0	0	0	0	0	0	0	0	0	0	0	0
P1	DOCHE	0	1	1	0	0	0	0	0	0	0	0	0	0	0	0	0	0	0	0	0	0	0	0	0	0	0	0	0	0	0	0	0	0	0	0	0	0	0	0	0	0	0	0	0	0	0	0	0
P1	DOL	0	126	16	0	0	0	2	0	27	0	0	0	0	0	0	0	0	0	0	0	0	0	0	0	0	0	0	0	0	0	0	0	0	0	0	0	0	0	0	0	0	0	0	0	0	0	0	0
P1	DOLE	1	2	0	0	0	0	0	0	0	0	0	0	0	0	0	0	0	0	0	0	0	0	0	0	0	0	0	0	0	0	0	0	0	0	0	0	0	0	0	0	0	0	0	0	0	0	0	0
P1	DOLY	0	0	0	0	0	0	0	0	0	0	0	0	0	0	0	0	0	0	0	0	0	0	0	0	0	0	0	0	0	0	0	0	0	0	0	0	0	0	0	0	0	0	0	0	0	0	0	0
P1	DOM	0	2	0	0	0	0	0	0	0	0	0	0	0	0	0	0	0	0	0	0	0	0	0	0	0	0	0	0	0	0	0	0	0	0	0	0	0	0	0	0	0	0	0	0	0	0	0	0
P1	DOMERGUE	0	20	0	0	0	0	2	0	0	0	0	0	0	0	0	0	0	0	0	0	0	0	0	0	0	0	0	0	0	0	0	0	0	0	0	0	1	0	0	0	0	0	0	0	0	0	0	0
P1	DOMINICI	1	1	0	0	0	0	0	0	0	0	0	0	0	0	0	0	0	0	0	0	0	0	0	0	0	0	0	0	0	0	0	0	0	0	0	0	0	0	0	0	0	0	0	0	0	0	0	0
P1	DOMINICIS	0	0	0	0	0	0	0	0	0	0	0	0	0	0	0	0	0	0	0	0	0	0	0	0	0	0	0	0	0	0	0	0	0	0	0	0	0	0	0	0	0	0	0	0	0	0	0	0
P1	DOMINICY	1	3	0	0	0	0	0	0	0	0	0	0	0	0	0	0	0	0	0	0	0	0	0	0	0	0	0	0	0	0	0	0	0	0	0	0	0	0	0	0	0	0	0	0	0	0	0	0
P1	DOMMERGUE	1	1	0	0	0	0	0	0	0	0	0	0	0	0	0	0	0	0	0	0	0	0	0	0	0	0	0	0	0	0	0	0	0	0	0	0	0	0	0	0	0	0	0	0	0	0	0	0
P1	DONIGUE	0	0	0	0	0	0	0	0	0	0	0	0	0	0	0	0	0	0	0	0	0	0	0	0	0	0	0	0	0	0	0	0	0	0	0	0	0	0	0	0	0	0	0	0	0	0	0	0
P1	DOR	0	22	5	0	0	0	0	0	0	0	0	0	0	0	0	0	0	0	0	0	0	0	0	0	0	0	0	0	0	0	0	0	0	0	0	0	0	0	0	0	0	0	0	0	0	16	0	0
P1	DORUEIL	0	0	0	0	0	0	0	0	0	0	0	0	0	0	0	0	0	0	0	0	0	0	0	0	0	0	0	0	0	0	0	0	0	0	0	0	0	0	0	0	0	0	0	0	0	0	0	0
P1	DOSE	1	1	0	0	0	0	0	0	0	0	0	0	0	0	0	0	0	0	0	0	0	0	0	0	0	0	0	0	0	0	0	0	0	0	0	0	0	0	0	0	0	0	0	0	0	0	0	0
P1	DOSI	1	1	0	0	0	0	0	0	0	0	0	0	0	0	0	0	0	0	0	0	0	0	0	0	0	0	0	0	0	0	0	0	0	0	0	0	0	0	0	0	0	0	0	0	0	0	0	0
P1	DOSSY	0	0	0	0	0	0	0	0	0	0	0	0	0	0	0	0	0	0	0	0	0	0	0	0	0	0	0	0	0	0	0	0	0	0	0	0	0	0	0	0	0	0	0	0	0	0	0	0
P1	DOSY	1	1	0	0	0	0	0	0	0	0	0	0	0	0	0	0	0	0	0	0	0	0	0	0	0	0	0	0	0	0	0	0	0	0	0	0	0	0	0	0	0	0	0	0	0	0	0	0
P1	DOU	0	28	4	0	0	3	0	0	0	0	0	0	0	0	0	0	0	0	0	0	0	0	0	0	0	0	0	0	0	0	0	0	0	0	0	0	0	0	0	0	0	0	0	0	0	0	0	0
P1	DOUCE	1	4	0	0	0	0	0	0	0	0	0	0	0	0	0	0	0	0	0	0	0	0	0	0	0	0	0	0	0	0	0	0	0	0	0	0	0	0	0	0	0	0	0	0	0	0	0	0
P1	DOUDON	0	39	1	0	0	0	13	0	9	0	0	0	0	0	0	0	0	0	0	0	0	0	0	0	0	0	0	0	0	0	0	0	0	0	0	0	0	0	0	0	0	0	0	0	0	0	0	0
P1	DOUIE	1	2	0	0	0	0	0	0	0	0	0	0	0	0	0	0	0	0	0	0	0	0	0	0	0	0	0	0	0	0	0	0	0	0	0	0	0	0	0	0	0	0	0	0	0	0	0	0
P1	DOUIGUE	1	1	0	0	0	0	0	0	0	0	0	0	0	0	0	0	0	0	0	0	0	0	0	0	0	0	0	0	0	0	0	0	0	0	0	0	0	0	0	0	0	0	0	0	0	0	0	0
P1	DOUMAIN	0	0	0	0	0	0	0	0	0	0	0	0	0	0	0	0	0	0	0	0	0	0	0	0	0	0	0	0	0	0	0	0	0	0	0	0	0	0	0	0	0	0	0	0	0	0	0	0
P1	DOUMEN	0	0	0	0	0	0	0	0	0	0	0	0	0	0	0	0	0	0	0	0	0	0	0	0	0	0	0	0	0	0	0	0	0	0	0	0	0	0	0	0	0	0	0	0	0	0	0	0
P1	DOUMERGUE	0	16	0	0	0	0	3	0	0	0	0	0	0	0	0	0	0	0	0	7	0	0	0	0	0	0	0	0	0	0	0	0	0	0	0	0	0	0	0	0	0	0	0	0	0	0	0	0
P1	DOUMERGUES	0	2	0	0	0	0	0	0	0	0	0	0	0	0	0	0	0	0	0	0	0	0	0	0	0	0	0	0	0	0	0	0	0	0	0	0	2	0	0	0	0	0	0	0	0	0	0	0
P1	DOUNEN	1	1	0	0	0	0	0	0	0	0	0	0	0	0	0	0	0	0	0	0	0	0	0	0	0	0	0	0	0	0	0	0	0	0	0	0	0	0	0	0	0	0	0	0	0	0	0	0
P1	DOUS	0	1	0	0	0	0	0	0	0	0	0	0	0	0	0	0	0	0	0	0	0	0	0	0	0	0	0	0	0	0	0	0	0	1	0	0	0	0	0	0	0	0	0	0	0	0	0	0
P1	DOUSSE	0	4	0	0	0	0	0	0	0	0	0	0	0	0	0	0	0	0	0	0	0	0	0	0	0	0	0	0	0	0	0	0	0	0	0	0	0	0	0	0	0	0	0	0	0	0	0	0
P1	DOUX	0	17	0	0	0	0	0	0	0	0	0	0	0	0	0	0	0	0	0	0	0	0	0	0	0	0	0	0	0	0	0	0	0	4	0	0	0	0	0	0	0	0	0	0	0	0	0	0
P1	DOZE	1	1	0	0	0	0	0	0	0	0	0	0	0	0	0	0	0	0	0	0	0	0	0	0	0	0	0	0	0	0	0	0	0	0	0	0	0	0	0	0	0	0	0	0	0	0	0	0
P1	DOZY	1	1	0	0	0	0	0	0	0	0	0	0	0	0	0	0	0	0	0	0	0	0	0	0	0	0	0	0	0	0	0	0	0	0	0	0	0	0	0	0	0	0	0	0	0	0	0	0
P1	DREQUE	0	0	0	0	0	0	0	0	0	0	0	0	0	0	0	0	0	0	0	0	0	0	0	0	0	0	0	0	0	0	0	0	0	0	0	0	0	0	0	0	0	0	0	0	0	0	0	0
P1	DROUME	0	16	13	0	0	0	0	0	0	0	0	0	0	0	0	0	0	0	0	0	0	0	0	0	0	0	0	0	0	0	0	0	0	0	0	0	0	0	0	0	0	0	0	0	0	0	0	0
P1	DU QUESNAY	1	1	0	0	0	0	0	0	0	0	0	0	0	0	0	0	0	0	0	0	0	0	0	0	0	0	0	0	0	0	0	0	0	0	0	0	0	0	0	0	0	0	0	0	0	0	0	0
P1	DUCOUT	0	0	0	0	0	0	0	0	0	0	0	0	0	0	0	0	0	0	0	0	0	0	0	0	0	0	0	0	0	0	0	0	0	0	0	0	0	0	0	0	0	0	0	0	0	0	0	0
P1	DUCROS	0	8	5	0	0	0	0	0	0	0	0	0	0	0	0	0	0	0	0	0	0	0	0	0	0	0	0	0	0	1	0	0	0	0	0	0	0	0	0	0	0	0	0	0	0	0	0	0
P1	DUDON	0	4	1	0	0	0	0	0	0	0	0	0	0	0	0	0	0	0	0	0	0	0	0	0	0	0	0	0	0	0	0	0	0	0	0	0	0	0	0	0	0	0	0	0	0	0	0	0
P1	DUFORT	0	3	3	0	0	0	0	0	0	0	0	0	0	0	0	0	0	0	0	0	0	0	0	0	0	0	0	0	0	0	0	0	0	0	0	0	0	0	0	0	0	0	0	0	0	0	0	0
P1	DUFOUR	0	41	28	0	0	0	0	0	0	0	0	0	0	0	0	0	0	0	0	0	0	0	0	0	0	0	0	0	0	0	0	0	0	0	0	0	0	0	0	0	2	0	0	0	0	0	0	0
P1	DUFOURS	0	0	0	0	0	0	0	0	0	0	0	0	0	0	0	0	0	0	0	0	0	0	0	0	0	0	0	0	0	0	0	0	0	0	0	0	0	0	0	0	0	0	0	0	0	0	0	0
P1	DUFOURT	1	2	0	0	0	0	0	0	0	0	0	0	0	0	0	0	0	0	0	0	0	0	0	0	0	0	0	0	0	0	0	0	0	0	0	0	0	0	0	0	0	0	0	0	0	0	0	0
P1	DULIS	0	0	0	0	0	0	0	0	0	0	0	0	0	0	0	0	0	0	0	0	0	0	0	0	0	0	0	0	0	0	0	0	0	0	0	0	0	0	0	0	0	0	0	0	0	0	0	0
P1	DUMAS	0	91	4	0	0	9	0	0	0	0	0	6	0	0	0	0	0	0	0	17	0	0	0	0	0	0	0	2	0	0	0	0	0	1	0	0	0	6	0	0	0	0	0	0	0	0	9	0
P1	DUPIN	0	13	9	0	0	0	0	0	0	0	0	0	0	0	0	0	0	0	0	0	0	0	0	0	0	0	0	0	0	1	0	0	0	0	0	0	0	0	0	0	0	0	0	0	0	0	0	0
P1	DUPLAN	0	25	1	0	0	0	0	0	0	0	0	0	0	0	0	0	0	0	0	4	0	0	0	0	0	0	0	0	0	0	0	0	0	0	0	0	11	0	0	2	0	0	0	0	0	0	0	0
P1	DUPRAT	0	15	0	0	0	0	4	0	0	0	0	0	0	0	0	0	0	0	0	4	0	0	0	0	0	0	0	0	5	0	0	0	0	0	0	0	0	0	0	0	0	0	0	0	0	0	0	0
P1	DUQUESNAY	1	6	0	0	0	0	0	0	0	0	0	0	0	0	0	0	0	0	0	0	0	0	0	0	0	0	0	0	0	0	0	0	0	0	0	0	0	0	0	0	0	0	0	0	0	0	0	0
P1	DURAN	0	28	6	0	0	0	2	0	0	0	1	0	0	0	0	0	0	0	0	0	0	0	0	0	0	0	0	0	0	2	2	0	0	0	0	0	0	0	0	0	0	0	0	0	0	0	0	0
P1	DURAND	0	306	43	0	0	2	2	0	2	0	0	0	0	0	0	0	0	0	27	13	0	0	0	0	0	0	0	0	0	13	4	0	0	0	0	0	0	6	1	0	0	1	0	0	0	0	0	0
P1	DURANDE	0	14	0	0	0	0	0	0	0	0	0	0	0	0	0	0	0	0	3	0	0	0	0	0	0	0	0	0	0	0	0	0	0	0	0	0	0	0	0	0	0	0	0	0	0	0	0	0
P1	DURANT	0	7	0	0	0	0	0	0	0	0	0	0	0	0	0	0	0	0	0	0	0	0	0	0	0	0	0	0	0	1	0	0	0	0	0	0	0	0	0	0	0	0	0	0	0	0	0	0
P1	DURANTE	0	6	0	0	0	0	0	0	0	0	0	0	0	0	0	0	0	0	0	0	0	0	0	0	0	0	0	0	0	2	0	0	0	0	0	0	0	0	0	0	0	0	0	0	0	0	0	0
P1	EBRARD	0	0	0	0	0	0	0	0	0	0	0	0	0	0	0	0	0	0	0	0	0	0	0	0	0	0	0	0	0	0	0	0	0	0	0	0	0	0	0	0	0	0	0	0	0	0	0	0
P1	EIGASIER	1	2	0	0	0	0	0	0	0	0	0	0	0	0	0	0	0	0	0	0	0	0	0	0	0	0	0	0	0	0	0	0	0	0	0	0	0	0	0	0	0	0	0	0	0	0	0	0
P1	EIGUESIER	0	12	1	0	0	0	0	0	0	0	0	0	0	0	0	0	0	0	0	0	0	0	0	0	0	0	0	0	0	0	0	0	0	0	0	0	0	0	0	0	0	0	0	0	0	0	0	0
P1	EIGUESIERE	1	1	0	0	0	0	0	0	0	0	0	0	0	0	0	0	0	0	0	0	0	0	0	0	0	0	0	0	0	0	0	0	0	0	0	0	0	0	0	0	0	0	0	0	0	0	0	0
P1	EIMAR	0	1	0	1	0	0	0	0	0	0	0	0	0	0	0	0	0	0	0	0	0	0	0	0	0	0	0	0	0	0	0	0	0	0	0	0	0	0	0	0	0	0	0	0	0	0	0	0
P1	EINAUD	1	1	0	0	0	0	0	0	0	0	0	0	0	0	0	0	0	0	0	0	0	0	0	0	0	0	0	0	0	0	0	0	0	0	0	0	0	0	0	0	0	0	0	0	0	0	0	0
P1	EISSALENE	0	3	0	0	0	0	0	0	0	0	0	0	0	0	0	0	0	0	0	0	0	0	0	0	0	0	0	0	0	0	0	0	0	0	0	0	0	0	0	0	0	0	0	0	0	0	0	0
P1	EISSALENES	0	0	0	0	0	0	0	0	0	0	0	0	0	0	0	0	0	0	0	0	0	0	0	0	0	0	0	0	0	0	0	0	0	0	0	0	0	0	0	0	0	0	0	0	0	0	0	0
P1	EISSALLENE	0	0	0	0	0	0	0	0	0	0	0	0	0	0	0	0	0	0	0	0	0	0	0	0	0	0	0	0	0	0	0	0	0	0	0	0	0	0	0	0	0	0	0	0	0	0	0	0
P1	EMBRASSAVIN	1	1	0	0	0	0	0	0	0	0	0	0	0	0	0	0	0	0	0	0	0	0	0	0	0	0	0	0	0	0	0	0	0	0	0	0	0	0	0	0	0	0	0	0	0	0	0	0
P1	EMBRASSEVIN	1	6	0	0	0	0	0	0	0	0	0	0	0	0	0	0	0	0	0	0	0	0	0	0	0	0	0	0	0	0	0	0	0	0	0	0	0	0	0	0	0	0	0	0	0	0	0	0
P1	EMENARD	1	1	0	0	0	0	0	0	0	0	0	0	0	0	0	0	0	0	0	0	0	0	0	0	0	0	0	0	0	0	0	0	0	0	0	0	0	0	0	0	0	0	0	0	0	0	0	0
P1	EMERENTIENNE	1	1	0	0	0	0	0	0	0	0	0	0	0	0	0	0	0	0	0	0	0	0	0	0	0	0	0	0	0	0	0	0	0	0	0	0	0	0	0	0	0	0	0	0	0	0	0	0
P1	EMERIC	0	167	12	0	0	0	1	0	31	0	2	0	0	0	0	0	0	0	0	0	0	0	0	0	0	0	0	0	0	2	0	0	0	0	0	0	0	0	9	0	0	0	0	0	0	2	0	0
P1	EMERIE	0	2	0	0	0	0	0	0	0	0	0	0	0	0	0	0	0	0	0	0	0	0	0	0	0	0	0	0	0	0	0	0	0	0	0	0	0	0	0	0	0	0	0	0	0	0	0	0
P1	ENBRASSEVIN	1	1	0	0	0	0	0	0	0	0	0	0	0	0	0	0	0	0	0	0	0	0	0	0	0	0	0	0	0	0	0	0	0	0	0	0	0	0	0	0	0	0	0	0	0	0	0	0
P1	ENBRAYANIN	0	0	0	0	0	0	0	0	0	0	0	0	0	0	0	0	0	0	0	0	0	0	0	0	0	0	0	0	0	0	0	0	0	0	0	0	0	0	0	0	0	0	0	0	0	0	0	0
P1	ENFOUS	1	1	0	0	0	0	0	0	0	0	0	0	0	0	0	0	0	0	0	0	0	0	0	0	0	0	0	0	0	0	0	0	0	0	0	0	0	0	0	0	0	0	0	0	0	0	0	0
P1	ENGALIER	0	6	0	0	0	0	0	0	0	0	0	0	0	0	0	0	0	0	0	0	0	0	0	0	0	0	0	0	0	0	0	0	0	0	0	0	0	0	0	0	0	0	0	0	0	0	0	0
P1	ENGALIERE	0	2	0	0	0	0	0	0	0	0	0	0	0	0	0	0	0	0	1	0	0	0	0	0	0	0	0	0	0	0	0	0	0	0	0	0	0	0	0	0	0	0	0	0	0	0	0	0
P1	ENRY	1	1	0	0	0	0	0	0	0	0	0	0	0	0	0	0	0	0	0	0	0	0	0	0	0	0	0	0	0	0	0	0	0	0	0	0	0	0	0	0	0	0	0	0	0	0	0	0
P1	ERACY	1	1	0	0	0	0	0	0	0	0	0	0	0	0	0	0	0	0	0	0	0	0	0	0	0	0	0	0	0	0	0	0	0	0	0	0	0	0	0	0	0	0	0	0	0	0	0	0
P1	ESCAFIT	0	0	0	0	0	0	0	0	0	0	0	0	0	0	0	0	0	0	0	0	0	0	0	0	0	0	0	0	0	0	0	0	0	0	0	0	0	0	0	0	0	0	0	0	0	0	0	0
P1	ESCALE	1	1	0	0	0	0	0	0	0	0	0	0	0	0	0	0	0	0	0	0	0	0	0	0	0	0	0	0	0	0	0	0	0	0	0	0	0	0	0	0	0	0	0	0	0	0	0	0
P1	ESCALESSE	1	1	0	0	0	0	0	0	0	0	0	0	0	0	0	0	0	0	0	0	0	0	0	0	0	0	0	0	0	0	0	0	0	0	0	0	0	0	0	0	0	0	0	0	0	0	0	0
P1	ESCALET	0	4	0	0	0	0	0	0	0	0	0	0	0	0	0	0	0	0	0	0	0	0	0	0	0	0	0	0	0	0	0	0	0	0	0	0	0	0	0	0	0	0	0	0	0	0	0	0
P1	ESCALON	0	11	9	0	0	0	0	0	0	0	0	0	0	0	0	0	0	0	0	0	0	0	0	0	0	0	0	0	0	0	0	0	0	0	0	0	0	0	0	0	0	0	0	0	0	0	0	0
P1	ESCARRAT	0	24	0	0	0	0	0	0	0	0	0	0	0	0	0	0	0	0	0	0	0	0	0	0	0	0	0	0	0	0	0	0	0	0	0	0	0	0	0	0	0	0	0	0	0	0	0	0
P1	ESCAUFFIER	0	8	3	0	0	0	0	0	0	0	0	0	0	0	0	0	0	0	0	0	0	0	0	0	0	0	0	0	0	0	0	0	0	0	0	0	0	0	0	0	0	0	0	0	0	0	0	0
P1	ESCAUFIER	0	23	4	0	0	0	0	0	0	0	0	0	0	0	0	0	0	0	0	0	0	0	0	0	0	0	0	0	0	0	0	0	0	0	0	0	1	0	0	0	0	0	0	0	0	0	0	0
P1	ESCAUPHIER	1	1	0	0	0	0	0	0	0	0	0	0	0	0	0	0	0	0	0	0	0	0	0	0	0	0	0	0	0	0	0	0	0	0	0	0	0	0	0	0	0	0	0	0	0	0	0	0
P1	ESCAVI	1	5	0	0	0	0	0	0	0	0	0	0	0	0	0	0	0	0	0	0	0	0	0	0	0	0	0	0	0	0	0	0	0	0	0	0	0	0	0	0	0	0	0	0	0	0	0	0
P1	ESCAVIT	0	0	0	0	0	0	0	0	0	0	0	0	0	0	0	0	0	0	0	0	0	0	0	0	0	0	0	0	0	0	0	0	0	0	0	0	0	0	0	0	0	0	0	0	0	0	0	0
P1	ESCAVY	1	2	0	0	0	0	0	0	0	0	0	0	0	0	0	0	0	0	0	0	0	0	0	0	0	0	0	0	0	0	0	0	0	0	0	0	0	0	0	0	0	0	0	0	0	0	0	0
P1	ESCHALET	0	0	0	0	0	0	0	0	0	0	0	0	0	0	0	0	0	0	0	0	0	0	0	0	0	0	0	0	0	0	0	0	0	0	0	0	0	0	0	0	0	0	0	0	0	0	0	0
P1	ESCLANGON	0	8	8	0	0	0	0	0	0	0	0	0	0	0	0	0	0	0	0	0	0	0	0	0	0	0	0	0	0	0	0	0	0	0	0	0	0	0	0	0	0	0	0	0	0	0	0	0
P1	ESCLAVI	0	0	0	0	0	0	0	0	0	0	0	0	0	0	0	0	0	0	0	0	0	0	0	0	0	0	0	0	0	0	0	0	0	0	0	0	0	0	0	0	0	0	0	0	0	0	0	0
P1	ESCOFFIER	0	21	5	0	0	0	0	0	0	0	0	0	0	0	0	0	0	0	0	4	0	0	0	0	0	0	0	0	0	0	0	0	0	0	0	0	9	0	0	0	0	0	1	0	0	0	0	0
P1	ESCOFIER	0	4	0	0	0	0	0	0	0	0	0	0	0	0	0	0	0	0	0	0	0	0	0	0	0	0	0	0	0	0	0	0	0	0	0	2	1	0	0	0	0	0	0	0	0	0	0	0
P1	ESCOUFIE	0	2	0	0	0	0	0	0	0	0	0	0	0	0	0	0	0	0	0	0	0	0	0	0	0	0	0	0	0	0	0	0	0	0	0	0	0	0	0	0	0	0	1	0	0	0	0	0
P1	ESCOUFIER	0	12	4	0	0	0	0	0	0	0	0	0	0	0	0	0	0	0	0	0	0	0	0	0	0	0	0	0	0	0	0	0	0	0	0	0	1	0	0	0	0	0	3	0	0	0	0	0
P1	ESLAVI	0	0	0	0	0	0	0	0	0	0	0	0	0	0	0	0	0	0	0	0	0	0	0	0	0	0	0	0	0	0	0	0	0	0	0	0	0	0	0	0	0	0	0	0	0	0	0	0
P1	ESMENARD	0	59	6	0	0	0	0	0	0	0	1	0	0	0	0	0	0	0	0	0	0	0	0	0	0	0	0	0	0	0	0	0	0	0	0	0	0	0	0	0	0	0	0	0	0	0	0	0
P1	ESPAGNET	0	18	0	0	0	0	0	18	0	0	0	0	0	0	0	0	0	0	0	0	0	0	0	0	0	0	0	0	0	0	0	0	0	0	0	0	0	0	0	0	0	0	0	0	0	0	0	0
P1	ESPALET	1	1	0	0	0	0	0	0	0	0	0	0	0	0	0	0	0	0	0	0	0	0	0	0	0	0	0	0	0	0	0	0	0	0	0	0	0	0	0	0	0	0	0	0	0	0	0	0
P1	ESPANER	0	0	0	0	0	0	0	0	0	0	0	0	0	0	0	0	0	0	0	0	0	0	0	0	0	0	0	0	0	0	0	0	0	0	0	0	0	0	0	0	0	0	0	0	0	0	0	0
P1	ESPANET	0	41	0	0	0	0	8	0	0	0	0	0	0	0	0	0	0	0	0	0	0	0	0	0	0	0	0	0	0	21	0	0	0	0	0	0	0	0	0	0	0	0	0	0	0	0	0	0
P1	ESPANNET	1	1	0	0	0	0	0	0	0	0	0	0	0	0	0	0	0	0	0	0	0	0	0	0	0	0	0	0	0	0	0	0	0	0	0	0	0	0	0	0	0	0	0	0	0	0	0	0
P1	ESPERANDIEU	0	10	2	0	1	0	0	0	0	0	0	0	0	0	0	0	0	0	0	0	0	0	0	0	0	0	0	0	0	0	0	0	0	0	0	0	0	0	0	0	0	0	0	0	0	0	1	0
P1	ESPERANDIOU	1	1	0	0	0	0	0	0	0	0	0	0	0	0	0	0	0	0	0	0	0	0	0	0	0	0	0	0	0	0	0	0	0	0	0	0	0	0	0	0	0	0	0	0	0	0	0	0
P1	ESPERENDIEU	0	8	1	0	0	0	0	0	0	0	0	0	0	0	0	0	0	0	0	0	0	0	0	0	0	0	0	0	0	0	0	0	0	0	0	0	0	0	0	0	0	0	0	0	0	0	0	0
P1	ESPILALIER	1	1	0	0	0	0	0	0	0	0	0	0	0	0	0	0	0	0	0	0	0	0	0	0	0	0	0	0	0	0	0	0	0	0	0	0	0	0	0	0	0	0	0	0	0	0	0	0
P1	ESPITALER	1	1	0	0	0	0	0	0	0	0	0	0	0	0	0	0	0	0	0	0	0	0	0	0	0	0	0	0	0	0	0	0	0	0	0	0	0	0	0	0	0	0	0	0	0	0	0	0
P1	ESPITALIER	0	27	2	0	0	0	0	0	0	0	0	0	0	0	0	0	0	0	0	0	0	0	0	0	0	0	0	0	0	3	0	0	0	0	0	0	0	0	0	0	0	0	0	0	0	0	0	0
P1	ESPITALIERE	1	1	0	0	0	0	0	0	0	0	0	0	0	0	0	0	0	0	0	0	0	0	0	0	0	0	0	0	0	0	0	0	0	0	0	0	0	0	0	0	0	0	0	0	0	0	0	0
P1	ESPITALLIER	1	1	0	0	0	0	0	0	0	0	0	0	0	0	0	0	0	0	0	0	0	0	0	0	0	0	0	0	0	0	0	0	0	0	0	0	0	0	0	0	0	0	0	0	0	0	0	0
P1	ESTAGNER	1	1	0	0	0	0	0	0	0	0	0	0	0	0	0	0	0	0	0	0	0	0	0	0	0	0	0	0	0	0	0	0	0	0	0	0	0	0	0	0	0	0	0	0	0	0	0	0
P1	ESTAGNIER	1	4	0	0	0	0	0	0	0	0	0	0	0	0	0	0	0	0	0	0	0	0	0	0	0	0	0	0	0	0	0	0	0	0	0	0	0	0	0	0	0	0	0	0	0	0	0	0
P1	ESTAGNIERE	1	4	0	0	0	0	0	0	0	0	0	0	0	0	0	0	0	0	0	0	0	0	0	0	0	0	0	0	0	0	0	0	0	0	0	0	0	0	0	0	0	0	0	0	0	0	0	0
P1	ESTAIGNIER	0	0	0	0	0	0	0	0	0	0	0	0	0	0	0	0	0	0	0	0	0	0	0	0	0	0	0	0	0	0	0	0	0	0	0	0	0	0	0	0	0	0	0	0	0	0	0	0
P1	ESTAQUIE	0	0	0	0	0	0	0	0	0	0	0	0	0	0	0	0	0	0	0	0	0	0	0	0	0	0	0	0	0	0	0	0	0	0	0	0	0	0	0	0	0	0	0	0	0	0	0	0
P1	ESTAQUIER	0	28	0	0	0	0	0	0	0	0	0	0	0	0	0	0	0	0	0	0	0	0	0	0	0	0	0	0	0	0	0	0	0	0	0	0	0	0	0	0	0	0	0	0	0	0	0	0
P1	ESTAQUIERE	0	5	0	0	0	0	0	0	0	0	0	0	0	0	0	0	0	0	0	0	0	0	0	0	0	0	0	0	0	0	0	0	0	0	0	0	0	0	0	0	0	0	0	0	0	0	0	0
P1	ESTELLE	0	13	6	0	0	0	0	0	0	0	0	0	0	0	0	0	0	0	0	0	0	0	0	0	0	0	0	0	0	2	0	0	0	0	0	0	0	0	0	0	0	0	0	0	0	0	0	0
P1	ESTEVE	0	19	0	0	0	0	4	0	0	0	0	0	0	0	0	0	0	0	0	0	0	0	0	0	0	0	0	0	0	3	0	0	0	0	0	0	0	0	0	2	0	0	0	0	0	0	0	0
P1	ESTIE	0	1	0	0	0	0	0	0	0	0	0	0	0	0	0	0	0	0	0	0	0	0	0	0	0	0	0	0	0	1	0	0	0	0	0	0	0	0	0	0	0	0	0	0	0	0	0	0
P1	ESTIENNE	0	773	42	0	0	1	109	2	180	4	0	0	0	0	0	0	0	0	0	2	0	0	0	0	0	0	0	4	0	49	13	0	0	0	0	0	38	0	0	0	0	75	6	0	0	0	0	0
P1	ESTIER	0	6	1	0	0	0	0	0	0	0	0	0	0	0	0	0	0	0	0	0	0	0	0	0	0	0	0	0	0	2	0	0	0	0	0	0	0	0	0	0	0	0	0	0	0	0	0	0
P1	ESTRAYE	1	1	0	0	0	0	0	0	0	0	0	0	0	0	0	0	0	0	0	0	0	0	0	0	0	0	0	0	0	0	0	0	0	0	0	0	0	0	0	0	0	0	0	0	0	0	0	0
P1	ESTRIEU	0	5	0	0	0	2	0	0	0	0	0	0	0	0	0	0	0	0	0	0	0	0	0	0	0	0	0	0	0	0	0	0	0	0	0	0	0	0	0	0	0	0	0	0	0	0	0	0
P1	ESTRIGNE	1	6	0	0	0	0	0	0	0	0	0	0	0	0	0	0	0	0	0	0	0	0	0	0	0	0	0	0	0	0	0	0	0	0	0	0	0	0	0	0	0	0	0	0	0	0	0	0
P1	ESTRINE	1	25	0	0	0	0	0	0	0	0	0	0	0	0	0	0	0	0	0	0	0	0	0	0	0	0	0	0	0	0	0	0	0	0	0	0	0	0	0	0	0	0	0	0	0	0	0	0
P1	ESTRINNE	1	1	0	0	0	0	0	0	0	0	0	0	0	0	0	0	0	0	0	0	0	0	0	0	0	0	0	0	0	0	0	0	0	0	0	0	0	0	0	0	0	0	0	0	0	0	0	0
P1	ESTUBLI	1	3	0	0	0	0	0	0	0	0	0	0	0	0	0	0	0	0	0	0	0	0	0	0	0	0	0	0	0	0	0	0	0	0	0	0	0	0	0	0	0	0	0	0	0	0	0	0
P1	ESTUBLY	1	7	0	0	0	0	0	0	0	0	0	0	0	0	0	0	0	0	0	0	0	0	0	0	0	0	0	0	0	0	0	0	0	0	0	0	0	0	0	0	0	0	0	0	0	0	0	0
P1	ETIENNE	0	17	2	0	0	0	6	0	0	0	0	0	0	0	0	0	0	0	0	0	0	0	0	0	0	0	0	0	0	0	0	0	0	0	0	0	0	0	0	0	0	0	1	0	0	0	0	0
P1	EVESQUE	0	16	0	0	0	0	0	0	0	0	0	0	0	0	0	0	0	0	0	0	0	0	0	0	0	0	0	0	0	4	0	0	0	0	0	0	0	0	0	0	0	0	0	0	0	0	0	0
P1	EVESSEN	0	0	0	0	0	0	0	0	0	0	0	0	0	0	0	0	0	0	0	0	0	0	0	0	0	0	0	0	0	0	0	0	0	0	0	0	0	0	0	0	0	0	0	0	0	0	0	0
P1	EXEGAU	1	1	0	0	0	0	0	0	0	0	0	0	0	0	0	0	0	0	0	0	0	0	0	0	0	0	0	0	0	0	0	0	0	0	0	0	0	0	0	0	0	0	0	0	0	0	0	0
P1	EYGALIER	0	0	0	0	0	0	0	0	0	0	0	0	0	0	0	0	0	0	0	0	0	0	0	0	0	0	0	0	0	0	0	0	0	0	0	0	0	0	0	0	0	0	0	0	0	0	0	0
P1	EYGASIER	0	22	0	0	0	0	0	0	0	0	0	2	0	0	0	0	0	0	0	0	0	0	0	0	0	0	0	0	0	0	0	0	0	0	0	0	0	0	0	0	0	0	0	0	0	0	0	0
P1	EYGASSIER	1	2	0	0	0	0	0	0	0	0	0	0	0	0	0	0	0	0	0	0	0	0	0	0	0	0	0	0	0	0	0	0	0	0	0	0	0	0	0	0	0	0	0	0	0	0	0	0
P1	EYGAZIER	1	5	0	0	0	0	0	0	0	0	0	0	0	0	0	0	0	0	0	0	0	0	0	0	0	0	0	0	0	0	0	0	0	0	0	0	0	0	0	0	0	0	0	0	0	0	0	0
P1	EYGUESIER	0	54	37	0	0	0	0	0	0	0	0	0	0	0	0	0	0	0	0	0	0	0	0	0	0	0	0	0	0	0	0	0	0	0	0	0	0	0	0	0	0	0	0	0	0	0	0	0
P1	EYGUIN	0	0	0	0	0	0	0	0	0	0	0	0	0	0	0	0	0	0	0	0	0	0	0	0	0	0	0	0	0	0	0	0	0	0	0	0	0	0	0	0	0	0	0	0	0	0	0	0
P1	EYLLAUD	0	0	0	0	0	0	0	0	0	0	0	0	0	0	0	0	0	0	0	0	0	0	0	0	0	0	0	0	0	0	0	0	0	0	0	0	0	0	0	0	0	0	0	0	0	0	0	0
P1	EYMA	1	1	0	0	0	0	0	0	0	0	0	0	0	0	0	0	0	0	0	0	0	0	0	0	0	0	0	0	0	0	0	0	0	0	0	0	0	0	0	0	0	0	0	0	0	0	0	0
P1	EYMAT	0	0	0	0	0	0	0	0	0	0	0	0	0	0	0	0	0	0	0	0	0	0	0	0	0	0	0	0	0	0	0	0	0	0	0	0	0	0	0	0	0	0	0	0	0	0	0	0
P1	EYMIN	0	16	0	0	0	1	0	0	0	0	0	0	0	0	0	0	0	0	0	0	0	0	0	0	0	0	0	0	0	0	0	0	0	2	0	0	0	0	0	0	0	0	0	0	0	0	0	0
P1	EYNARD	1	1	0	0	0	0	0	0	0	0	0	0	0	0	0	0	0	0	0	0	0	0	0	0	0	0	0	0	0	0	0	0	0	0	0	0	0	0	0	0	0	0	0	0	0	0	0	0
P1	EYNARDE	1	1	0	0	0	0	0	0	0	0	0	0	0	0	0	0	0	0	0	0	0	0	0	0	0	0	0	0	0	0	0	0	0	0	0	0	0	0	0	0	0	0	0	0	0	0	0	0
P1	EYNAUD	0	11	0	0	0	0	0	0	0	0	0	0	0	0	0	0	0	0	0	0	0	0	0	0	0	0	0	0	0	0	0	0	0	0	0	0	0	0	0	0	0	0	0	0	0	0	0	0
P1	EYQUIN	0	0	0	0	0	0	0	0	0	0	0	0	0	0	0	0	0	0	0	0	0	0	0	0	0	0	0	0	0	0	0	0	0	0	0	0	0	0	0	0	0	0	0	0	0	0	0	0
P1	EYRAMAN	1	1	0	0	0	0	0	0	0	0	0	0	0	0	0	0	0	0	0	0	0	0	0	0	0	0	0	0	0	0	0	0	0	0	0	0	0	0	0	0	0	0	0	0	0	0	0	0
P1	EYRAUD	0	14	4	0	0	0	0	0	0	0	0	0	0	0	0	0	0	0	0	0	0	0	0	0	0	0	0	0	0	0	0	0	0	0	0	0	0	0	0	0	0	0	0	0	0	0	0	0
P1	EYRIER	0	17	0	0	0	0	0	0	0	0	0	0	0	0	0	0	0	0	0	0	0	0	0	0	0	0	0	0	7	0	0	0	0	0	0	0	0	0	0	0	0	0	0	0	0	0	0	0
P1	EYRIERE	1	1	0	0	0	0	0	0	0	0	0	0	0	0	0	0	0	0	0	0	0	0	0	0	0	0	0	0	0	0	0	0	0	0	0	0	0	0	0	0	0	0	0	0	0	0	0	0
P1	EYRIES	0	16	3	0	0	0	0	0	0	0	0	0	0	0	0	0	0	0	0	0	0	0	0	0	0	0	0	0	0	0	0	0	0	0	0	0	0	0	0	0	0	0	0	0	0	0	0	0
P1	EYSALENE	0	0	0	0	0	0	0	0	0	0	0	0	0	0	0	0	0	0	0	0	0	0	0	0	0	0	0	0	0	0	0	0	0	0	0	0	0	0	0	0	0	0	0	0	0	0	0	0
P1	EYSALLENE	0	0	0	0	0	0	0	0	0	0	0	0	0	0	0	0	0	0	0	0	0	0	0	0	0	0	0	0	0	0	0	0	0	0	0	0	0	0	0	0	0	0	0	0	0	0	0	0
P1	EYSSALENE	0	4	0	0	0	0	0	0	0	0	0	0	0	0	0	0	0	0	0	0	0	0	0	0	0	0	0	1	0	0	0	0	0	0	0	0	0	0	0	0	0	0	0	0	0	0	0	0
P1	EYTIER	0	0	0	0	0	0	0	0	0	0	0	0	0	0	0	0	0	0	0	0	0	0	0	0	0	0	0	0	0	0	0	0	0	0	0	0	0	0	0	0	0	0	0	0	0	0	0	0
P1	FABRE	0	783	96	2	49	27	14	0	20	0	1	14	0	0	0	0	0	0	6	1	0	0	0	0	0	0	0	0	12	121	7	0	0	1	0	0	4	68	0	3	0	1	19	0	0	6	0	0
P1	FABREGUE	0	2	0	0	0	0	0	0	0	0	0	0	0	0	0	0	0	0	0	0	0	0	0	0	0	0	0	0	0	0	0	0	0	0	0	0	0	0	0	0	0	0	0	0	0	0	0	0
P1	FABRESSE	0	39	1	0	7	2	1	0	0	0	0	1	0	0	0	0	0	0	0	0	0	0	0	0	0	0	0	0	0	10	0	0	0	0	0	0	0	0	0	1	0	0	0	0	0	0	0	0
P1	FABRICQ	1	1	0	0	0	0	0	0	0	0	0	0	0	0	0	0	0	0	0	0	0	0	0	0	0	0	0	0	0	0	0	0	0	0	0	0	0	0	0	0	0	0	0	0	0	0	0	0
P1	FABRIQ	1	1	0	0	0	0	0	0	0	0	0	0	0	0	0	0	0	0	0	0	0	0	0	0	0	0	0	0	0	0	0	0	0	0	0	0	0	0	0	0	0	0	0	0	0	0	0	0
P1	FABRIQUE	1	6	0	0	0	0	0	0	0	0	0	0	0	0	0	0	0	0	0	0	0	0	0	0	0	0	0	0	0	0	0	0	0	0	0	0	0	0	0	0	0	0	0	0	0	0	0	0
P1	FABRON	0	14	0	0	0	0	0	0	0	0	0	0	0	0	0	0	0	0	0	0	0	0	0	0	0	0	0	0	0	0	0	0	0	0	0	0	0	0	0	0	0	0	0	0	0	0	0	0
P1	FABRY	0	4	4	0	0	0	0	0	0	0	0	0	0	0	0	0	0	0	0	0	0	0	0	0	0	0	0	0	0	0	0	0	0	0	0	0	0	0	0	0	0	0	0	0	0	0	0	0
P1	FACEL	0	0	0	0	0	0	0	0	0	0	0	0	0	0	0	0	0	0	0	0	0	0	0	0	0	0	0	0	0	0	0	0	0	0	0	0	0	0	0	0	0	0	0	0	0	0	0	0
P1	FAGE	0	23	0	0	0	23	0	0	0	0	0	0	0	0	0	0	0	0	0	0	0	0	0	0	0	0	0	0	0	0	0	0	0	0	0	0	0	0	0	0	0	0	0	0	0	0	0	0
P1	FAIILLET	0	0	0	0	0	0	0	0	0	0	0	0	0	0	0	0	0	0	0	0	0	0	0	0	0	0	0	0	0	0	0	0	0	0	0	0	0	0	0	0	0	0	0	0	0	0	0	0
P1	FALIP	0	3	2	0	0	0	0	0	0	0	0	0	0	0	0	0	0	0	0	0	0	0	0	0	0	0	0	0	0	0	0	0	0	0	0	0	0	0	0	0	0	0	0	0	0	0	0	0
P1	FALIPON	1	15	0	0	0	0	0	0	0	0	0	0	0	0	0	0	0	0	0	0	0	0	0	0	0	0	0	0	0	0	0	0	0	0	0	0	0	0	0	0	0	0	0	0	0	0	0	0
P1	FALIPOUN	0	0	0	0	0	0	0	0	0	0	0	0	0	0	0	0	0	0	0	0	0	0	0	0	0	0	0	0	0	0	0	0	0	0	0	0	0	0	0	0	0	0	0	0	0	0	0	0
P1	FALIPPE	1	2	0	0	0	0	0	0	0	0	0	0	0	0	0	0	0	0	0	0	0	0	0	0	0	0	0	0	0	0	0	0	0	0	0	0	0	0	0	0	0	0	0	0	0	0	0	0
P1	FALIPPON	1	1	0	0	0	0	0	0	0	0	0	0	0	0	0	0	0	0	0	0	0	0	0	0	0	0	0	0	0	0	0	0	0	0	0	0	0	0	0	0	0	0	0	0	0	0	0	0
P1	FAMA	0	0	0	0	0	0	0	0	0	0	0	0	0	0	0	0	0	0	0	0	0	0	0	0	0	0	0	0	0	0	0	0	0	0	0	0	0	0	0	0	0	0	0	0	0	0	0	0
P1	FARANDE	1	1	0	0	0	0	0	0	0	0	0	0	0	0	0	0	0	0	0	0	0	0	0	0	0	0	0	0	0	0	0	0	0	0	0	0	0	0	0	0	0	0	0	0	0	0	0	0
P1	FARANDI	1	2	0	0	0	0	0	0	0	0	0	0	0	0	0	0	0	0	0	0	0	0	0	0	0	0	0	0	0	0	0	0	0	0	0	0	0	0	0	0	0	0	0	0	0	0	0	0
P1	FARARY	1	1	0	0	0	0	0	0	0	0	0	0	0	0	0	0	0	0	0	0	0	0	0	0	0	0	0	0	0	0	0	0	0	0	0	0	0	0	0	0	0	0	0	0	0	0	0	0
P1	FARAUDE	1	1	0	0	0	0	0	0	0	0	0	0	0	0	0	0	0	0	0	0	0	0	0	0	0	0	0	0	0	0	0	0	0	0	0	0	0	0	0	0	0	0	0	0	0	0	0	0
P1	FAREN	0	6	0	0	0	0	0	0	0	0	0	0	0	0	0	0	0	0	0	0	0	0	0	0	0	0	0	0	0	0	0	0	0	0	0	0	0	0	0	0	0	0	0	0	0	0	0	0
P1	FARENC	0	6	0	0	0	0	0	0	0	0	0	0	0	0	0	0	0	0	0	0	0	0	0	0	0	0	0	0	0	1	0	0	0	0	0	0	0	0	0	0	0	0	0	0	0	0	0	0
P1	FARENQ	1	1	0	0	0	0	0	0	0	0	0	0	0	0	0	0	0	0	0	0	0	0	0	0	0	0	0	0	0	0	0	0	0	0	0	0	0	0	0	0	0	0	0	0	0	0	0	0
P1	FARENQUE	0	6	0	0	0	0	0	0	0	0	0	0	0	0	0	0	0	0	0	0	0	0	0	0	0	0	0	0	0	0	0	0	0	0	0	0	0	0	0	0	0	0	0	0	0	0	0	0
P1	FARIDU	0	0	0	0	0	0	0	0	0	0	0	0	0	0	0	0	0	0	0	0	0	0	0	0	0	0	0	0	0	0	0	0	0	0	0	0	0	0	0	0	0	0	0	0	0	0	0	0
P1	FARISIANY	1	1	0	0	0	0	0	0	0	0	0	0	0	0	0	0	0	0	0	0	0	0	0	0	0	0	0	0	0	0	0	0	0	0	0	0	0	0	0	0	0	0	0	0	0	0	0	0
P1	FARNALIER	0	13	0	0	0	0	0	0	0	0	0	0	0	0	0	0	0	0	0	0	0	0	0	0	0	0	0	0	0	0	0	0	0	0	0	0	0	0	0	0	2	0	0	0	0	6	0	0
P1	FARRAIN	0	2	0	0	0	0	0	0	0	0	0	0	0	0	0	0	0	0	0	0	0	0	0	0	0	0	0	0	0	0	0	0	0	0	0	0	0	0	1	0	0	0	0	0	0	0	0	0
P1	FARRAN	0	3	2	0	0	0	0	0	0	0	0	0	0	0	0	0	0	0	0	0	0	0	0	0	0	0	0	0	0	0	0	0	0	0	0	0	0	0	0	0	0	0	0	0	0	0	0	0
P1	FARRAND	1	4	0	0	0	0	0	0	0	0	0	0	0	0	0	0	0	0	0	0	0	0	0	0	0	0	0	0	0	0	0	0	0	0	0	0	0	0	0	0	0	0	0	0	0	0	0	0
P1	FARRANDE	1	2	0	0	0	0	0	0	0	0	0	0	0	0	0	0	0	0	0	0	0	0	0	0	0	0	0	0	0	0	0	0	0	0	0	0	0	0	0	0	0	0	0	0	0	0	0	0
P1	FARRAUD	1	1	0	0	0	0	0	0	0	0	0	0	0	0	0	0	0	0	0	0	0	0	0	0	0	0	0	0	0	0	0	0	0	0	0	0	0	0	0	0	0	0	0	0	0	0	0	0
P1	FARRAUDE	1	1	0	0	0	0	0	0	0	0	0	0	0	0	0	0	0	0	0	0	0	0	0	0	0	0	0	0	0	0	0	0	0	0	0	0	0	0	0	0	0	0	0	0	0	0	0	0
P1	FARRIN	0	12	0	0	0	0	0	0	0	0	0	0	0	0	0	0	0	0	0	0	0	0	0	0	0	0	0	0	0	0	0	0	0	0	0	0	0	0	0	0	0	0	0	0	0	0	0	0
P1	FASTONE	0	0	0	0	0	0	0	0	0	0	0	0	0	0	0	0	0	0	0	0	0	0	0	0	0	0	0	0	0	0	0	0	0	0	0	0	0	0	0	0	0	0	0	0	0	0	0	0
P1	FAURE	0	42	0	0	0	9	0	0	0	0	0	0	0	0	0	0	0	0	0	0	0	0	0	0	0	0	0	0	6	6	0	0	0	0	0	0	0	0	0	0	0	0	0	0	0	0	8	0
P1	FAUSTINE	0	0	0	0	0	0	0	0	0	0	0	0	0	0	0	0	0	0	0	0	0	0	0	0	0	0	0	0	0	0	0	0	0	0	0	0	0	0	0	0	0	0	0	0	0	0	0	0
P1	FAUTRIER	0	11	0	0	0	0	0	0	0	0	0	0	0	0	0	0	0	0	0	0	0	0	0	0	0	0	0	0	0	7	0	0	0	0	0	0	0	0	0	0	0	0	0	0	0	0	0	0
P1	FAUVIER	0	0	0	0	0	0	0	0	0	0	0	0	0	0	0	0	0	0	0	0	0	0	0	0	0	0	0	0	0	0	0	0	0	0	0	0	0	0	0	0	0	0	0	0	0	0	0	0
P1	FAVAN	0	0	0	0	0	0	0	0	0	0	0	0	0	0	0	0	0	0	0	0	0	0	0	0	0	0	0	0	0	0	0	0	0	0	0	0	0	0	0	0	0	0	0	0	0	0	0	0
P1	FAVIE	0	2	1	0	0	0	0	0	0	0	0	0	0	0	0	0	0	0	0	0	0	0	0	0	0	0	0	0	0	0	0	0	0	0	0	0	0	0	0	0	0	0	0	0	0	0	0	0
P1	FAVIER	0	20	5	0	0	0	0	0	0	0	0	0	0	0	0	0	0	0	0	0	0	0	0	0	0	0	0	0	0	0	0	0	0	0	0	0	2	0	0	0	0	0	0	0	0	0	0	0
P1	FAVIERE	1	3	0	0	0	0	0	0	0	0	0	0	0	0	0	0	0	0	0	0	0	0	0	0	0	0	0	0	0	0	0	0	0	0	0	0	0	0	0	0	0	0	0	0	0	0	0	0
P1	FAYE	0	7	4	0	0	0	0	0	0	0	0	0	0	0	0	0	0	0	0	0	0	0	0	0	0	0	0	0	0	0	0	0	0	0	0	0	0	0	0	0	0	0	0	0	0	0	0	0
P1	FELI	1	1	0	0	0	0	0	0	0	0	0	0	0	0	0	0	0	0	0	0	0	0	0	0	0	0	0	0	0	0	0	0	0	0	0	0	0	0	0	0	0	0	0	0	0	0	0	0
P1	FELIX	0	73	2	0	0	1	0	0	0	0	0	0	0	0	0	0	0	0	0	0	0	0	0	0	0	0	0	0	0	0	0	0	0	0	0	7	0	0	0	0	0	0	0	0	0	1	0	0
P1	FEMI	0	0	0	0	0	0	0	0	0	0	0	0	0	0	0	0	0	0	0	0	0	0	0	0	0	0	0	0	0	0	0	0	0	0	0	0	0	0	0	0	0	0	0	0	0	0	0	0
P1	FENON	0	0	0	0	0	0	0	0	0	0	0	0	0	0	0	0	0	0	0	0	0	0	0	0	0	0	0	0	0	0	0	0	0	0	0	0	0	0	0	0	0	0	0	0	0	0	0	0
P1	FENOU	0	3	2	0	0	0	0	0	0	0	0	0	0	0	0	0	0	0	0	0	0	0	0	0	0	0	0	0	0	1	0	0	0	0	0	0	0	0	0	0	0	0	0	0	0	0	0	0
P1	FENOUIL	0	38	11	0	0	0	0	0	0	8	0	0	0	0	0	0	0	0	0	0	0	0	0	0	0	0	0	0	0	15	0	0	0	0	0	0	0	0	0	0	0	0	0	0	0	0	0	0
P1	FENOUILL	1	1	0	0	0	0	0	0	0	0	0	0	0	0	0	0	0	0	0	0	0	0	0	0	0	0	0	0	0	0	0	0	0	0	0	0	0	0	0	0	0	0	0	0	0	0	0	0
P1	FENOUILLE	0	4	0	0	0	0	0	0	0	0	0	0	0	0	0	0	0	0	0	0	0	0	0	0	0	0	0	0	0	1	0	0	0	0	0	0	0	0	0	0	0	0	0	0	0	0	0	0
P1	FENOUX	1	2	0	0	0	0	0	0	0	0	0	0	0	0	0	0	0	0	0	0	0	0	0	0	0	0	0	0	0	0	0	0	0	0	0	0	0	0	0	0	0	0	0	0	0	0	0	0
P1	FERAND	0	4	0	0	0	0	1	0	0	0	0	0	0	0	0	0	0	0	0	0	0	0	0	0	0	0	0	0	0	1	0	0	0	0	0	0	0	1	0	0	0	0	0	0	0	0	0	0
P1	FERAU	0	0	0	0	0	0	0	0	0	0	0	0	0	0	0	0	0	0	0	0	0	0	0	0	0	0	0	0	0	0	0	0	0	0	0	0	0	0	0	0	0	0	0	0	0	0	0	0
P1	FERAUD	0	292	55	11	0	3	7	0	7	0	0	0	0	0	0	0	0	0	0	0	0	0	0	0	0	0	0	0	3	28	0	0	0	3	0	0	1	3	0	3	1	0	0	0	0	0	0	0
P1	FERAUDE	0	32	3	0	0	1	0	0	0	0	0	0	0	0	0	0	0	0	0	0	0	0	0	0	0	0	0	0	0	10	0	0	0	0	0	0	0	0	0	0	0	0	0	0	0	0	0	0
P1	FERIE	0	0	0	0	0	0	0	0	0	0	0	0	0	0	0	0	0	0	0	0	0	0	0	0	0	0	0	0	0	0	0	0	0	0	0	0	0	0	0	0	0	0	0	0	0	0	0	0
P1	FERRAIRE	0	0	0	0	0	0	0	0	0	0	0	0	0	0	0	0	0	0	0	0	0	0	0	0	0	0	0	0	0	0	0	0	0	0	0	0	0	0	0	0	0	0	0	0	0	0	0	0
P1	FERRAN	0	40	10	0	0	0	0	0	0	0	0	0	0	0	0	0	0	0	0	0	0	0	0	0	0	0	0	0	23	0	0	0	0	0	0	0	0	0	0	0	0	0	0	0	0	0	0	0
P1	FERRAND	0	87	9	0	0	2	0	0	0	0	0	1	0	0	0	0	0	0	0	0	0	0	0	0	0	0	0	0	2	1	0	0	0	0	0	0	0	0	1	0	0	0	0	0	0	0	13	0
P1	FERRANDE	0	10	0	0	0	0	0	0	0	0	0	0	0	0	0	0	0	0	0	0	0	0	0	0	0	0	0	0	0	0	0	0	0	0	0	0	0	0	0	0	0	0	0	0	0	0	0	0
P1	FERRANDI	1	2	0	0	0	0	0	0	0	0	0	0	0	0	0	0	0	0	0	0	0	0	0	0	0	0	0	0	0	0	0	0	0	0	0	0	0	0	0	0	0	0	0	0	0	0	0	0
P1	FERRANDY	1	3	0	0	0	0	0	0	0	0	0	0	0	0	0	0	0	0	0	0	0	0	0	0	0	0	0	0	0	0	0	0	0	0	0	0	0	0	0	0	0	0	0	0	0	0	0	0
P1	FERRANT	0	3	0	0	0	0	0	0	0	0	0	0	0	0	0	0	0	0	0	0	0	0	0	0	0	0	0	0	0	1	0	0	0	0	0	0	2	0	0	0	0	0	0	0	0	0	0	0
P1	FERRARI	0	4	0	0	0	0	0	0	0	0	0	0	0	0	0	0	0	0	0	0	0	0	0	0	0	0	0	0	0	0	0	0	0	0	0	0	0	0	0	0	0	0	0	0	0	0	0	0
P1	FERRARY	0	6	0	0	0	0	1	0	0	0	0	0	0	0	0	0	0	0	0	0	0	0	0	0	0	0	0	0	0	0	0	0	0	0	0	0	0	0	0	0	0	0	0	0	0	0	0	0
P1	FERRAUD	0	8	0	0	0	0	0	0	0	0	0	0	0	0	0	0	0	0	0	0	0	0	0	0	0	0	0	0	0	0	0	0	0	0	0	0	3	0	0	0	0	0	0	0	0	0	0	0
P1	FERRAUDE	1	2	0	0	0	0	0	0	0	0	0	0	0	0	0	0	0	0	0	0	0	0	0	0	0	0	0	0	0	0	0	0	0	0	0	0	0	0	0	0	0	0	0	0	0	0	0	0
P1	FERRE	0	3	0	0	0	0	0	0	0	0	0	0	0	0	0	0	0	0	0	0	0	0	0	0	0	0	0	0	0	0	0	0	0	0	0	1	0	0	0	0	0	0	0	0	0	0	0	0
P1	FERRI	0	8	3	0	0	0	1	0	0	0	0	0	0	0	0	0	0	0	0	0	0	0	0	0	0	0	0	0	0	0	0	0	0	0	0	0	0	0	0	0	0	0	0	0	0	0	0	0
P1	FERRIE	0	0	0	0	0	0	0	0	0	0	0	0	0	0	0	0	0	0	0	0	0	0	0	0	0	0	0	0	0	0	0	0	0	0	0	0	0	0	0	0	0	0	0	0	0	0	0	0
P1	FERRIER	0	137	16	0	0	0	0	0	10	0	0	1	0	0	0	0	0	0	1	14	0	0	0	0	0	0	0	0	18	0	0	0	0	0	0	0	0	0	0	1	4	0	0	0	0	0	5	0
P1	FERRIERE	0	15	0	0	0	0	0	0	1	0	0	1	0	0	0	0	0	0	3	1	0	0	0	0	0	0	0	0	0	0	0	0	0	0	0	0	0	0	0	0	0	0	0	0	0	0	0	0
P1	FERRIN	1	4	0	0	0	0	0	0	0	0	0	0	0	0	0	0	0	0	0	0	0	0	0	0	0	0	0	0	0	0	0	0	0	0	0	0	0	0	0	0	0	0	0	0	0	0	0	0
P1	FERRINE	1	1	0	0	0	0	0	0	0	0	0	0	0	0	0	0	0	0	0	0	0	0	0	0	0	0	0	0	0	0	0	0	0	0	0	0	0	0	0	0	0	0	0	0	0	0	0	0
P1	FERRON	1	1	0	0	0	0	0	0	0	0	0	0	0	0	0	0	0	0	0	0	0	0	0	0	0	0	0	0	0	0	0	0	0	0	0	0	0	0	0	0	0	0	0	0	0	0	0	0
P1	FERRY	0	12	2	0	0	0	0	0	0	0	0	0	0	0	0	0	0	0	0	0	0	0	0	0	0	0	0	0	0	0	0	0	0	0	0	0	0	0	0	0	0	0	0	0	0	0	0	0
P1	FERVAN	0	0	0	0	0	0	0	0	0	0	0	0	0	0	0	0	0	0	0	0	0	0	0	0	0	0	0	0	0	0	0	0	0	0	0	0	0	0	0	0	0	0	0	0	0	0	0	0
P1	FERY	1	1	0	0	0	0	0	0	0	0	0	0	0	0	0	0	0	0	0	0	0	0	0	0	0	0	0	0	0	0	0	0	0	0	0	0	0	0	0	0	0	0	0	0	0	0	0	0
P1	FEVRIER	0	1	0	0	0	0	0	0	0	0	0	0	0	0	0	0	0	0	0	0	0	0	0	0	0	0	0	0	0	0	0	0	0	0	0	0	0	0	0	0	0	0	0	0	0	0	0	0
P1	FEY	0	0	0	0	0	0	0	0	0	0	0	0	0	0	0	0	0	0	0	0	0	0	0	0	0	0	0	0	0	0	0	0	0	0	0	0	0	0	0	0	0	0	0	0	0	0	0	0
P1	FIASTRE	0	2	2	0	0	0	0	0	0	0	0	0	0	0	0	0	0	0	0	0	0	0	0	0	0	0	0	0	0	0	0	0	0	0	0	0	0	0	0	0	0	0	0	0	0	0	0	0
P1	FIDEL	0	4	0	0	0	0	0	0	0	0	0	0	0	0	0	0	0	0	0	0	0	0	0	0	0	0	0	0	0	0	0	0	0	0	0	0	4	0	0	0	0	0	0	0	0	0	0	0
P1	FIDELE	0	0	0	0	0	0	0	0	0	0	0	0	0	0	0	0	0	0	0	0	0	0	0	0	0	0	0	0	0	0	0	0	0	0	0	0	0	0	0	0	0	0	0	0	0	0	0	0
P1	FIGUIERE	0	56	44	0	0	2	0	0	0	0	0	0	0	0	0	0	0	0	0	0	0	0	0	0	0	0	0	0	0	0	0	0	0	0	0	0	0	2	0	0	0	0	0	0	0	0	0	0
P1	FILIOL	0	2	1	0	0	0	0	0	0	0	0	0	0	0	0	0	0	0	0	0	0	0	0	0	0	0	0	0	0	0	0	0	0	0	0	0	0	0	0	0	0	0	0	0	0	0	0	0
P1	FLAIOLLE	1	1	0	0	0	0	0	0	0	0	0	0	0	0	0	0	0	0	0	0	0	0	0	0	0	0	0	0	0	0	0	0	0	0	0	0	0	0	0	0	0	0	0	0	0	0	0	0
P1	FLAIOLS	0	0	0	0	0	0	0	0	0	0	0	0	0	0	0	0	0	0	0	0	0	0	0	0	0	0	0	0	0	0	0	0	0	0	0	0	0	0	0	0	0	0	0	0	0	0	0	0
P1	FLAIOSC	0	0	0	0	0	0	0	0	0	0	0	0	0	0	0	0	0	0	0	0	0	0	0	0	0	0	0	0	0	0	0	0	0	0	0	0	0	0	0	0	0	0	0	0	0	0	0	0
P1	FLAME	0	8	3	0	0	0	0	0	0	0	0	0	0	0	0	0	0	0	0	0	0	0	0	0	0	0	0	0	0	0	0	0	0	0	0	0	0	0	0	0	0	0	0	0	0	0	0	0
P1	FLAMEN	0	42	0	0	7	0	0	0	0	0	0	0	0	0	0	0	0	0	0	0	0	0	0	0	0	0	0	0	1	0	0	0	0	0	0	0	0	0	0	0	0	0	0	0	0	0	0	0
P1	FLANDRINE	0	4	0	0	0	0	0	0	0	0	0	0	0	0	0	0	0	0	0	0	0	0	0	0	0	0	0	0	0	0	0	0	0	0	0	0	0	0	0	3	0	0	0	0	0	0	0	0
P1	FLATTEAU	0	0	0	0	0	0	0	0	0	0	0	0	0	0	0	0	0	0	0	0	0	0	0	0	0	0	0	0	0	0	0	0	0	0	0	0	0	0	0	0	0	0	0	0	0	0	0	0
P1	FLAUGIER	0	0	0	0	0	0	0	0	0	0	0	0	0	0	0	0	0	0	0	0	0	0	0	0	0	0	0	0	0	0	0	0	0	0	0	0	0	0	0	0	0	0	0	0	0	0	0	0
P1	FLAUGIERE	0	0	0	0	0	0	0	0	0	0	0	0	0	0	0	0	0	0	0	0	0	0	0	0	0	0	0	0	0	0	0	0	0	0	0	0	0	0	0	0	0	0	0	0	0	0	0	0
P1	FLAYOL	0	6	4	0	0	0	0	0	0	0	0	0	0	0	0	0	0	0	0	0	0	0	0	0	0	0	0	0	0	0	0	0	0	0	0	0	0	0	0	0	0	0	0	0	0	0	0	0
P1	FLAYOLS	1	1	0	0	0	0	0	0	0	0	0	0	0	0	0	0	0	0	0	0	0	0	0	0	0	0	0	0	0	0	0	0	0	0	0	0	0	0	0	0	0	0	0	0	0	0	0	0
P1	FLAYOS	0	1	1	0	0	0	0	0	0	0	0	0	0	0	0	0	0	0	0	0	0	0	0	0	0	0	0	0	0	0	0	0	0	0	0	0	0	0	0	0	0	0	0	0	0	0	0	0
P1	FLAYOSC	0	4	2	0	0	0	0	0	0	0	0	0	0	0	0	0	0	0	0	0	0	0	0	0	0	0	0	0	0	0	0	0	0	0	0	0	0	0	0	0	0	0	0	0	0	0	0	0
P1	FLEU	0	2	0	0	0	0	0	0	0	0	0	0	0	0	0	0	0	0	0	0	0	0	0	0	0	0	0	0	0	0	0	0	0	0	0	0	0	0	0	1	0	0	0	0	0	0	0	0
P1	FLEUREN	1	3	0	0	0	0	0	0	0	0	0	0	0	0	0	0	0	0	0	0	0	0	0	0	0	0	0	0	0	0	0	0	0	0	0	0	0	0	0	0	0	0	0	0	0	0	0	0
P1	FLEURENS	0	0	0	0	0	0	0	0	0	0	0	0	0	0	0	0	0	0	0	0	0	0	0	0	0	0	0	0	0	0	0	0	0	0	0	0	0	0	0	0	0	0	0	0	0	0	0	0
P1	FLOGIER	0	0	0	0	0	0	0	0	0	0	0	0	0	0	0	0	0	0	0	0	0	0	0	0	0	0	0	0	0	0	0	0	0	0	0	0	0	0	0	0	0	0	0	0	0	0	0	0
P1	FLOREN	0	3	0	0	0	1	0	0	0	0	0	0	0	0	0	0	0	0	0	0	0	0	0	0	0	0	0	0	0	0	0	0	0	0	0	0	0	0	0	0	0	0	0	0	0	0	0	0
P1	FLORENCE	0	2	1	0	0	0	0	0	0	0	0	0	0	0	0	0	0	0	0	0	0	0	0	0	0	0	0	0	0	0	0	0	0	0	0	0	0	0	0	0	0	0	0	0	0	0	0	0
P1	FLORENE	1	1	0	0	0	0	0	0	0	0	0	0	0	0	0	0	0	0	0	0	0	0	0	0	0	0	0	0	0	0	0	0	0	0	0	0	0	0	0	0	0	0	0	0	0	0	0	0
P1	FLORENS	0	51	17	0	0	0	0	0	1	0	0	0	0	0	0	0	0	0	0	2	0	0	0	0	0	0	0	0	0	0	5	0	0	0	0	0	0	0	3	0	0	0	0	0	0	0	0	0
P1	FLORENT	0	11	0	3	0	1	0	0	0	0	0	0	0	0	0	0	0	0	0	2	0	0	0	0	0	0	0	0	0	0	0	0	0	0	0	0	0	0	0	0	0	0	0	0	0	0	0	0
P1	FLOUREN	0	3	1	1	0	0	0	0	0	0	0	0	0	0	0	0	0	0	0	0	0	0	0	0	0	0	0	0	0	0	0	0	0	0	0	0	0	0	0	0	0	0	0	0	0	0	0	0
P1	FLOURENT	1	3	0	0	0	0	0	0	0	0	0	0	0	0	0	0	0	0	0	0	0	0	0	0	0	0	0	0	0	0	0	0	0	0	0	0	0	0	0	0	0	0	0	0	0	0	0	0
P1	FLUREN	0	0	0	0	0	0	0	0	0	0	0	0	0	0	0	0	0	0	0	0	0	0	0	0	0	0	0	0	0	0	0	0	0	0	0	0	0	0	0	0	0	0	0	0	0	0	0	0
P1	FOLCOU	0	0	0	0	0	0	0	0	0	0	0	0	0	0	0	0	0	0	0	0	0	0	0	0	0	0	0	0	0	0	0	0	0	0	0	0	0	0	0	0	0	0	0	0	0	0	0	0
P1	FOREST	0	12	0	0	0	0	0	0	0	0	0	0	0	0	0	0	0	0	0	0	0	0	0	0	0	0	0	0	4	0	0	0	0	7	0	0	0	0	0	0	0	0	0	0	0	0	0	0
P1	FORETS	1	1	0	0	0	0	0	0	0	0	0	0	0	0	0	0	0	0	0	0	0	0	0	0	0	0	0	0	0	0	0	0	0	0	0	0	0	0	0	0	0	0	0	0	0	0	0	0
P1	FORT	0	4	0	0	0	0	0	0	0	0	0	0	0	0	0	0	0	0	0	0	0	0	0	0	0	0	0	0	0	0	0	0	0	0	0	0	0	0	0	0	0	0	0	0	0	0	0	0
P1	FORTE	0	3	0	0	0	0	0	0	0	0	0	0	0	0	0	0	0	0	0	0	0	0	0	0	0	0	0	0	0	0	0	0	0	0	0	0	0	0	0	0	0	0	0	0	0	0	0	0
P1	FORTI	1	2	0	0	0	0	0	0	0	0	0	0	0	0	0	0	0	0	0	0	0	0	0	0	0	0	0	0	0	0	0	0	0	0	0	0	0	0	0	0	0	0	0	0	0	0	0	0
P1	FORTIS	1	1	0	0	0	0	0	0	0	0	0	0	0	0	0	0	0	0	0	0	0	0	0	0	0	0	0	0	0	0	0	0	0	0	0	0	0	0	0	0	0	0	0	0	0	0	0	0
P1	FORTOYE	1	1	0	0	0	0	0	0	0	0	0	0	0	0	0	0	0	0	0	0	0	0	0	0	0	0	0	0	0	0	0	0	0	0	0	0	0	0	0	0	0	0	0	0	0	0	0	0
P1	FORTUNE	0	3	0	0	0	0	0	0	0	0	0	0	0	0	0	0	0	0	0	0	0	0	0	0	0	0	0	0	0	1	0	0	0	0	0	0	0	0	0	0	0	0	0	0	0	0	0	0
P1	FOUCAR	0	0	0	0	0	0	0	0	0	0	0	0	0	0	0	0	0	0	0	0	0	0	0	0	0	0	0	0	0	0	0	0	0	0	0	0	0	0	0	0	0	0	0	0	0	0	0	0
P1	FOUCARD	0	52	0	0	0	0	0	0	0	0	0	0	0	0	0	0	10	0	0	0	0	0	4	0	0	0	0	2	0	0	0	0	0	0	0	0	0	0	0	0	0	0	0	0	0	0	0	0
P1	FOUCARDE	1	5	0	0	0	0	0	0	0	0	0	0	0	0	0	0	0	0	0	0	0	0	0	0	0	0	0	0	0	0	0	0	0	0	0	0	0	0	0	0	0	0	0	0	0	0	0	0
P1	FOUCAREL	0	0	0	0	0	0	0	0	0	0	0	0	0	0	0	0	0	0	0	0	0	0	0	0	0	0	0	0	0	0	0	0	0	0	0	0	0	0	0	0	0	0	0	0	0	0	0	0
P1	FOUCQUE	1	3	0	0	0	0	0	0	0	0	0	0	0	0	0	0	0	0	0	0	0	0	0	0	0	0	0	0	0	0	0	0	0	0	0	0	0	0	0	0	0	0	0	0	0	0	0	0
P1	FOUQUAR	0	0	0	0	0	0	0	0	0	0	0	0	0	0	0	0	0	0	0	0	0	0	0	0	0	0	0	0	0	0	0	0	0	0	0	0	0	0	0	0	0	0	0	0	0	0	0	0
P1	FOUQUARD	1	2	0	0	0	0	0	0	0	0	0	0	0	0	0	0	0	0	0	0	0	0	0	0	0	0	0	0	0	0	0	0	0	0	0	0	0	0	0	0	0	0	0	0	0	0	0	0
P1	FOUQUARDE	1	1	0	0	0	0	0	0	0	0	0	0	0	0	0	0	0	0	0	0	0	0	0	0	0	0	0	0	0	0	0	0	0	0	0	0	0	0	0	0	0	0	0	0	0	0	0	0
P1	FOUQUART	0	0	0	0	0	0	0	0	0	0	0	0	0	0	0	0	0	0	0	0	0	0	0	0	0	0	0	0	0	0	0	0	0	0	0	0	0	0	0	0	0	0	0	0	0	0	0	0
P1	FOUQUE	0	641	48	91	0	8	93	0	10	0	0	1	0	0	0	0	0	0	0	0	0	0	1	0	0	0	0	3	0	18	0	0	0	0	0	0	7	0	0	7	0	28	7	0	0	0	0	0
P1	FOUQUES	0	4	1	0	0	0	3	0	0	0	0	0	0	0	0	0	0	0	0	0	0	0	0	0	0	0	0	0	0	0	0	0	0	0	0	0	0	0	0	0	0	0	0	0	0	0	0	0
P1	FOUQUOU	0	7	0	3	0	0	3	0	0	0	0	0	0	0	0	0	0	0	0	0	0	0	0	0	0	0	0	0	0	0	0	0	0	0	0	0	0	0	0	0	0	0	0	0	0	0	0	0
P1	FOURANE	0	0	0	0	0	0	0	0	0	0	0	0	0	0	0	0	0	0	0	0	0	0	0	0	0	0	0	0	0	0	0	0	0	0	0	0	0	0	0	0	0	0	0	0	0	0	0	0
P1	FOURES	0	0	0	0	0	0	0	0	0	0	0	0	0	0	0	0	0	0	0	0	0	0	0	0	0	0	0	0	0	0	0	0	0	0	0	0	0	0	0	0	0	0	0	0	0	0	0	0
P1	FOUREST	0	3	0	0	0	0	0	0	0	0	0	0	0	0	0	0	0	0	0	0	0	0	0	0	0	0	0	0	1	0	0	0	0	1	0	0	0	0	0	0	0	0	0	0	0	0	0	0
P1	FOURIAN	1	1	0	0	0	0	0	0	0	0	0	0	0	0	0	0	0	0	0	0	0	0	0	0	0	0	0	0	0	0	0	0	0	0	0	0	0	0	0	0	0	0	0	0	0	0	0	0
P1	FOURNEAU	1	1	0	0	0	0	0	0	0	0	0	0	0	0	0	0	0	0	0	0	0	0	0	0	0	0	0	0	0	0	0	0	0	0	0	0	0	0	0	0	0	0	0	0	0	0	0	0
P1	FOURNES	1	1	0	0	0	0	0	0	0	0	0	0	0	0	0	0	0	0	0	0	0	0	0	0	0	0	0	0	0	0	0	0	0	0	0	0	0	0	0	0	0	0	0	0	0	0	0	0
P1	FOURNIER	0	146	29	3	0	12	0	0	5	0	0	0	0	0	0	0	0	0	0	0	0	0	0	0	0	0	0	0	0	23	0	0	0	0	0	0	0	0	1	0	0	0	13	0	0	0	0	0
P1	FOURRE	0	0	0	0	0	0	0	0	0	0	0	0	0	0	0	0	0	0	0	0	0	0	0	0	0	0	0	0	0	0	0	0	0	0	0	0	0	0	0	0	0	0	0	0	0	0	0	0
P1	FOURS	0	0	0	0	0	0	0	0	0	0	0	0	0	0	0	0	0	0	0	0	0	0	0	0	0	0	0	0	0	0	0	0	0	0	0	0	0	0	0	0	0	0	0	0	0	0	0	0
P1	FOURTE	1	1	0	0	0	0	0	0	0	0	0	0	0	0	0	0	0	0	0	0	0	0	0	0	0	0	0	0	0	0	0	0	0	0	0	0	0	0	0	0	0	0	0	0	0	0	0	0
P1	FOURTOU	1	1	0	0	0	0	0	0	0	0	0	0	0	0	0	0	0	0	0	0	0	0	0	0	0	0	0	0	0	0	0	0	0	0	0	0	0	0	0	0	0	0	0	0	0	0	0	0
P1	FOURTOUL	0	0	0	0	0	0	0	0	0	0	0	0	0	0	0	0	0	0	0	0	0	0	0	0	0	0	0	0	0	0	0	0	0	0	0	0	0	0	0	0	0	0	0	0	0	0	0	0
P1	FOY	0	0	0	0	0	0	0	0	0	0	0	0	0	0	0	0	0	0	0	0	0	0	0	0	0	0	0	0	0	0	0	0	0	0	0	0	0	0	0	0	0	0	0	0	0	0	0	0
P1	FRAISSAN	1	4	0	0	0	0	0	0	0	0	0	0	0	0	0	0	0	0	0	0	0	0	0	0	0	0	0	0	0	0	0	0	0	0	0	0	0	0	0	0	0	0	0	0	0	0	0	0
P1	FRAISSANE	1	1	0	0	0	0	0	0	0	0	0	0	0	0	0	0	0	0	0	0	0	0	0	0	0	0	0	0	0	0	0	0	0	0	0	0	0	0	0	0	0	0	0	0	0	0	0	0
P1	FRAISSANT	0	0	0	0	0	0	0	0	0	0	0	0	0	0	0	0	0	0	0	0	0	0	0	0	0	0	0	0	0	0	0	0	0	0	0	0	0	0	0	0	0	0	0	0	0	0	0	0
P1	FRAN	0	3	0	0	0	0	0	0	0	0	0	0	0	0	0	0	0	0	0	0	0	0	0	0	0	0	0	0	0	0	0	0	0	0	0	0	0	0	0	0	0	0	0	0	0	0	0	0
P1	FRANC	0	52	18	0	0	1	0	0	0	0	0	4	0	0	0	0	0	0	0	0	0	0	0	0	0	0	0	0	0	0	0	0	0	0	0	0	1	0	0	0	0	0	0	0	0	0	0	0
P1	FRANCOIS	0	19	2	0	0	0	0	0	0	0	0	0	0	0	0	0	0	0	0	0	0	0	0	0	0	0	0	0	0	5	0	0	0	0	0	0	0	0	0	0	0	0	0	0	0	0	0	0
P1	FRANCOISE	0	15	1	0	0	0	1	0	0	0	0	0	0	0	0	0	0	0	0	0	0	0	0	0	0	0	0	0	0	10	0	0	0	0	0	0	0	0	0	0	0	0	0	0	0	0	0	0
P1	FRAND	1	1	0	0	0	0	0	0	0	0	0	0	0	0	0	0	0	0	0	0	0	0	0	0	0	0	0	0	0	0	0	0	0	0	0	0	0	0	0	0	0	0	0	0	0	0	0	0
P1	FRANDE	1	5	0	0	0	0	0	0	0	0	0	0	0	0	0	0	0	0	0	0	0	0	0	0	0	0	0	0	0	0	0	0	0	0	0	0	0	0	0	0	0	0	0	0	0	0	0	0
P1	FRANDY	0	0	0	0	0	0	0	0	0	0	0	0	0	0	0	0	0	0	0	0	0	0	0	0	0	0	0	0	0	0	0	0	0	0	0	0	0	0	0	0	0	0	0	0	0	0	0	0
P1	FRANQ	0	0	0	0	0	0	0	0	0	0	0	0	0	0	0	0	0	0	0	0	0	0	0	0	0	0	0	0	0	0	0	0	0	0	0	0	0	0	0	0	0	0	0	0	0	0	0	0
P1	FRAUD	0	6	0	0	0	0	0	0	0	0	0	0	0	0	0	0	0	0	0	0	0	0	0	0	0	0	0	0	0	0	0	0	0	0	0	0	0	0	0	0	0	0	0	0	0	0	0	0
P1	FREGIER	0	79	26	0	0	0	0	0	5	0	0	0	0	0	0	0	0	0	0	0	0	0	0	0	0	0	0	0	0	0	0	0	0	0	0	0	0	0	0	0	0	0	0	0	0	0	0	0
P1	FREISSAN	1	5	0	0	0	0	0	0	0	0	0	0	0	0	0	0	0	0	0	0	0	0	0	0	0	0	0	0	0	0	0	0	0	0	0	0	0	0	0	0	0	0	0	0	0	0	0	0
P1	FREISSANDE	1	1	0	0	0	0	0	0	0	0	0	0	0	0	0	0	0	0	0	0	0	0	0	0	0	0	0	0	0	0	0	0	0	0	0	0	0	0	0	0	0	0	0	0	0	0	0	0
P1	FREISSANT	0	0	0	0	0	0	0	0	0	0	0	0	0	0	0	0	0	0	0	0	0	0	0	0	0	0	0	0	0	0	0	0	0	0	0	0	0	0	0	0	0	0	0	0	0	0	0	0
P1	FRESSAN	1	1	0	0	0	0	0	0	0	0	0	0	0	0	0	0	0	0	0	0	0	0	0	0	0	0	0	0	0	0	0	0	0	0	0	0	0	0	0	0	0	0	0	0	0	0	0	0
P1	FRICHE	0	0	0	0	0	0	0	0	0	0	0	0	0	0	0	0	0	0	0	0	0	0	0	0	0	0	0	0	0	0	0	0	0	0	0	0	0	0	0	0	0	0	0	0	0	0	0	0
P1	FRISAN	0	0	0	0	0	0	0	0	0	0	0	0	0	0	0	0	0	0	0	0	0	0	0	0	0	0	0	0	0	0	0	0	0	0	0	0	0	0	0	0	0	0	0	0	0	0	0	0
P1	FRISSAN	1	1	0	0	0	0	0	0	0	0	0	0	0	0	0	0	0	0	0	0	0	0	0	0	0	0	0	0	0	0	0	0	0	0	0	0	0	0	0	0	0	0	0	0	0	0	0	0
P1	FRISSANE	1	1	0	0	0	0	0	0	0	0	0	0	0	0	0	0	0	0	0	0	0	0	0	0	0	0	0	0	0	0	0	0	0	0	0	0	0	0	0	0	0	0	0	0	0	0	0	0
P1	FRISSANT	0	0	0	0	0	0	0	0	0	0	0	0	0	0	0	0	0	0	0	0	0	0	0	0	0	0	0	0	0	0	0	0	0	0	0	0	0	0	0	0	0	0	0	0	0	0	0	0
P1	FRONDY	0	0	0	0	0	0	0	0	0	0	0	0	0	0	0	0	0	0	0	0	0	0	0	0	0	0	0	0	0	0	0	0	0	0	0	0	0	0	0	0	0	0	0	0	0	0	0	0
P1	FULCONIS	0	0	0	0	0	0	0	0	0	0	0	0	0	0	0	0	0	0	0	0	0	0	0	0	0	0	0	0	0	0	0	0	0	0	0	0	0	0	0	0	0	0	0	0	0	0	0	0
P1	FURC	0	0	0	0	0	0	0	0	0	0	0	0	0	0	0	0	0	0	0	0	0	0	0	0	0	0	0	0	0	0	0	0	0	0	0	0	0	0	0	0	0	0	0	0	0	0	0	0
P1	FURTIER	0	0	0	0	0	0	0	0	0	0	0	0	0	0	0	0	0	0	0	0	0	0	0	0	0	0	0	0	0	0	0	0	0	0	0	0	0	0	0	0	0	0	0	0	0	0	0	0
P1	FUSTIER	1	7	0	0	0	0	0	0	0	0	0	0	0	0	0	0	0	0	0	0	0	0	0	0	0	0	0	0	0	0	0	0	0	0	0	0	0	0	0	0	0	0	0	0	0	0	0	0
P1	FUSTIERE	1	7	0	0	0	0	0	0	0	0	0	0	0	0	0	0	0	0	0	0	0	0	0	0	0	0	0	0	0	0	0	0	0	0	0	0	0	0	0	0	0	0	0	0	0	0	0	0
P1	GABRIE	0	0	0	0	0	0	0	0	0	0	0	0	0	0	0	0	0	0	0	0	0	0	0	0	0	0	0	0	0	0	0	0	0	0	0	0	0	0	0	0	0	0	0	0	0	0	0	0
P1	GABRIEL	0	170	11	41	0	12	75	0	0	0	0	0	0	0	0	0	0	0	0	0	0	0	0	0	0	0	0	0	0	3	0	0	0	0	0	0	0	0	0	0	0	0	0	0	0	3	0	0
P1	GACHE	0	5	1	0	0	0	0	0	0	0	0	0	0	0	0	0	0	0	0	0	0	0	0	0	0	0	0	0	0	0	0	0	0	0	0	0	0	0	0	0	0	0	0	0	0	0	0	0
P1	GAFFEN	0	0	0	0	0	0	0	0	0	0	0	0	0	0	0	0	0	0	0	0	0	0	0	0	0	0	0	0	0	0	0	0	0	0	0	0	0	0	0	0	0	0	0	0	0	0	0	0
P1	GAGNAUD	0	5	0	0	0	0	0	0	0	0	0	0	0	0	0	0	0	0	0	0	0	0	0	0	0	0	0	0	0	0	0	0	0	0	0	0	0	0	0	0	0	0	0	0	0	0	0	0
P1	GAGNAUDE	0	3	0	0	0	0	0	0	0	0	0	0	0	0	0	0	0	0	0	0	0	0	0	0	0	0	0	0	0	0	0	0	0	0	0	0	0	0	0	0	0	0	0	0	0	0	0	0
P1	GAI	0	5	0	0	0	0	0	0	0	0	0	0	0	0	0	0	0	0	0	0	0	0	0	0	0	0	0	0	0	3	0	0	0	0	0	0	0	0	0	0	0	0	0	0	0	0	0	0
P1	GAIGNAUD	0	2	0	0	0	0	0	0	0	0	0	0	0	0	0	0	0	0	0	0	0	0	0	0	0	0	0	0	0	0	0	0	0	0	0	0	0	0	0	0	0	0	0	0	0	0	0	0
P1	GAILLARD	0	50	4	0	0	2	4	0	0	0	0	0	0	0	0	0	0	0	0	0	0	0	0	0	0	0	0	0	0	8	0	0	0	0	0	1	0	0	0	0	0	0	0	0	0	0	0	0
P1	GAINAUDE	1	1	0	0	0	0	0	0	0	0	0	0	0	0	0	0	0	0	0	0	0	0	0	0	0	0	0	0	0	0	0	0	0	0	0	0	0	0	0	0	0	0	0	0	0	0	0	0
P1	GALET	0	0	0	0	0	0	0	0	0	0	0	0	0	0	0	0	0	0	0	0	0	0	0	0	0	0	0	0	0	0	0	0	0	0	0	0	0	0	0	0	0	0	0	0	0	0	0	0
P1	GALICIAN	0	1	0	0	0	1	0	0	0	0	0	0	0	0	0	0	0	0	0	0	0	0	0	0	0	0	0	0	0	0	0	0	0	0	0	0	0	0	0	0	0	0	0	0	0	0	0	0
P1	GALICIEN	0	0	0	0	0	0	0	0	0	0	0	0	0	0	0	0	0	0	0	0	0	0	0	0	0	0	0	0	0	0	0	0	0	0	0	0	0	0	0	0	0	0	0	0	0	0	0	0
P1	GALIN	0	0	0	0	0	0	0	0	0	0	0	0	0	0	0	0	0	0	0	0	0	0	0	0	0	0	0	0	0	0	0	0	0	0	0	0	0	0	0	0	0	0	0	0	0	0	0	0
P1	GALINE	0	3	0	0	0	0	0	0	0	0	0	0	0	0	0	0	0	0	0	0	0	0	0	0	0	0	0	0	0	0	0	0	0	0	0	0	0	0	0	0	0	0	0	0	0	0	0	0
P1	GALISSIAN	0	0	0	0	0	0	0	0	0	0	0	0	0	0	0	0	0	0	0	0	0	0	0	0	0	0	0	0	0	0	0	0	0	0	0	0	0	0	0	0	0	0	0	0	0	0	0	0
P1	GALLICIAN	0	1	0	0	0	0	1	0	0	0	0	0	0	0	0	0	0	0	0	0	0	0	0	0	0	0	0	0	0	0	0	0	0	0	0	0	0	0	0	0	0	0	0	0	0	0	0	0
P1	GALLINE	1	1	0	0	0	0	0	0	0	0	0	0	0	0	0	0	0	0	0	0	0	0	0	0	0	0	0	0	0	0	0	0	0	0	0	0	0	0	0	0	0	0	0	0	0	0	0	0
P1	GALLISSIAN	0	0	0	0	0	0	0	0	0	0	0	0	0	0	0	0	0	0	0	0	0	0	0	0	0	0	0	0	0	0	0	0	0	0	0	0	0	0	0	0	0	0	0	0	0	0	0	0
P1	GALLON	0	9	1	0	0	0	0	0	0	0	0	0	0	0	0	0	0	0	0	0	0	0	0	0	0	0	0	0	0	0	0	0	0	0	0	0	0	0	0	0	1	0	2	0	0	0	0	0
P1	GALLONE	0	1	0	0	0	0	0	0	0	0	0	0	0	0	0	0	0	0	0	0	0	0	0	0	0	0	0	0	0	0	0	0	0	0	0	0	0	0	0	0	0	0	0	0	0	0	0	0
P1	GALON	0	44	3	0	0	0	0	0	0	0	0	0	0	0	0	0	13	0	0	0	0	0	0	0	0	0	0	0	0	0	0	0	0	0	0	0	0	0	0	0	17	0	3	0	0	0	0	0
P1	GALONE	0	2	0	0	0	0	0	0	0	0	0	0	0	0	0	0	0	0	0	0	0	0	0	0	0	0	0	0	0	0	0	0	0	0	0	0	0	0	0	0	1	0	0	0	0	0	0	0
P1	GALONNE	0	2	0	0	0	0	0	0	0	0	0	0	0	0	0	0	0	0	0	0	0	0	0	0	0	0	0	0	0	0	0	0	0	0	0	0	0	0	0	0	1	0	0	0	0	0	0	0
P1	GANTAUME	1	1	0	0	0	0	0	0	0	0	0	0	0	0	0	0	0	0	0	0	0	0	0	0	0	0	0	0	0	0	0	0	0	0	0	0	0	0	0	0	0	0	0	0	0	0	0	0
P1	GANTEAUME	0	80	4	0	0	0	1	0	26	0	0	0	0	0	0	0	0	0	0	0	0	0	0	0	0	0	0	0	0	45	0	0	0	0	0	0	0	0	0	0	0	0	0	0	0	0	0	0
P1	GANTELME	0	8	1	0	0	0	2	0	0	0	0	0	0	0	0	0	0	0	0	0	0	0	0	0	0	0	0	0	0	0	0	0	0	0	0	0	0	0	0	0	0	0	0	0	0	0	0	0
P1	GANTELMI	1	6	0	0	0	0	0	0	0	0	0	0	0	0	0	0	0	0	0	0	0	0	0	0	0	0	0	0	0	0	0	0	0	0	0	0	0	0	0	0	0	0	0	0	0	0	0	0
P1	GANTELMY	0	7	0	0	0	0	0	0	0	0	0	0	0	0	0	0	0	0	0	0	0	0	0	0	0	0	0	0	0	0	0	0	0	0	0	0	0	0	0	0	0	0	0	0	0	0	0	0
P1	GANTEME	0	0	0	0	0	0	0	0	0	0	0	0	0	0	0	0	0	0	0	0	0	0	0	0	0	0	0	0	0	0	0	0	0	0	0	0	0	0	0	0	0	0	0	0	0	0	0	0
P1	GARAGNON	0	2	0	0	0	0	0	0	0	0	0	0	0	0	0	0	0	0	0	0	0	0	0	0	0	0	0	0	0	0	0	0	0	0	0	0	0	0	0	1	0	0	0	0	0	0	0	0
P1	GARAIGNON	1	1	0	0	0	0	0	0	0	0	0	0	0	0	0	0	0	0	0	0	0	0	0	0	0	0	0	0	0	0	0	0	0	0	0	0	0	0	0	0	0	0	0	0	0	0	0	0
P1	GARCIN	0	248	109	0	0	1	5	5	2	0	0	0	0	0	0	0	1	0	0	0	0	0	0	0	0	0	0	0	0	26	0	0	0	1	0	0	4	0	0	3	0	0	0	0	0	1	0	0
P1	GARDIOLE	1	1	0	0	0	0	0	0	0	0	0	0	0	0	0	0	0	0	0	0	0	0	0	0	0	0	0	0	0	0	0	0	0	0	0	0	0	0	0	0	0	0	0	0	0	0	0	0
P1	GAREL	1	2	0	0	0	0	0	0	0	0	0	0	0	0	0	0	0	0	0	0	0	0	0	0	0	0	0	0	0	0	0	0	0	0	0	0	0	0	0	0	0	0	0	0	0	0	0	0
P1	GARELLE	0	2	0	0	0	0	1	0	0	0	0	0	0	0	0	0	0	0	0	0	0	0	0	0	0	0	0	0	0	0	0	0	0	0	0	0	0	0	0	0	0	0	0	0	0	0	0	0
P1	GARENTE	1	1	0	0	0	0	0	0	0	0	0	0	0	0	0	0	0	0	0	0	0	0	0	0	0	0	0	0	0	0	0	0	0	0	0	0	0	0	0	0	0	0	0	0	0	0	0	0
P1	GARENTESSE	1	1	0	0	0	0	0	0	0	0	0	0	0	0	0	0	0	0	0	0	0	0	0	0	0	0	0	0	0	0	0	0	0	0	0	0	0	0	0	0	0	0	0	0	0	0	0	0
P1	GARENTY	1	2	0	0	0	0	0	0	0	0	0	0	0	0	0	0	0	0	0	0	0	0	0	0	0	0	0	0	0	0	0	0	0	0	0	0	0	0	0	0	0	0	0	0	0	0	0	0
P1	GARON	0	3	1	0	0	0	0	0	0	0	0	0	0	0	0	0	0	0	0	0	0	0	0	0	0	0	0	0	0	0	0	0	0	0	0	0	0	0	0	0	0	0	0	0	0	0	0	0
P1	GAROUTE	0	46	1	5	0	0	9	0	0	0	0	0	0	0	0	0	0	0	0	0	0	0	0	0	0	0	0	0	0	0	0	0	0	0	0	0	0	0	0	0	0	0	0	0	0	0	0	0
P1	GARRAU	0	1	0	0	0	0	0	0	0	0	0	0	0	0	0	0	0	0	0	0	0	0	0	0	0	0	0	0	0	0	0	0	0	0	0	0	0	0	0	0	0	0	0	0	0	0	0	0
P1	GARREL	0	15	0	0	0	0	0	0	1	0	0	0	0	0	0	0	0	0	0	0	0	0	0	0	0	0	0	0	0	0	0	0	0	0	0	0	0	0	0	0	0	0	0	0	0	0	0	0
P1	GARRELLE	0	3	0	0	0	0	0	0	0	0	0	0	0	0	0	0	0	0	0	0	0	0	0	0	0	0	0	0	0	0	0	0	0	0	0	0	0	0	0	0	0	0	0	0	0	0	0	0
P1	GARRELY	0	0	0	0	0	0	0	0	0	0	0	0	0	0	0	0	0	0	0	0	0	0	0	0	0	0	0	0	0	0	0	0	0	0	0	0	0	0	0	0	0	0	0	0	0	0	0	0
P1	GARREON	0	0	0	0	0	0	0	0	0	0	0	0	0	0	0	0	0	0	0	0	0	0	0	0	0	0	0	0	0	0	0	0	0	0	0	0	0	0	0	0	0	0	0	0	0	0	0	0
P1	GARRON	0	5	1	0	0	0	0	0	0	0	0	0	0	0	0	0	0	0	0	0	0	0	0	0	0	0	0	0	0	3	0	0	0	0	0	0	0	0	0	0	0	0	0	0	0	0	0	0
P1	GARROT	0	1	1	0	0	0	0	0	0	0	0	0	0	0	0	0	0	0	0	0	0	0	0	0	0	0	0	0	0	0	0	0	0	0	0	0	0	0	0	0	0	0	0	0	0	0	0	0
P1	GASAN	0	6	0	0	0	0	1	0	0	0	0	0	0	0	0	0	0	0	0	0	0	0	0	0	0	0	0	0	0	0	0	0	0	0	0	0	1	0	0	0	0	0	0	0	0	0	0	0
P1	GASCAU	0	0	0	0	0	0	0	0	0	0	0	0	0	0	0	0	0	0	0	0	0	0	0	0	0	0	0	0	0	0	0	0	0	0	0	0	0	0	0	0	0	0	0	0	0	0	0	0
P1	GASEL	0	2	1	0	0	0	0	0	0	0	0	0	0	0	0	0	0	0	0	0	0	0	0	0	0	0	0	0	0	0	0	0	0	0	0	0	0	0	0	0	0	0	0	0	0	0	0	0
P1	GASSEN	0	18	0	0	0	0	0	0	0	0	0	0	0	0	0	0	0	0	0	0	0	0	0	0	0	0	0	0	0	0	0	0	0	0	0	0	0	0	0	0	0	0	0	0	0	0	0	0
P1	GASSEND	0	2	1	0	0	0	0	0	0	0	0	0	0	0	0	0	0	0	0	0	0	0	0	0	0	0	0	0	0	0	0	0	0	0	0	0	0	0	0	0	0	0	0	0	0	0	0	0
P1	GASSENDE	1	1	0	0	0	0	0	0	0	0	0	0	0	0	0	0	0	0	0	0	0	0	0	0	0	0	0	0	0	0	0	0	0	0	0	0	0	0	0	0	0	0	0	0	0	0	0	0
P1	GASSENE	1	1	0	0	0	0	0	0	0	0	0	0	0	0	0	0	0	0	0	0	0	0	0	0	0	0	0	0	0	0	0	0	0	0	0	0	0	0	0	0	0	0	0	0	0	0	0	0
P1	GASSENT	0	0	0	0	0	0	0	0	0	0	0	0	0	0	0	0	0	0	0	0	0	0	0	0	0	0	0	0	0	0	0	0	0	0	0	0	0	0	0	0	0	0	0	0	0	0	0	0
P1	GASSENTE	1	2	0	0	0	0	0	0	0	0	0	0	0	0	0	0	0	0	0	0	0	0	0	0	0	0	0	0	0	0	0	0	0	0	0	0	0	0	0	0	0	0	0	0	0	0	0	0
P1	GASSIER	0	22	1	0	0	0	0	0	0	0	0	0	0	0	0	0	0	0	0	0	0	0	0	0	0	0	0	0	0	0	0	0	0	0	0	0	0	0	0	0	0	0	0	0	0	0	0	0
P1	GASSIN	0	32	0	0	0	0	0	0	5	0	0	0	0	0	0	0	0	0	0	0	0	0	0	0	0	0	0	0	0	0	0	0	0	0	0	0	0	0	0	0	0	0	0	0	0	0	0	0
P1	GASSINE	0	4	0	0	0	0	0	0	0	0	0	1	0	0	0	0	0	0	0	0	0	0	0	0	0	0	0	0	0	0	0	0	0	0	0	0	0	0	0	0	0	0	0	0	0	0	0	0
P1	GATINE	0	0	0	0	0	0	0	0	0	0	0	0	0	0	0	0	0	0	0	0	0	0	0	0	0	0	0	0	0	0	0	0	0	0	0	0	0	0	0	0	0	0	0	0	0	0	0	0
P1	GAU	0	2	0	0	0	0	0	0	0	0	0	0	0	0	0	0	0	0	0	0	0	0	0	0	0	0	0	0	0	0	0	0	0	0	0	0	0	0	0	0	0	0	0	0	0	0	0	0
P1	GAUBERT	0	17	0	0	0	0	0	0	0	0	0	0	0	0	0	0	0	0	0	0	0	0	0	0	0	0	0	0	0	0	0	0	0	0	0	0	0	0	0	0	0	0	0	0	0	5	0	0
P1	GAUD	0	9	0	0	0	0	1	0	0	0	0	0	0	0	0	0	0	0	0	0	0	0	0	0	0	0	0	0	1	0	0	0	0	0	0	0	0	0	0	0	0	0	0	0	0	0	0	0
P1	GAUDIN	0	50	6	0	0	4	0	0	0	0	0	0	0	0	0	0	0	0	0	0	0	0	0	0	0	0	0	0	0	0	0	0	0	0	0	0	14	0	0	0	0	0	0	0	0	0	0	0
P1	GAUFAR	0	0	0	0	0	0	0	0	0	0	0	0	0	0	0	0	0	0	0	0	0	0	0	0	0	0	0	0	0	0	0	0	0	0	0	0	0	0	0	0	0	0	0	0	0	0	0	0
P1	GAUFARD	0	2	0	0	0	0	0	0	0	0	0	0	0	0	0	0	0	0	0	0	0	0	2	0	0	0	0	0	0	0	0	0	0	0	0	0	0	0	0	0	0	0	0	0	0	0	0	0
P1	GAULETON	1	1	0	0	0	0	0	0	0	0	0	0	0	0	0	0	0	0	0	0	0	0	0	0	0	0	0	0	0	0	0	0	0	0	0	0	0	0	0	0	0	0	0	0	0	0	0	0
P1	GAUTHIER	0	10	5	0	1	0	0	0	0	0	0	0	0	0	0	0	0	0	0	0	0	0	0	0	0	0	0	0	0	0	0	0	0	0	0	0	0	0	1	0	0	0	0	0	0	0	0	0
P1	GAUTIER	0	920	112	5	0	0	49	16	100	0	0	7	0	0	0	0	1	0	5	3	0	0	0	0	0	0	0	0	22	25	0	0	0	0	0	0	1	13	0	1	6	3	4	0	0	5	0	0
P1	GAUTIERE	0	57	5	0	0	0	5	0	0	0	0	5	0	0	0	0	0	0	2	0	0	0	0	0	0	0	0	0	0	9	0	0	0	0	0	0	0	0	0	0	0	0	0	0	0	0	0	0
P1	GAUVIN	1	1	0	0	0	0	0	0	0	0	0	0	0	0	0	0	0	0	0	0	0	0	0	0	0	0	0	0	0	0	0	0	0	0	0	0	0	0	0	0	0	0	0	0	0	0	0	0
P1	GAVARRI	0	9	0	0	0	0	2	0	0	0	1	0	0	0	0	0	0	0	0	0	0	0	0	0	0	0	0	0	0	0	0	0	0	0	0	0	0	0	0	0	0	0	0	0	0	0	0	0
P1	GAVIN	0	1	0	0	0	0	0	0	0	0	0	0	0	0	0	0	0	0	0	0	0	0	0	0	0	0	0	0	0	1	0	0	0	0	0	0	0	0	0	0	0	0	0	0	0	0	0	0
P1	GAY	0	187	4	0	0	11	0	0	4	0	0	0	0	0	0	0	0	0	0	4	0	0	0	0	0	0	0	0	4	7	2	0	0	0	0	0	2	0	0	0	0	0	0	0	0	0	0	0
P1	GAYE	0	13	1	0	0	0	0	0	0	0	0	0	0	0	0	0	0	0	0	0	0	0	0	0	0	0	0	0	0	0	0	0	0	0	0	0	0	0	0	0	0	0	0	0	0	0	0	0
P1	GAZAN	0	24	0	0	0	0	0	0	0	0	0	0	0	0	0	0	0	0	0	0	0	0	0	0	0	0	0	0	0	17	0	0	0	0	0	0	4	0	0	0	0	0	0	0	0	0	0	0
P1	GAZANE	0	4	0	0	0	0	0	0	0	0	0	0	0	0	0	0	0	0	0	0	0	0	0	0	0	0	0	0	0	2	0	0	0	0	0	0	0	0	0	0	0	0	0	0	0	0	0	0
P1	GAZANNE	1	1	0	0	0	0	0	0	0	0	0	0	0	0	0	0	0	0	0	0	0	0	0	0	0	0	0	0	0	0	0	0	0	0	0	0	0	0	0	0	0	0	0	0	0	0	0	0
P1	GAZEL	0	74	13	0	0	0	0	0	0	0	0	0	0	0	0	0	55	0	0	0	0	0	0	0	0	0	0	0	0	0	0	0	0	0	0	0	0	0	0	0	0	2	0	0	0	0	0	0
P1	GAZELLE	0	12	3	0	0	0	0	0	0	0	0	0	0	0	0	0	0	0	0	0	0	0	0	0	0	0	0	0	0	0	0	0	0	0	0	0	0	0	0	0	0	0	0	0	0	0	0	0
P1	GAZON	0	0	0	0	0	0	0	0	0	0	0	0	0	0	0	0	0	0	0	0	0	0	0	0	0	0	0	0	0	0	0	0	0	0	0	0	0	0	0	0	0	0	0	0	0	0	0	0
P1	GEANIER	1	1	0	0	0	0	0	0	0	0	0	0	0	0	0	0	0	0	0	0	0	0	0	0	0	0	0	0	0	0	0	0	0	0	0	0	0	0	0	0	0	0	0	0	0	0	0	0
P1	GEFFROY	0	0	0	0	0	0	0	0	0	0	0	0	0	0	0	0	0	0	0	0	0	0	0	0	0	0	0	0	0	0	0	0	0	0	0	0	0	0	0	0	0	0	0	0	0	0	0	0
P1	GENEVIE	1	1	0	0	0	0	0	0	0	0	0	0	0	0	0	0	0	0	0	0	0	0	0	0	0	0	0	0	0	0	0	0	0	0	0	0	0	0	0	0	0	0	0	0	0	0	0	0
P1	GENIE	0	5	3	0	0	2	0	0	0	0	0	0	0	0	0	0	0	0	0	0	0	0	0	0	0	0	0	0	0	0	0	0	0	0	0	0	0	0	0	0	0	0	0	0	0	0	0	0
P1	GENIER	0	22	2	0	0	4	0	0	0	0	0	0	0	0	0	0	0	0	0	0	0	0	0	0	0	0	0	0	0	0	0	0	0	0	0	0	0	0	0	0	0	0	3	0	0	0	0	0
P1	GENIERE	0	5	0	0	0	2	0	0	0	0	0	0	0	0	0	0	0	0	0	0	0	0	0	0	0	0	0	0	0	0	0	0	0	0	0	0	0	0	0	0	0	0	0	0	0	0	0	0
P1	GENIET	0	0	0	0	0	0	0	0	0	0	0	0	0	0	0	0	0	0	0	0	0	0	0	0	0	0	0	0	0	0	0	0	0	0	0	0	0	0	0	0	0	0	0	0	0	0	0	0
P1	GENOT	1	1	0	0	0	0	0	0	0	0	0	0	0	0	0	0	0	0	0	0	0	0	0	0	0	0	0	0	0	0	0	0	0	0	0	0	0	0	0	0	0	0	0	0	0	0	0	0
P1	GENOU	0	0	0	0	0	0	0	0	0	0	0	0	0	0	0	0	0	0	0	0	0	0	0	0	0	0	0	0	0	0	0	0	0	0	0	0	0	0	0	0	0	0	0	0	0	0	0	0
P1	GENOUYE	1	1	0	0	0	0	0	0	0	0	0	0	0	0	0	0	0	0	0	0	0	0	0	0	0	0	0	0	0	0	0	0	0	0	0	0	0	0	0	0	0	0	0	0	0	0	0	0
P1	GEOFROY	0	5	1	0	0	0	1	0	0	0	0	0	0	0	0	0	0	0	0	0	0	0	0	0	0	0	0	0	0	1	0	0	0	0	0	0	0	0	0	0	0	0	0	0	0	0	0	0
P1	GEORGES	0	0	0	0	0	0	0	0	0	0	0	0	0	0	0	0	0	0	0	0	0	0	0	0	0	0	0	0	0	0	0	0	0	0	0	0	0	0	0	0	0	0	0	0	0	0	0	0
P1	GERARD	0	28	16	0	0	0	0	0	0	0	0	1	0	0	0	0	0	0	0	0	0	0	0	0	0	0	0	0	0	0	0	0	0	1	0	0	0	0	0	5	0	0	0	0	0	0	0	0
P1	GERAUDE	1	1	0	0	0	0	0	0	0	0	0	0	0	0	0	0	0	0	0	0	0	0	0	0	0	0	0	0	0	0	0	0	0	0	0	0	0	0	0	0	0	0	0	0	0	0	0	0
P1	GERBARD	1	1	0	0	0	0	0	0	0	0	0	0	0	0	0	0	0	0	0	0	0	0	0	0	0	0	0	0	0	0	0	0	0	0	0	0	0	0	0	0	0	0	0	0	0	0	0	0
P1	GERBAU	1	1	0	0	0	0	0	0	0	0	0	0	0	0	0	0	0	0	0	0	0	0	0	0	0	0	0	0	0	0	0	0	0	0	0	0	0	0	0	0	0	0	0	0	0	0	0	0
P1	GERBAUD	0	18	2	0	0	0	0	0	0	0	0	0	0	0	0	0	0	0	1	0	0	0	0	0	0	0	0	0	0	0	0	0	0	0	0	0	0	0	0	0	0	0	0	0	0	0	0	0
P1	GERBAUDE	0	4	0	0	0	0	0	0	0	0	0	0	0	0	0	0	0	0	2	0	0	0	0	0	0	0	0	0	0	0	0	0	0	0	0	0	0	0	0	0	0	0	0	0	0	0	0	0
P1	GERBEAU	0	0	0	0	0	0	0	0	0	0	0	0	0	0	0	0	0	0	0	0	0	0	0	0	0	0	0	0	0	0	0	0	0	0	0	0	0	0	0	0	0	0	0	0	0	0	0	0
P1	GERBEAUD	0	1	0	0	0	0	0	0	0	0	0	0	0	0	0	0	0	0	0	0	0	0	0	0	0	0	0	0	0	0	0	0	0	0	0	0	0	0	0	0	0	0	0	0	0	0	0	0
P1	GERBERT	0	0	0	0	0	0	0	0	0	0	0	0	0	0	0	0	0	0	0	0	0	0	0	0	0	0	0	0	0	0	0	0	0	0	0	0	0	0	0	0	0	0	0	0	0	0	0	0
P1	GERESOLY	1	1	0	0	0	0	0	0	0	0	0	0	0	0	0	0	0	0	0	0	0	0	0	0	0	0	0	0	0	0	0	0	0	0	0	0	0	0	0	0	0	0	0	0	0	0	0	0
P1	GERIEN	0	0	0	0	0	0	0	0	0	0	0	0	0	0	0	0	0	0	0	0	0	0	0	0	0	0	0	0	0	0	0	0	0	0	0	0	0	0	0	0	0	0	0	0	0	0	0	0
P1	GERIEU	1	6	0	0	0	0	0	0	0	0	0	0	0	0	0	0	0	0	0	0	0	0	0	0	0	0	0	0	0	0	0	0	0	0	0	0	0	0	0	0	0	0	0	0	0	0	0	0
P1	GERIEUE	1	1	0	0	0	0	0	0	0	0	0	0	0	0	0	0	0	0	0	0	0	0	0	0	0	0	0	0	0	0	0	0	0	0	0	0	0	0	0	0	0	0	0	0	0	0	0	0
P1	GERIL	1	1	0	0	0	0	0	0	0	0	0	0	0	0	0	0	0	0	0	0	0	0	0	0	0	0	0	0	0	0	0	0	0	0	0	0	0	0	0	0	0	0	0	0	0	0	0	0
P1	GERIOU	0	0	0	0	0	0	0	0	0	0	0	0	0	0	0	0	0	0	0	0	0	0	0	0	0	0	0	0	0	0	0	0	0	0	0	0	0	0	0	0	0	0	0	0	0	0	0	0
P1	GERMAIN	0	45	5	4	0	0	0	0	0	0	0	2	0	0	0	0	0	0	0	0	0	0	0	0	0	0	0	0	0	5	0	0	0	0	0	0	0	0	0	0	0	0	0	0	0	0	0	0
P1	GERMAN	0	32	2	0	0	0	0	0	14	0	0	0	0	0	0	0	0	0	0	0	0	0	0	0	0	0	0	0	0	0	0	0	0	0	0	0	0	3	0	0	0	0	0	0	0	0	0	0
P1	GERMANE	0	2	0	0	0	0	0	0	0	0	0	0	0	0	0	0	0	0	0	0	0	0	0	0	0	0	0	0	0	0	0	0	0	0	0	0	0	0	0	0	0	0	0	0	0	0	0	0
P1	GERMON	0	55	13	0	0	0	0	0	0	0	0	0	0	0	0	0	0	0	0	0	0	0	0	0	0	0	0	0	0	0	0	0	0	0	0	0	0	0	0	0	0	0	0	0	0	0	0	0
P1	GERONIER	1	1	0	0	0	0	0	0	0	0	0	0	0	0	0	0	0	0	0	0	0	0	0	0	0	0	0	0	0	0	0	0	0	0	0	0	0	0	0	0	0	0	0	0	0	0	0	0
P1	GERRE	0	0	0	0	0	0	0	0	0	0	0	0	0	0	0	0	0	0	0	0	0	0	0	0	0	0	0	0	0	0	0	0	0	0	0	0	0	0	0	0	0	0	0	0	0	0	0	0
P1	GES	0	0	0	0	0	0	0	0	0	0	0	0	0	0	0	0	0	0	0	0	0	0	0	0	0	0	0	0	0	0	0	0	0	0	0	0	0	0	0	0	0	0	0	0	0	0	0	0
P1	GHARBOUNIER	1	1	0	0	0	0	0	0	0	0	0	0	0	0	0	0	0	0	0	0	0	0	0	0	0	0	0	0	0	0	0	0	0	0	0	0	0	0	0	0	0	0	0	0	0	0	0	0
P1	GIACOME	0	0	0	0	0	0	0	0	0	0	0	0	0	0	0	0	0	0	0	0	0	0	0	0	0	0	0	0	0	0	0	0	0	0	0	0	0	0	0	0	0	0	0	0	0	0	0	0
P1	GIBAUDE	1	1	0	0	0	0	0	0	0	0	0	0	0	0	0	0	0	0	0	0	0	0	0	0	0	0	0	0	0	0	0	0	0	0	0	0	0	0	0	0	0	0	0	0	0	0	0	0
P1	GIBERT	0	62	8	0	0	1	0	0	1	0	0	0	0	0	0	0	0	0	0	0	0	0	0	0	0	0	0	0	0	4	0	0	0	0	0	1	4	12	0	0	0	0	5	0	0	16	0	0
P1	GIBON	0	0	0	0	0	0	0	0	0	0	0	0	0	0	0	0	0	0	0	0	0	0	0	0	0	0	0	0	0	0	0	0	0	0	0	0	0	0	0	0	0	0	0	0	0	0	0	0
P1	GIBOUIS	1	1	0	0	0	0	0	0	0	0	0	0	0	0	0	0	0	0	0	0	0	0	0	0	0	0	0	0	0	0	0	0	0	0	0	0	0	0	0	0	0	0	0	0	0	0	0	0
P1	GIBOUN	0	0	0	0	0	0	0	0	0	0	0	0	0	0	0	0	0	0	0	0	0	0	0	0	0	0	0	0	0	0	0	0	0	0	0	0	0	0	0	0	0	0	0	0	0	0	0	0
P1	GIDDE	1	4	0	0	0	0	0	0	0	0	0	0	0	0	0	0	0	0	0	0	0	0	0	0	0	0	0	0	0	0	0	0	0	0	0	0	0	0	0	0	0	0	0	0	0	0	0	0
P1	GIDE	0	113	0	0	0	0	0	0	0	0	0	0	0	0	0	0	39	0	0	0	0	0	23	0	0	0	0	1	0	0	0	0	0	0	0	0	0	0	0	0	0	0	0	0	0	0	0	0
P1	GIDES	0	0	0	0	0	0	0	0	0	0	0	0	0	0	0	0	0	0	0	0	0	0	0	0	0	0	0	0	0	0	0	0	0	0	0	0	0	0	0	0	0	0	0	0	0	0	0	0
P1	GIEU	0	0	0	0	0	0	0	0	0	0	0	0	0	0	0	0	0	0	0	0	0	0	0	0	0	0	0	0	0	0	0	0	0	0	0	0	0	0	0	0	0	0	0	0	0	0	0	0
P1	GILE	0	14	0	0	0	1	0	0	0	0	0	0	0	0	0	0	0	0	0	0	0	0	0	0	0	0	0	0	0	0	0	0	0	0	0	0	0	0	0	0	0	0	0	0	0	0	0	0
[truncated: 6,047 more rows]
[truncated: 70 more columns]
